# Supplementary material for: Assembly of a Comprehensive Regulatory Network for the Mammalian Circadian Clock: A Bioinformatics Approach
Source: PLoS One. 2015 May 6;10(5):e0126283. doi: 10.1371/journal.pone.0126283 (PMC4422523; doi:10.1371/journal.pone.0126283)
Supplement: S9 Fig — (http://www.cytoscape.org/). (ZIP) [file pone.0126283.s009.zip]

Archive with 1 entries (1 files):
- RL2015FigureS9new.cys
