# Supplementary material for: Assembly of a Comprehensive Regulatory Network for the Mammalian Circadian Clock: A Bioinformatics Approach
Source: PLoS One. 2015 May 6;10(5):e0126283. doi: 10.1371/journal.pone.0126283 (PMC4422523; doi:10.1371/journal.pone.0126283)
Supplement: S1 Table — (XLS) [file pone.0126283.s010.xls]

## Sheet: Sheet1
CBP|1387@9606	p300|2033@9606
PMID.dPMID8684459.s0.p0	http://www.ncbi.nlm.nih.gov/pubmed/8684459	http://colonet.informatik.hu-berlin.de/geneview/view/abstract/8684459	E1A disturbs the normal cellular interaction between p300/CBP and its associated histone acetylase	CBP|1387@9606	p300|2033@9606	2.91101
PMID.dPMID11980644.s7.p5	http://www.ncbi.nlm.nih.gov/pubmed/11980644	http://colonet.informatik.hu-berlin.de/geneview/view/abstract/11980644	Treatment with RA stimulated an interaction between RA receptor-alpha and CBP/p300; a corresponding decrease in the interaction between CBP/p300 and c-Jun was observed.	p300|2033@9606	CBP|1387@9606	2.59263
PMID.dPMID9806899.s1.p0	http://www.ncbi.nlm.nih.gov/pubmed/9806899	http://colonet.informatik.hu-berlin.de/geneview/view/abstract/9806899	Direct protein-protein interactions between CBP/p300 and Egr-1 were demonstrated by glutathione S-transferase fusion-protein binding and co-immunoprecipitation/Western-blot studies.	p300|2033@9606	CBP|1387@9606	2.57078
PMID.dPMID14691252.s0.p5	http://www.ncbi.nlm.nih.gov/pubmed/14691252	http://colonet.informatik.hu-berlin.de/geneview/view/abstract/14691252	Taken together, our studies indicate that on TGF-beta treatment, PIAS3 can form a complex with Smads and p300/CBP and activate Smad transcriptional activity	CBP|1387@9606	p300|2033@9606	2.43313
PMID.dPMID12101186.s1.p0	http://www.ncbi.nlm.nih.gov/pubmed/12101186	http://colonet.informatik.hu-berlin.de/geneview/view/abstract/12101186	Consistent with previous studies showing interaction between CBP/p300 and SF-1 or TReP-132, the coexpression of these three proteins results in a synergistic effect on P450scc gene promoter activity.	p300|2033@9606	CBP|1387@9606	2.39427
CLOCK|12753@10090	BMAL1|11865@10090
PMC.dPMC16483373.s86.p2	http://www.ncbi.nlm.nih.gov/pubmed/16483373	http://colonet.informatik.hu-berlin.de/geneview/view/abstract/16483373	The translated RORα activates Bmal1 transcription [24,53,54], and translated BMAL1 binds to CLOCK forming a heterodimer which activates Per/Cry and Rev-erb transcriptions via E/E' elements (Fig.	CLOCK|12753@10090	BMAL1|11865@10090	2.93336
PMC.dPMC18282089.s13.p0	http://www.ncbi.nlm.nih.gov/pubmed/18282089	http://colonet.informatik.hu-berlin.de/geneview/view/abstract/18282089	Finally, a deeper phylogenetic analysis reveals that the link between the CLOCK/BMAL1 complex and the circadian cis-element dates back to before insects and vertebrates diverged.Author	BMAL1|11865@10090	CLOCK|12753@10090	2.6922
PMID.dPMID18282089.s0.p0	http://www.ncbi.nlm.nih.gov/pubmed/18282089	http://colonet.informatik.hu-berlin.de/geneview/view/abstract/18282089	Finally, a deeper phylogenetic analysis reveals that the link between the CLOCK/BMAL1 complex and the circadian cis-element dates back to before insects and vertebrates diverged	BMAL1|11865@10090	CLOCK|12753@10090	2.6922
PMID.dPMID16650525.s6.p0	http://www.ncbi.nlm.nih.gov/pubmed/16650525	http://colonet.informatik.hu-berlin.de/geneview/view/abstract/16650525	The interaction between the BMAL1/CLOCK transcription factor and the cis-acting element known as the E-Box is a key event in the regulation of clock and clock-controlled gene expression.	CLOCK|12753@10090	BMAL1|11865@10090	2.46959
PMID.dPMID18662546.s3.p14	http://www.ncbi.nlm.nih.gov/pubmed/18662546	http://colonet.informatik.hu-berlin.de/geneview/view/abstract/18662546	BMAL1 and CLOCK activate the expression of Period (Per) and Cryptochrome (Cry) genes, and once PER and CRY proteins accumulate to a critical level they form complexes with BMAL1-CLOCK heterodimers and thereby repress the transcription of their own genes.	CLOCK|12753@10090	BMAL1|11865@10090	2.15865
CBP|1387@9606	CREB|1385@9606
PMID.dPMID12437352.s6.p0	http://www.ncbi.nlm.nih.gov/pubmed/12437352	http://colonet.informatik.hu-berlin.de/geneview/view/abstract/12437352	Formation of the CREB-CBP complex depends on phosphorylation of the KID region of CREB and involves induced folding of KID upon binding a hydrophobic groove of the KIX domain of CBP.	CBP|1387@9606	CREB|1385@9606	2.45992
PMID.dPMID11466227.s0.p1	http://www.ncbi.nlm.nih.gov/pubmed/11466227	http://colonet.informatik.hu-berlin.de/geneview/view/abstract/11466227	These observations suggest that CBP/p300 appears to be involved in regulating FSH-mediated activation of the transferrin promoter by linking bHLH and CREB activities	CREB|12912@10090	CBP/p300|12914@10090	2.23464
PMID.dPMID15711594.s3.p0	http://www.ncbi.nlm.nih.gov/pubmed/15711594	http://colonet.informatik.hu-berlin.de/geneview/view/abstract/15711594	In a mammalian two-hybrid assay, cyclosporin A did not inhibit Ser119-dependent interaction of CREB with its coactivator CBP.	CBP|1387@9606	CREB|1385@9606	2.20147
PMID.dPMID11970864.s1.p5	http://www.ncbi.nlm.nih.gov/pubmed/11970864	http://colonet.informatik.hu-berlin.de/geneview/view/abstract/11970864	The triple phosphorylation of CREB is required for effective Ca(2+) stimulation of CREB-dependent transcription, but the phosphorylation of Ser142 and Ser143, in addition to Ser133, disrupts the interaction of CREB with its cofactor CBP.	CBP|1387@9606	CREB|1385@9606	2.19571
PMID.dPMID14580193.s9.p0	http://www.ncbi.nlm.nih.gov/pubmed/14580193	http://colonet.informatik.hu-berlin.de/geneview/view/abstract/14580193	KIX-mediated assembly of the CBP-CREB-HTLV-1 tax coactivator-activator complex.	CREB|1385@9606	CBP|1387@9606	2.09264
PPAR-gamma|5468@9606	PPAR-alpha|5465@9606
PMID.dPMID10431661.s9.p0	http://www.ncbi.nlm.nih.gov/pubmed/10431661	http://colonet.informatik.hu-berlin.de/geneview/view/abstract/10431661	All PPARs are, albeit to different extents, activated by fatty acids and derivatives; PPAR-alpha binds the hypolipidemic fibrates whereas antidiabetic glitazones are ligands for PPAR-gamma.	PPAR-gamma|5468@9606	PPAR-alpha|5465@9606	1.84544
PMID.dPMID12022867.s4.p0	http://www.ncbi.nlm.nih.gov/pubmed/12022867	http://colonet.informatik.hu-berlin.de/geneview/view/abstract/12022867	Control activators increased PPAR:RXR heterodimer formation and coactivator binding to both PPARgamma and PPARdelta.	PPARgamma|5468@9606	PPAR|5465@9606	1.8072
PMID.dPMID10854698.s4.p0	http://www.ncbi.nlm.nih.gov/pubmed/10854698	http://colonet.informatik.hu-berlin.de/geneview/view/abstract/10854698	Therefore, hPPARgamma2Delta500 appears to repress PPAR activity by competing with wild type receptor to dimerize with RXR and bind the PPRE.	PPAR|5465@9606	PPARgamma|5468@9606	1.70215
PMID.dPMID19866471.s2.p0	http://www.ncbi.nlm.nih.gov/pubmed/19866471	http://colonet.informatik.hu-berlin.de/geneview/view/abstract/19866471	Tocotrienols enhanced the interaction between the purified ligand-binding domain of PPARalpha with the receptor-interacting motif of coactivator PPARgamma coactivator-1alpha.	PPARgamma|5468@9606	PPARalpha|5465@9606	1.68454
PMID.dPMID9655393.s7.p0	http://www.ncbi.nlm.nih.gov/pubmed/9655393	http://colonet.informatik.hu-berlin.de/geneview/view/abstract/9655393	Whereas PPARgamma promotes lipid storage by regulating adipocyte differentiation, PPARalpha stimulates the beta-oxidative degradation of fatty acids.	PPARalpha|5465@9606	PPARgamma|5468@9606	1.37989
Bmal1|11865@10090	mPer1|18626@10090
PMID.dPMID15193144.s9.p0	http://www.ncbi.nlm.nih.gov/pubmed/15193144	http://colonet.informatik.hu-berlin.de/geneview/view/abstract/15193144	It was hypothesized that DEC-mediated repression on the mPer1 promoter is achieved by binding to E-box elements and interacting with Bmal1.	Bmal1|11865@10090	mPer1|18626@10090	2.56037
PMC.dPMC20824053.s79.p2	http://www.ncbi.nlm.nih.gov/pubmed/20824053	http://colonet.informatik.hu-berlin.de/geneview/view/abstract/20824053	This in combination with the observation that the increase in Bmal1 mRNA was significantly truncated in Per1Brdm1 single mutant mice could indicate that PER1 may be involved in activating Bmal1 expression.10.1371/journal.pone.0012540.g002Figure	Bmal1|11865@10090	PER1|18626@10090	1.86516
PMID.dPMID17994337.s2.p2	http://www.ncbi.nlm.nih.gov/pubmed/17994337	http://colonet.informatik.hu-berlin.de/geneview/view/abstract/17994337	It was found that hCLOCK/hBMAL1-mediated hPER1 activation was influenced by AP1, but not significantly by other regulators.	hPER1|5187@9606	BMAL1|406@9606	1.78762
PMC.dPMC20174623.s77.p543	http://www.ncbi.nlm.nih.gov/pubmed/20174623	http://colonet.informatik.hu-berlin.de/geneview/view/abstract/20174623	5Interaction analysis of TIMELESS variants with all other genotyped circadian genes.Chr1SNP1Gene1Chr2SNP2Gene2P-valuesORGenderPhenotype12rs2291739TIMELESS17rs3027188PER10.0190.51FemalesD+FAT+12rs2291739TIMELESS17rs2253820PER10.0460.59FemalesD+FAT+12rs2291739TIMELESS12rs4964052ARNTL20.0490.71FemalesD+FAT+12rs2291739TIMELESS12rs922270ARNTL20.051.65FemalesD+FAT+12rs2291738TIMELESS2rs1811399NPAS20.02…	ARNTL|406@9606	PER1|5187@9606	1.7364
PMC.dPMC20174623.s77.p315	http://www.ncbi.nlm.nih.gov/pubmed/20174623	http://colonet.informatik.hu-berlin.de/geneview/view/abstract/20174623	5Interaction analysis of TIMELESS variants with all other genotyped circadian genes.Chr1SNP1Gene1Chr2SNP2Gene2P-valuesORGenderPhenotype12rs2291739TIMELESS17rs3027188PER10.0190.51FemalesD+FAT+12rs2291739TIMELESS17rs2253820PER10.0460.59FemalesD+FAT+12rs2291739TIMELESS12rs4964052ARNTL20.0490.71FemalesD+FAT+12rs2291739TIMELESS12rs922270ARNTL20.051.65FemalesD+FAT+12rs2291738TIMELESS2rs1811399NPAS20.02…	ARNTL|406@9606	PER1|5187@9606	1.7364
Per2|8864@9606	Per1|18626@10090
PMC.dPMC18085817.s312.p0	http://www.ncbi.nlm.nih.gov/pubmed/18085817	http://colonet.informatik.hu-berlin.de/geneview/view/abstract/18085817	Top 25 Ranked Period Sensitivities for Different Numerical Experiments—Flipped Rate ParametersFlipped rate parameters between Per1and Per2 for (A) secondary phosphorylation rate, (B) transcription rate, (C) primary phosphorylation rate, and (D) mRNA degradation rate.	Per2|8864@9606	Per1|18626@10090	1.88967
PMC.dPMC18085817.s144.p5	http://www.ncbi.nlm.nih.gov/pubmed/18085817	http://colonet.informatik.hu-berlin.de/geneview/view/abstract/18085817	Neither the only topological difference nor the different transcription rates for per1 and per2 are crucial for the differential behavior of the two homologues (Figure 3A and 3B), as the sensitivity ranking remains largely unchanged.Figure 3Top 25 Ranked Period Sensitivities for Different Numerical Experiments—Flipped Rate ParametersFlipped rate parameters between Per1and Per2 for (A) secondary p…	Per2|18627@10090	Per1|18626@10090	1.88967
PMID.dPMID10408444.s1.p5	http://www.ncbi.nlm.nih.gov/pubmed/10408444	http://colonet.informatik.hu-berlin.de/geneview/view/abstract/10408444	The mutation also diminishes the oscillating expression of both mPer1 and mPer2 in the suprachiasmatic nucleus, indicating that mPer2 may regulate mPer1 in vivo.	mPer1|18626@10090	mPer2|18627@10090	1.67243
PMC.dPMC18959477.s237.p0	http://www.ncbi.nlm.nih.gov/pubmed/18959477	http://colonet.informatik.hu-berlin.de/geneview/view/abstract/18959477	The epsilon and delta isoforms of CKI are important regulators of PER protein stability that phosphorylate PER2 and target it for ubiquitin-mediated proteasomal degradation [57].	PER2|18627@10090	PER|18626@10090	1508
PMID.dPMID1594554.s4.p0	http://www.ncbi.nlm.nih.gov/pubmed/1594554	http://colonet.informatik.hu-berlin.de/geneview/view/abstract/1594554	Replacing heated soy flour in period 1 with raw soy flour in period 2 caused a significant increase in the output of the four enzymes.	period 2|8864@9606	period 1|287422@10116	1.27982
TNFalpha|7124@9606	PPARgamma|5468@9606
PMID.dPMID20537761.s6.p0	http://www.ncbi.nlm.nih.gov/pubmed/20537761	http://colonet.informatik.hu-berlin.de/geneview/view/abstract/20537761	Here, we demonstrated that PPARgamma is necessary for TZD to interfere with TNFalpha and IFNgamma inflammatory activity in human endothelial cells.	TNFalpha|7124@9606	PPARgamma|5468@9606	1.70657
PMID.dPMID14656714.s7.p0	http://www.ncbi.nlm.nih.gov/pubmed/14656714	http://colonet.informatik.hu-berlin.de/geneview/view/abstract/14656714	In the present study, we investigated PPARgamma regulation by TNF-alpha in an HSC line designated as BSC.	TNF-alpha|24835@10116	PPARgamma|25664@10116	1.65414
PMID.dPMID10936415.s6.p2	http://www.ncbi.nlm.nih.gov/pubmed/10936415	http://colonet.informatik.hu-berlin.de/geneview/view/abstract/10936415	We note that: a) PPARgamma has potential to interact/interfere or synergize with retinoid biology, b) fatty acids and a prostaglandin have been identified as ligands, and c) lymphocytes, monocytes and neutrophils use fatty acids as a major source of energy production, d) PPARgamma has been shown to oppose TNFalpha and down regulate cytokine production in monocytes.	TNFalpha|7124@9606	PPARgamma|5468@9606	1.52101
PMID.dPMID19067734.s4.p0	http://www.ncbi.nlm.nih.gov/pubmed/19067734	http://colonet.informatik.hu-berlin.de/geneview/view/abstract/19067734	Coenzyme Q10 partially attenuated the effect of TNF-alpha on PPAR-gamma but did not alter its effect on PPAR-alpha.	PPAR-gamma|5468@9606	TNF-alpha|7124@9606	1.37255
PMID.dPMID15284209.s8.p5	http://www.ncbi.nlm.nih.gov/pubmed/15284209	http://colonet.informatik.hu-berlin.de/geneview/view/abstract/15284209	To clarify molecular mechanisms of TNFalpha- mediated PPARgamma2 down-regulation, we here examined the effect of TNFalpha on transcription regulation of PPARgamma2 gene expression during the early stage of adipocyte differentiation.	PPARgamma2|19016@10090	TNFalpha|21926@10090	1.3335
TNF alpha|7124@9606	IFN alpha|3439@9606
PMID.dPMID1552742.s0.p0	http://www.ncbi.nlm.nih.gov/pubmed/1552742	http://colonet.informatik.hu-berlin.de/geneview/view/abstract/1552742	These results contradict the hypothesis that IFN alpha exerts its therapeutic action in HCL by inhibition of autocrine TNF alpha production	TNF alpha|7124@9606	IFN alpha|3439@9606	2.18377
PMID.dPMID2167909.s0.p0	http://www.ncbi.nlm.nih.gov/pubmed/2167909	http://colonet.informatik.hu-berlin.de/geneview/view/abstract/2167909	These results suggest that in hairy cells, IFN-alpha can interact in vivo with TNF-alpha, through the modulation of TNF-R	TNF-alpha|7124@9606	IFN-alpha|3439@9606	1.90417
PMID.dPMID16270532.s4.p0	http://www.ncbi.nlm.nih.gov/pubmed/16270532	http://colonet.informatik.hu-berlin.de/geneview/view/abstract/16270532	Interestingly, a combination treatment of IFN-alpha with TNF-alpha showed a greater decrease of c-Myc expression than TNF-a alone at 24hrs.	TNF-alpha|7124@9606	IFN-alpha|3439@9606	1.78045
PMID.dPMID10576377.s11.p2	http://www.ncbi.nlm.nih.gov/pubmed/10576377	http://colonet.informatik.hu-berlin.de/geneview/view/abstract/10576377	Two-dimensional analysis of production of IL-6 and TNF-alpha can predict the efficacy of IFN-alpha therapy.	IFN-alpha|3439@9606	TNF-alpha|7124@9606	1.61563
PMID.dPMID11505050.s2.p0	http://www.ncbi.nlm.nih.gov/pubmed/11505050	http://colonet.informatik.hu-berlin.de/geneview/view/abstract/11505050	CONCLUSIONS: These results suggest that IFNalpha can increase HepG2 cell sensitivity to TNFalpha and ethanol-mediated activation.	TNFalpha|7124@9606	IFNalpha|3439@9606	1.51459
BMAL1|406@9606	PER2|8864@9606
PMC.dPMC18430226.s210.p0	http://www.ncbi.nlm.nih.gov/pubmed/18430226	http://colonet.informatik.hu-berlin.de/geneview/view/abstract/18430226	We show that PER2 binds to both BMAL1 and CLOCK whereas in our system, CRY1 and CRY2 are only able to bind to BMAL1.	BMAL1|406@9606	PER2|8864@9606	2.58691
PMC.dPMC15762991.s82.p0	http://www.ncbi.nlm.nih.gov/pubmed/15762991	http://colonet.informatik.hu-berlin.de/geneview/view/abstract/15762991	As it has been suggested that PER2 can positively regulate Bmal1 expression via inhibition of the orphan nuclear receptor REV-ERBα [41,42], it is possible that this Bmal1 rhythm is secondary to the light-driven Per2 rhythm.	Bmal1|11865@10090	PER2|18627@10090	2.47731
PMC.dPMC18430226.s103.p0	http://www.ncbi.nlm.nih.gov/pubmed/18430226	http://colonet.informatik.hu-berlin.de/geneview/view/abstract/18430226	Given that in our system, PER2 interacts with both BMAL1 and CLOCK (and those two in turn with each other), a stabilization of PER2-BMAL1 interactions by CLOCK might be envisaged through the formation of a heterotrimer where each component interacts with the other two.	BMAL1|406@9606	PER2|8864@9606	2.20162
PMC.dPMC18430226.s28.p9	http://www.ncbi.nlm.nih.gov/pubmed/18430226	http://colonet.informatik.hu-berlin.de/geneview/view/abstract/18430226	Moreover, in keeping with the idea that the CRY proteins are more potent inhibitors than PER2, we found that CRY1 and CRY2 both modify the interaction between PER2 and BMAL1, but not vice versa.	BMAL1|406@9606	PER2|8864@9606	1.63853
PMC.dPMC18430226.s27.p5	http://www.ncbi.nlm.nih.gov/pubmed/18430226	http://colonet.informatik.hu-berlin.de/geneview/view/abstract/18430226	Our results indicate that in our conditions, CRY1, CRY2 and PER2 proteins interact with BMAL1 by binding to different sites of BMAL1, but that only PER2 interacts with CLOCK alone.	BMAL1|406@9606	PER2|8864@9606	1.60358
mPER2|18627@10090	Cry2|12953@10090
PMC.dPMC20840750.s70.p1	http://www.ncbi.nlm.nih.gov/pubmed/20840750	http://colonet.informatik.hu-berlin.de/geneview/view/abstract/20840750	2Analysis of the interaction between mCry2 N- and C-termini with mBMAL1 and mPER2 proteins using a mammalian two-hybrid system.	mPER2|18627@10090	Cry2|12953@10090	2.26699
PMC.dPMC20634945.s114.p5	http://www.ncbi.nlm.nih.gov/pubmed/20634945	http://colonet.informatik.hu-berlin.de/geneview/view/abstract/20634945	Per2Brdm1/Cry2−/− double mutants display wild type bone volume suggesting that Cry2 can act as a non-allelic suppressor of Per2 in bone formation.	Per2|18627@10090	Cry2|12953@10090	2.21311
PMC.dPMC20840750.s253.p1	http://www.ncbi.nlm.nih.gov/pubmed/20840750	http://colonet.informatik.hu-berlin.de/geneview/view/abstract/20840750	Analysis of the interaction between mCry2 N- and C-termini with mBMAL1 and mPER2 proteins using a mammalian two-hybrid system.	mPER2|18627@10090	Cry2|12953@10090	1.99335
PMC.dPMC20634945.s137.p5	http://www.ncbi.nlm.nih.gov/pubmed/20634945	http://colonet.informatik.hu-berlin.de/geneview/view/abstract/20634945	Whereas Cry2 exerts its effects on the osteoclasts no matter if Per2 is present or not, the osteoblastic effects of Per2 appear to be Cry2-dependent, since in the absence of Cry2 both bone formation rate and osteoblast number are significantly lowered whereas in the presence of Cry2, the Per2Brdm1 mutant mouse bone formation rate was higher than in wildtype littermates.	Cry2|12953@10090	Per2|18627@10090	1.84481
PMC.dPMC20195522.s104.p4	http://www.ncbi.nlm.nih.gov/pubmed/20195522	http://colonet.informatik.hu-berlin.de/geneview/view/abstract/20195522	Phase control through the melatonin-guided interval of Per1/Per2 to Cry1/Cry2 expression peaks may have relevance to mood disorders, as the internal alignment and the melatonin signal (amplitude and phase) are abnormal in patients with bipolar disorder and those with winter depression in particular [15], [16], [46].	Cry2|1408@9606	Per2|8864@9606	1.35798
PER|18626@10090	CLOCK|12753@10090
PMID.dPMID20832105.s3.p5	http://www.ncbi.nlm.nih.gov/pubmed/20832105	http://colonet.informatik.hu-berlin.de/geneview/view/abstract/20832105	The loss of PARP-1 enhances the binding of CLOCK-BMAL1 to DNA and leads to a phase-shift of the interaction of CLOCK-BMAL1 with PER and CRY repressor proteins.	PER|18626@10090	CLOCK|12753@10090	2.62143
PMID.dPMID17994337.s2.p1	http://www.ncbi.nlm.nih.gov/pubmed/17994337	http://colonet.informatik.hu-berlin.de/geneview/view/abstract/17994337	It was found that hCLOCK/hBMAL1-mediated hPER1 activation was influenced by AP1, but not significantly by other regulators.	hPER1|5187@9606	CLOCK|9575@9606	1.78762
PMC.dPMC20174623.s77.p225	http://www.ncbi.nlm.nih.gov/pubmed/20174623	http://colonet.informatik.hu-berlin.de/geneview/view/abstract/20174623	5Interaction analysis of TIMELESS variants with all other genotyped circadian genes.Chr1SNP1Gene1Chr2SNP2Gene2P-valuesORGenderPhenotype12rs2291739TIMELESS17rs3027188PER10.0190.51FemalesD+FAT+12rs2291739TIMELESS17rs2253820PER10.0460.59FemalesD+FAT+12rs2291739TIMELESS12rs4964052ARNTL20.0490.71FemalesD+FAT+12rs2291739TIMELESS12rs922270ARNTL20.051.65FemalesD+FAT+12rs2291738TIMELESS2rs1811399NPAS20.02…	CLOCK|9575@9606	PER1|5187@9606	1.7364
PMC.dPMC20174623.s77.p223	http://www.ncbi.nlm.nih.gov/pubmed/20174623	http://colonet.informatik.hu-berlin.de/geneview/view/abstract/20174623	5Interaction analysis of TIMELESS variants with all other genotyped circadian genes.Chr1SNP1Gene1Chr2SNP2Gene2P-valuesORGenderPhenotype12rs2291739TIMELESS17rs3027188PER10.0190.51FemalesD+FAT+12rs2291739TIMELESS17rs2253820PER10.0460.59FemalesD+FAT+12rs2291739TIMELESS12rs4964052ARNTL20.0490.71FemalesD+FAT+12rs2291739TIMELESS12rs922270ARNTL20.051.65FemalesD+FAT+12rs2291738TIMELESS2rs1811399NPAS20.02…	CLOCK|9575@9606	PER1|5187@9606	1.7364
PMC.dPMC20174623.s77.p1011	http://www.ncbi.nlm.nih.gov/pubmed/20174623	http://colonet.informatik.hu-berlin.de/geneview/view/abstract/20174623	5Interaction analysis of TIMELESS variants with all other genotyped circadian genes.Chr1SNP1Gene1Chr2SNP2Gene2P-valuesORGenderPhenotype12rs2291739TIMELESS17rs3027188PER10.0190.51FemalesD+FAT+12rs2291739TIMELESS17rs2253820PER10.0460.59FemalesD+FAT+12rs2291739TIMELESS12rs4964052ARNTL20.0490.71FemalesD+FAT+12rs2291739TIMELESS12rs922270ARNTL20.051.65FemalesD+FAT+12rs2291738TIMELESS2rs1811399NPAS20.02…	PER1|5187@9606	CLOCK|9575@9606	1.7364
p300|2033@9606	CREB|1385@9606
PMID.dPMID11313407.s3.p0	http://www.ncbi.nlm.nih.gov/pubmed/11313407	http://colonet.informatik.hu-berlin.de/geneview/view/abstract/11313407	Rottlerin also prevented the formation of p-CREB/p300 complexes and the DNA-CREB protein binding.	p300|2033@9606	CREB|1385@9606	1.86394
PMID.dPMID8663457.s5.p2	http://www.ncbi.nlm.nih.gov/pubmed/8663457	http://colonet.informatik.hu-berlin.de/geneview/view/abstract/8663457	Among proteins that can recognize the CREB/ATF site, CREB appeared to be modulated by E1A in a p300 binding-dependent manner.	p300|2033@9606	CREB|1385@9606	1.74862
PMID.dPMID8663457.s4.p0	http://www.ncbi.nlm.nih.gov/pubmed/8663457	http://colonet.informatik.hu-berlin.de/geneview/view/abstract/8663457	This effect of E1A was correlated with a specific physical interaction between CREB and p300.	p300|2033@9606	CREB|1385@9606	1.39871
PMC.dPMC16652169.s124.p2	http://www.ncbi.nlm.nih.gov/pubmed/16652169	http://colonet.informatik.hu-berlin.de/geneview/view/abstract/16652169	Collectively, these results suggest that Foxp3 antagonizes CREB-dependent gene expression by directly interacting with coactivator p300 and interfering with its function and/or recruitment to CREB-responsive promoter sequences.	p300|2033@9606	CREB|1385@9606	1.21536
PMID.dPMID8663457.s5.p1	http://www.ncbi.nlm.nih.gov/pubmed/8663457	http://colonet.informatik.hu-berlin.de/geneview/view/abstract/8663457	Among proteins that can recognize the CREB/ATF site, CREB appeared to be modulated by E1A in a p300 binding-dependent manner.	p300|2033@9606	CREB|1385@9606	1.21125
Cry2|12953@10090	Cry1|12952@10090
PMID.dPMID16061665.s2.p0	http://www.ncbi.nlm.nih.gov/pubmed/16061665	http://colonet.informatik.hu-berlin.de/geneview/view/abstract/16061665	Similarly, the Cry1-/- Cry2-/-mutant fibroblasts are indistinguishable from the wild-type controls with respect to their sensitivity to ionizing radiation and UV radiation and ionizing radiation-induced DNA damage checkpoint response.	Cry2|12953@10090	Cry1|12952@10090	1.3007
PMC.dPMC18430226.s163.p9	http://www.ncbi.nlm.nih.gov/pubmed/18430226	http://colonet.informatik.hu-berlin.de/geneview/view/abstract/18430226	Although it is difficult to draw any conclusions due to the high background activity of this Bmal1 mutant, these results confirm the observations made using the other two truncated forms, namely that the N-terminal portion of BMAL1 appears to be most important for PER2 binding, less crucial for the binding of CRY1 and not essential for interactions with CRY2.In summary, our interaction data leads…	CRY2|12953@10090	CRY1|12952@10090	1.19014
PMC.dPMC20354271.s45.p0	http://www.ncbi.nlm.nih.gov/pubmed/20354271	http://colonet.informatik.hu-berlin.de/geneview/view/abstract/20354271	More interestingly, this shift in the feeding schedule is able to induce rhythmic expression of food-regulated genes in the liver of Cry1/Cry2 ko mice.	Cry2|12953@10090	Cry1|12952@10090	1.03518
PMC.dPMC20334671.s106.p0	http://www.ncbi.nlm.nih.gov/pubmed/20334671	http://colonet.informatik.hu-berlin.de/geneview/view/abstract/20334671	For example, Cry1-/-Cry2-/- mice did not have poorer survival rates than wild type (WT) mice following exposure to ionizing radiation [10].	Cry2|12953@10090	Cry1|12952@10090	1.02781
PMID.dPMID11747820.s2.p5	http://www.ncbi.nlm.nih.gov/pubmed/11747820	http://colonet.informatik.hu-berlin.de/geneview/view/abstract/11747820	Although knockout studies in mice have suggested that CRY1 and CRY2 are not totally redundant, this is the first time that molecular/biochemical differences between CRY1 and CRY2 have been demonstrated.	CRY2|12953@10090	CRY1|12952@10090	1.00664
TNF-alpha|7124@9606	PPARalpha|5465@9606
PMID.dPMID12574149.s1.p0	http://www.ncbi.nlm.nih.gov/pubmed/12574149	http://colonet.informatik.hu-berlin.de/geneview/view/abstract/12574149	Finally, PPARalpha activation blocked CE formation induced by TNF-alpha, possibly due to the inhibition of neutral sphingomyelinase activation by TNF-alpha.	TNF-alpha|7124@9606	PPARalpha|5465@9606	1.42763
PMID.dPMID9717841.s4.p5	http://www.ncbi.nlm.nih.gov/pubmed/9717841	http://colonet.informatik.hu-berlin.de/geneview/view/abstract/9717841	After 24 h of treatment in 3T3-L1 adipocytes, BRL 49653 down-regulated PPARgamma2 by greater than 90% and potentiated the decrease of PPARgamma2 mRNA by TNFalpha at this time.	TNFalpha|7124@9606	PPAR|5465@9606	1.40113
PMID.dPMID9256257.s6.p0	http://www.ncbi.nlm.nih.gov/pubmed/9256257	http://colonet.informatik.hu-berlin.de/geneview/view/abstract/9256257	TNF-alpha downregulates the peroxisome proliferator activated receptor-alpha and the mRNAs encoding peroxisomal proteins in rat liver.	peroxisome proliferator activated receptor-alpha|25747@10116	TNF-alpha|24835@10116	1.20509
PMID.dPMID11009565.s9.p1	http://www.ncbi.nlm.nih.gov/pubmed/11009565	http://colonet.informatik.hu-berlin.de/geneview/view/abstract/11009565	Therefore, we examined the effects of PPARalpha and PPARgamma activators on expression of TNF-alpha in neonatal rat cardiac myocytes.	TNF-alpha|24835@10116	PPARalpha|25747@10116	1.15473
PMID.dPMID19067734.s5.p0	http://www.ncbi.nlm.nih.gov/pubmed/19067734	http://colonet.informatik.hu-berlin.de/geneview/view/abstract/19067734	However, co-administration of ascorbic acid prevented the effect of TNF-alpha both on PPAR-alpha and PPAR-gamma.	PPAR-alpha|5465@9606	TNF-alpha|7124@9606	1.07051
CRY1|1407@9606	rPER2|63840@10116
PMID.dPMID11533252.s0.p2	http://www.ncbi.nlm.nih.gov/pubmed/11533252	http://colonet.informatik.hu-berlin.de/geneview/view/abstract/11533252	The data suggested that both the rPER2 NLS and carboxyl-terminal CRY binding domain are essential for nuclear entry of the rPER2-CRY1 complex	CRY1|1407@9606	rPER2|63840@10116	2.35651
PMID.dPMID18505821.s3.p0	http://www.ncbi.nlm.nih.gov/pubmed/18505821	http://colonet.informatik.hu-berlin.de/geneview/view/abstract/18505821	Consequently, binding prevents hPer2 from interacting with its stabilizing counterpart cryptochrome.	cryptochrome|1407@9606	hPer2|8864@9606	2.10677
PMID.dPMID11533252.s1.p0	http://www.ncbi.nlm.nih.gov/pubmed/11533252	http://colonet.informatik.hu-berlin.de/geneview/view/abstract/11533252	In vitro protein interaction studies demonstrated that the carboxyl-terminal domain of rPER2 is essential for binding to CRY1.	CRY1|1407@9606	rPER2|63840@10116	1.95593
PMC.dPMC20840750.s103.p0	http://www.ncbi.nlm.nih.gov/pubmed/20840750	http://colonet.informatik.hu-berlin.de/geneview/view/abstract/20840750	4), which was previously proposed as the interaction region of mCRY1 with mPER2 proteins [18].Figure 3Analysis of the interaction between mCRY2 C-terminal truncated forms with mBMAL1 using a mammalian two-hybrid system.	mPER2|18627@10090	CRY1|12952@10090	1.72764
PMID.dPMID19129230.s0.p4	http://www.ncbi.nlm.nih.gov/pubmed/19129230	http://colonet.informatik.hu-berlin.de/geneview/view/abstract/19129230	These findings suggest that Mybbp1a and mCRY1 can form complexes on the Per2 promoter that function as negative regulators of Per2 expression.	Per2|18627@10090	CRY1|12952@10090	1.55558
CLOCK|9575@9606	PER2|8864@9606
PMC.dPMC18430226.s210.p1	http://www.ncbi.nlm.nih.gov/pubmed/18430226	http://colonet.informatik.hu-berlin.de/geneview/view/abstract/18430226	We show that PER2 binds to both BMAL1 and CLOCK whereas in our system, CRY1 and CRY2 are only able to bind to BMAL1.	CLOCK|9575@9606	PER2|8864@9606	2.05685
PMID.dPMID19605937.s10.p2	http://www.ncbi.nlm.nih.gov/pubmed/19605937	http://colonet.informatik.hu-berlin.de/geneview/view/abstract/19605937	Preferential inhibition of BMAL2-CLOCK activity by PER2 reemphasizes its negative role and a positive role of BMAL2 in the circadian transcription.	PER2|18627@10090	CLOCK|12753@10090	1.75559
PMC.dPMC18454201.s255.p13	http://www.ncbi.nlm.nih.gov/pubmed/18454201	http://colonet.informatik.hu-berlin.de/geneview/view/abstract/18454201	Four main types of gene regulatory mechanisms exist in a wild-type cell (top): 1) Rev-erbα and β (Rev) are driven primarily by E-box-mediated transcription, 2) Per1 and Per2 are regulated by BMAL1/CLOCK and additionally by a tonic signal input (T), 3) Cry1 and Rorc are regulated by BMAL1/CLOCK and ROR/REV as well as a tonic signal, and 4) Bmal1 and Clock are regulated by ROR/REV and a tonic signa…	CLOCK|12753@10090	Per2|18627@10090	1.48435
PMC.dPMC18454201.s508.p13	http://www.ncbi.nlm.nih.gov/pubmed/18454201	http://colonet.informatik.hu-berlin.de/geneview/view/abstract/18454201	Four main types of gene regulatory mechanisms exist in a wild-type cell (top): 1) Rev-erbα and β (Rev) are driven primarily by E-box-mediated transcription, 2) Per1 and Per2 are regulated by BMAL1/CLOCK and additionally by a tonic signal input (T), 3) Cry1 and Rorc are regulated by BMAL1/CLOCK and ROR/REV as well as a tonic signal, and 4) Bmal1 and Clock are regulated by ROR/REV and a tonic signa…	CLOCK|12753@10090	Per2|18627@10090	1.48435
PMC.dPMC18430226.s193.p5	http://www.ncbi.nlm.nih.gov/pubmed/18430226	http://colonet.informatik.hu-berlin.de/geneview/view/abstract/18430226	When Clock-VP16 was co-transfected, significantly enhanced (55-fold) activity values were only observed for Gal4-Per2, indicating that indeed only PER2 interacts directly with CLOCK.	CLOCK|9575@9606	PER2|8864@9606	1.44958
mPER1|18626@10090	mPER3|18628@10090
PMID.dPMID14701732.s2.p5	http://www.ncbi.nlm.nih.gov/pubmed/14701732	http://colonet.informatik.hu-berlin.de/geneview/view/abstract/14701732	Indeed, mPER3 is always cytoplasmic and is not phosphorylated in the livers of mPer1-deficient mice, suggesting that mPER3 is regulated by mPER1 at a posttranslational level.	mPER1|18626@10090	mPER3|18628@10090	1.59527
PMID.dPMID16008569.s1.p5	http://www.ncbi.nlm.nih.gov/pubmed/16008569	http://colonet.informatik.hu-berlin.de/geneview/view/abstract/16008569	We further show that the nuclear localization signal (NLS) function of mPER1 and not activation of a masked NLS in mPER3 is critical for the import of the mPER1-mPER3 complex.	mPER3|18628@10090	mPER1|18626@10090	1.3045
PMID.dPMID7622044.s6.p1	http://www.ncbi.nlm.nih.gov/pubmed/7622044	http://colonet.informatik.hu-berlin.de/geneview/view/abstract/7622044	Here, we show that PER3 is a stronger activator than PER2 and that it can stimulate cell-type-specific transcription when combined with PER1.	PER1|5187@9606	PER3|8863@9606	1.22839
PMC.dPMC19402751.s268.p9	http://www.ncbi.nlm.nih.gov/pubmed/19402751	http://colonet.informatik.hu-berlin.de/geneview/view/abstract/19402751	While our yeast-two-hybrid studies provide clear evidence for dTIM binding to the PAS-B β-sheet surface of dPER including the CLD region, our mPER2 structure suggests how mPER1/2-mPER3 heterodimerization could mask the CLD of mPER3 through antiparallel interactions of the PAS-B β-sheet surfaces.	mPER3|18628@10090	mPER1|18626@10090	1.13793
PMC.dPMC18846204.s56.p134	http://www.ncbi.nlm.nih.gov/pubmed/18846204	http://colonet.informatik.hu-berlin.de/geneview/view/abstract/18846204	SymbolSCNLIVKIDAORSKMHATADGBATWATBONPFRWBATRVEN1500005K14RikNANA22.51.821.70.23.722.7NA22.02.53.8NANAArntl16.822.322.222.023.00.522.621.522.322.3NA0.622.522.7Bhlhb25.212.812.7NANA7.712.8NANA8.314.715.86.56.8Ccrn4l8.712.813.09.318.0NA10.2NANA15.0NANA12.8NACdkn1aNA22.3NA18.84.0NA23.820.322.70.816.723.023.2NACirbp9.03.5NA5.2NANA6.74.75.04.2NA8.8NANAClockNA22.321.219.8NA1.20.3NA22.323.2NA1.70.70.7Col…	Per3|18628@10090	Per1|18626@10090	1.13259
CREB|1385@9606	TNFalpha|7124@9606
PMID.dPMID11988318.s6.p0	http://www.ncbi.nlm.nih.gov/pubmed/11988318	http://colonet.informatik.hu-berlin.de/geneview/view/abstract/11988318	In addition, TNFalpha secreted by round spermatids, activates NF-kappaB dependent CREB expression in Sertoli cells and thus, contributes to the elevated CREB levels as long as these cells are intimately associated.	CREB|1385@9606	TNFalpha|7124@9606	1.41283
PMID.dPMID15242860.s2.p0	http://www.ncbi.nlm.nih.gov/pubmed/15242860	http://colonet.informatik.hu-berlin.de/geneview/view/abstract/15242860	TNF-alpha, a potent migration factor for VSMCs, activated CREB through p38 mitogen-activated protein kinase (p38-MAPK).	CREB|1385@9606	TNF-alpha|7124@9606	1.00428
PMID.dPMID20303596.s9.p0	http://www.ncbi.nlm.nih.gov/pubmed/20303596	http://colonet.informatik.hu-berlin.de/geneview/view/abstract/20303596	Role of CREB in modulation of TNFalpha and IL-10 expression in LPS-stimulated RAW264.7 macrophages.	TNFalpha|21926@10090	CREB|12912@10090	0.939198
PMID.dPMID15336944.s3.p3	http://www.ncbi.nlm.nih.gov/pubmed/15336944	http://colonet.informatik.hu-berlin.de/geneview/view/abstract/15336944	TNF-alpha-induced increased PTEN phosphorylation and decreased phosphorylation of Akt/cyclic AMP response element-binding protein (CREB) in SK-N-SH cells were concentration-dependently reversed by KR-31378, those of which were antagonized by iberiotoxin, a maxi-K channel blocker.	CREB|1385@9606	TNF-alpha|7124@9606	0.895427
PMID.dPMID19922425.s1.p2	http://www.ncbi.nlm.nih.gov/pubmed/19922425	http://colonet.informatik.hu-berlin.de/geneview/view/abstract/19922425	Our results suggest that PCERA-1 activates a G(s) protein-coupled receptor, leading to elevation of cAMP, which acts via the PKA-CREB pathway to promote TNF-alpha suppression and IL-10 induction in LPS-stimulated macrophages.	TNF-alpha|21926@10090	CREB|12912@10090	0.849393
PPARalpha|19013@10090	SIRT1|93759@10090
PMID.dPMID19356714.s2.p0	http://www.ncbi.nlm.nih.gov/pubmed/19356714	http://colonet.informatik.hu-berlin.de/geneview/view/abstract/19356714	SIRT1 interacts with PPARalpha and is required to activate PPARalpha coactivator PGC-1alpha.	PPARalpha|19013@10090	SIRT1|93759@10090	2.07462
PMC.dPMC18317516.s231.p0	http://www.ncbi.nlm.nih.gov/pubmed/18317516	http://colonet.informatik.hu-berlin.de/geneview/view/abstract/18317516	Upon food withdrawal Sirt1 protein represses and binds to genes controlled by the fat regulator PPARγ (96).Age-induced decrease in PPARα expression may reveal tissues unprotected against acute or chronic stress.	PPAR|25747@10116	Sirt1|23411@9606	1.52983
PMC.dPMC18317516.s231.p1	http://www.ncbi.nlm.nih.gov/pubmed/18317516	http://colonet.informatik.hu-berlin.de/geneview/view/abstract/18317516	Upon food withdrawal Sirt1 protein represses and binds to genes controlled by the fat regulator PPARγ (96).Age-induced decrease in PPARα expression may reveal tissues unprotected against acute or chronic stress.	PPAR|25747@10116	Sirt1|23411@9606	1.37662
PMC.dPMC16790046.s88.p2	http://www.ncbi.nlm.nih.gov/pubmed/16790046	http://colonet.informatik.hu-berlin.de/geneview/view/abstract/16790046	It was shown that the flux of metabolites under fasting conditions leads to an increase in Sirt1 mRNA levels and that Sirt1 also controls glucose metabolism through the regulation of PPAR co-activator 1 [30].	PPAR|19013@10090	Sirt1|93759@10090	1.3563
PMID.dPMID19356714.s3.p5	http://www.ncbi.nlm.nih.gov/pubmed/19356714	http://colonet.informatik.hu-berlin.de/geneview/view/abstract/19356714	Hepatocyte-specific deletion of SIRT1 impairs PPARalpha signaling and decreases fatty acid beta-oxidation, whereas overexpression of SIRT1 induces the expression of PPARalpha targets.	PPARalpha|19013@10090	SIRT1|93759@10090	1.28976
PARP-1|142@9606	PARP|142@9606
PMID.dPMID12217960.s1.p0	http://www.ncbi.nlm.nih.gov/pubmed/12217960	http://colonet.informatik.hu-berlin.de/geneview/view/abstract/12217960	Co-immunoprecipitation assay demonstrates interaction between PARP-2 and its functional homolog PARP-1, constitutive centromere proteins Cenpa and Cenpb, and spindle checkpoint protein Bub3, but not with a third constitutive centromere protein Cenpc.	PARP-1|142@9606	PARP|142@9606	2.50956
PMC.dPMC16356201.s166.p0	http://www.ncbi.nlm.nih.gov/pubmed/16356201	http://colonet.informatik.hu-berlin.de/geneview/view/abstract/16356201	Differences between parp-1+and parp-1o/o mice were not statistically significant (p = 0.12 by 1-way MANCOVA test).	parp|11545@10090	parp-1|11545@10090	2.2637
PMC.dPMC17961220.s227.p0	http://www.ncbi.nlm.nih.gov/pubmed/17961220	http://colonet.informatik.hu-berlin.de/geneview/view/abstract/17961220	Indeed, it has been shown that the DBD of PARP-1 can repress PARP-1 gene transcription by interacting directly with hairpin-like structures present in the promoter of the human PARP-1 gene [19].	PARP-1|11545@10090	PARP-1|11545@10090	2.12559
PMC.dPMC20804590.s176.p0	http://www.ncbi.nlm.nih.gov/pubmed/20804590	http://colonet.informatik.hu-berlin.de/geneview/view/abstract/20804590	With the help of molecular docking studies on an X-ray crystallographic structure of PARP-1 in complex with quinazolinedione, a PARP inhibitor, it was possible to establish the binding characteristics of each of the test compounds at the active site of PARP.	PARP|11545@10090	PARP-1|25591@10116	1.95262
PMC.dPMC20804590.s65.p0	http://www.ncbi.nlm.nih.gov/pubmed/20804590	http://colonet.informatik.hu-berlin.de/geneview/view/abstract/20804590	The X-ray crystallographic structure of PARP-1 in complex with quinazolinedione, a PARP inhibitor (PDB ID: 1UK1) [26], obtained from the RCSB Protein Data Bank (PDB),was used to model the protein structure in this study.	PARP|11545@10090	PARP-1|11545@10090	1.90375
RORA|6095@9606	PER1|5187@9606
PMC.dPMC20174623.s77.p255	http://www.ncbi.nlm.nih.gov/pubmed/20174623	http://colonet.informatik.hu-berlin.de/geneview/view/abstract/20174623	5Interaction analysis of TIMELESS variants with all other genotyped circadian genes.Chr1SNP1Gene1Chr2SNP2Gene2P-valuesORGenderPhenotype12rs2291739TIMELESS17rs3027188PER10.0190.51FemalesD+FAT+12rs2291739TIMELESS17rs2253820PER10.0460.59FemalesD+FAT+12rs2291739TIMELESS12rs4964052ARNTL20.0490.71FemalesD+FAT+12rs2291739TIMELESS12rs922270ARNTL20.051.65FemalesD+FAT+12rs2291738TIMELESS2rs1811399NPAS20.02…	RORA|6095@9606	PER1|5187@9606	1.7364
PMC.dPMC20174623.s77.p1423	http://www.ncbi.nlm.nih.gov/pubmed/20174623	http://colonet.informatik.hu-berlin.de/geneview/view/abstract/20174623	5Interaction analysis of TIMELESS variants with all other genotyped circadian genes.Chr1SNP1Gene1Chr2SNP2Gene2P-valuesORGenderPhenotype12rs2291739TIMELESS17rs3027188PER10.0190.51FemalesD+FAT+12rs2291739TIMELESS17rs2253820PER10.0460.59FemalesD+FAT+12rs2291739TIMELESS12rs4964052ARNTL20.0490.71FemalesD+FAT+12rs2291739TIMELESS12rs922270ARNTL20.051.65FemalesD+FAT+12rs2291738TIMELESS2rs1811399NPAS20.02…	RORA|6095@9606	PER1|5187@9606	1.7364
PMC.dPMC20174623.s77.p1598	http://www.ncbi.nlm.nih.gov/pubmed/20174623	http://colonet.informatik.hu-berlin.de/geneview/view/abstract/20174623	5Interaction analysis of TIMELESS variants with all other genotyped circadian genes.Chr1SNP1Gene1Chr2SNP2Gene2P-valuesORGenderPhenotype12rs2291739TIMELESS17rs3027188PER10.0190.51FemalesD+FAT+12rs2291739TIMELESS17rs2253820PER10.0460.59FemalesD+FAT+12rs2291739TIMELESS12rs4964052ARNTL20.0490.71FemalesD+FAT+12rs2291739TIMELESS12rs922270ARNTL20.051.65FemalesD+FAT+12rs2291738TIMELESS2rs1811399NPAS20.02…	RORA|6095@9606	PER1|5187@9606	1.7364
PMC.dPMC20174623.s77.p1600	http://www.ncbi.nlm.nih.gov/pubmed/20174623	http://colonet.informatik.hu-berlin.de/geneview/view/abstract/20174623	5Interaction analysis of TIMELESS variants with all other genotyped circadian genes.Chr1SNP1Gene1Chr2SNP2Gene2P-valuesORGenderPhenotype12rs2291739TIMELESS17rs3027188PER10.0190.51FemalesD+FAT+12rs2291739TIMELESS17rs2253820PER10.0460.59FemalesD+FAT+12rs2291739TIMELESS12rs4964052ARNTL20.0490.71FemalesD+FAT+12rs2291739TIMELESS12rs922270ARNTL20.051.65FemalesD+FAT+12rs2291738TIMELESS2rs1811399NPAS20.02…	RORA|6095@9606	PER1|5187@9606	1.7364
PMC.dPMC20174623.s77.p1609	http://www.ncbi.nlm.nih.gov/pubmed/20174623	http://colonet.informatik.hu-berlin.de/geneview/view/abstract/20174623	5Interaction analysis of TIMELESS variants with all other genotyped circadian genes.Chr1SNP1Gene1Chr2SNP2Gene2P-valuesORGenderPhenotype12rs2291739TIMELESS17rs3027188PER10.0190.51FemalesD+FAT+12rs2291739TIMELESS17rs2253820PER10.0460.59FemalesD+FAT+12rs2291739TIMELESS12rs4964052ARNTL20.0490.71FemalesD+FAT+12rs2291739TIMELESS12rs922270ARNTL20.051.65FemalesD+FAT+12rs2291738TIMELESS2rs1811399NPAS20.02…	RORA|6095@9606	PER1|5187@9606	1.7364
GSK-3beta|2932@9606	TNF-alpha|7124@9606
PMID.dPMID19180470.s2.p0	http://www.ncbi.nlm.nih.gov/pubmed/19180470	http://colonet.informatik.hu-berlin.de/geneview/view/abstract/19180470	The limiting effect of PI3K on TNF-alpha production from activated monocytes depended on the decrease of GSK-3beta activity, which significantly reduced the transactivation of NF-kappaB.	GSK-3beta|2932@9606	TNF-alpha|7124@9606	1.12926
PMID.dPMID18511911.s0.p1	http://www.ncbi.nlm.nih.gov/pubmed/18511911	http://colonet.informatik.hu-berlin.de/geneview/view/abstract/18511911	These results suggest that macrophage-derived TNF-alpha promotes Wnt/beta-catenin signalling through inhibition of GSK3beta, which may contribute to tumour development in the gastric mucosa.	GSK3beta|56637@10090	TNF-alpha|21926@10090	1.08117
PMID.dPMID19180470.s0.p2	http://www.ncbi.nlm.nih.gov/pubmed/19180470	http://colonet.informatik.hu-berlin.de/geneview/view/abstract/19180470	The results suggest that CD16 cross-linking activated PI3K and that active PI3K limited TNF-alpha production by inhibiting GSK-3beta activity, that blocked the action of NF-kappaB	GSK-3beta|2932@9606	TNF-alpha|7124@9606	0.926831
PMID.dPMID18027881.s1.p0	http://www.ncbi.nlm.nih.gov/pubmed/18027881	http://colonet.informatik.hu-berlin.de/geneview/view/abstract/18027881	Further evidence to support the inhibitory role of GSK-3beta in TNF-alpha expression is that protein kinase B (Akt) signaling, an upstream inhibitor of GSK-3beta, promotes TNF-alpha expression in LPS-stimulated cardiomyocytes and this action of Akt signaling can be mimicked by GSK-3beta inactivation.	TNF-alpha|21926@10090	GSK-3beta|56637@10090	0.888953
PMID.dPMID18027881.s3.p2	http://www.ncbi.nlm.nih.gov/pubmed/18027881	http://colonet.informatik.hu-berlin.de/geneview/view/abstract/18027881	Inhibition of GSK-3beta by SB216763 or by over-expression of a dominant negative mutant of GSK-3beta significantly enhanced TNF-alpha expression in LPS-stimulated cardiomyocytes, in association with an increase in p65 phosphorylation.	TNF-alpha|21926@10090	GSK-3beta|56637@10090	0.777701
BMAL2|272322@10090	CLOCK|12753@10090
PMID.dPMID16685415.s6.p2	http://www.ncbi.nlm.nih.gov/pubmed/16685415	http://colonet.informatik.hu-berlin.de/geneview/view/abstract/16685415	57Arg in the bHLH transcription factor DEC2 is essential for the suppression of CLOCK/BMAL2-mediated transactivation.	BMAL2|272322@10090	CLOCK|12753@10090	1.18649
PMID.dPMID19605937.s10.p0	http://www.ncbi.nlm.nih.gov/pubmed/19605937	http://colonet.informatik.hu-berlin.de/geneview/view/abstract/19605937	Preferential inhibition of BMAL2-CLOCK activity by PER2 reemphasizes its negative role and a positive role of BMAL2 in the circadian transcription.	CLOCK|12753@10090	BMAL2|272322@10090	1.03573
PMID.dPMID19605937.s6.p14	http://www.ncbi.nlm.nih.gov/pubmed/19605937	http://colonet.informatik.hu-berlin.de/geneview/view/abstract/19605937	Transcription assays with a 2.1-kb mPer1 promoter revealed that CRY2 inhibited the transactivation mediated by BMAL1-CLOCK more strongly than that by BMAL2-CLOCK.	CLOCK|12753@10090	BMAL2|272322@10090	0.993516
PMID.dPMID16685415.s0.p2	http://www.ncbi.nlm.nih.gov/pubmed/16685415	http://colonet.informatik.hu-berlin.de/geneview/view/abstract/16685415	These findings demonstrate that (57)Arg in the basic region of DEC2 is essential for its activity in suppressing CLOCK/BMAL2-mediated transactivation.	BMAL2|272322@10090	CLOCK|12753@10090	0.984115
PMID.dPMID19605937.s2.p0	http://www.ncbi.nlm.nih.gov/pubmed/19605937	http://colonet.informatik.hu-berlin.de/geneview/view/abstract/19605937	As a broad spectrum function, BMAL2-CLOCK activated transcription from a variety of SV40-driven reporters harboring various E/E'-box-containing sequences present in the upstream regions of clock and clock-controlled genes.	CLOCK|12753@10090	BMAL2|272322@10090	0.924902
CBP|1387@9606	PPARgamma|5468@9606
PMID.dPMID9773982.s1.p0	http://www.ncbi.nlm.nih.gov/pubmed/9773982	http://colonet.informatik.hu-berlin.de/geneview/view/abstract/9773982	2) PPARgamma interacts with both CBP and SRC-1; transcriptional activation and coactivator association are AF2 dependent.	CBP|1387@9606	PPARgamma|5468@9606	2.11919
PMID.dPMID14567501.s4.p5	http://www.ncbi.nlm.nih.gov/pubmed/14567501	http://colonet.informatik.hu-berlin.de/geneview/view/abstract/14567501	It has been reported that the mitogen-activated protein (MAP) kinase pathway inhibits PPAR-gamma function through its phosphorylation, and co-activator CREB-binding protein (CBP)/p300 interacts with PPAR-gamma and modulates its activity.	PPAR-gamma|25664@10116	CBP|54244@10116	1.7152
PMID.dPMID14567501.s4.p4	http://www.ncbi.nlm.nih.gov/pubmed/14567501	http://colonet.informatik.hu-berlin.de/geneview/view/abstract/14567501	It has been reported that the mitogen-activated protein (MAP) kinase pathway inhibits PPAR-gamma function through its phosphorylation, and co-activator CREB-binding protein (CBP)/p300 interacts with PPAR-gamma and modulates its activity.	PPAR-gamma|25664@10116	CREB-binding protein|54244@10116	1.11894
PMID.dPMID9773982.s3.p25	http://www.ncbi.nlm.nih.gov/pubmed/9773982	http://colonet.informatik.hu-berlin.de/geneview/view/abstract/9773982	Relative affinities for the individual receptor-coactivator pairs were determined as follows: PPARgamma-CBP = ERalpha-SRC-1 > PPARgamma-SRC-1 >> ERalpha-CBP.	CBP|1387@9606	PPARgamma|5468@9606	0.778357
PMID.dPMID11912212.s1.p4	http://www.ncbi.nlm.nih.gov/pubmed/11912212	http://colonet.informatik.hu-berlin.de/geneview/view/abstract/11912212	In contrast, PIMT functioned as a repressor of CBP/p300-mediated transactivation of PPARgamma.	PPARgamma|5468@9606	CBP|1387@9606	0.772553
CREB|81646@10116	GSK-3beta|84027@10116
PMID.dPMID11796524.s0.p0	http://www.ncbi.nlm.nih.gov/pubmed/11796524	http://colonet.informatik.hu-berlin.de/geneview/view/abstract/11796524	We propose that GSK-3beta phosphorylates CREB at serine 129 and thus is required for the increased transcriptional activity of CREB in response to PTH.	CREB|81646@10116	GSK-3beta|84027@10116	2.55925
PMID.dPMID15155564.s14.p0	http://www.ncbi.nlm.nih.gov/pubmed/15155564	http://colonet.informatik.hu-berlin.de/geneview/view/abstract/15155564	Reoxygenation after severe hypoxia induces cardiomyocyte hypertrophy in vitro: activation of CREB downstream of GSK3beta.	GSK3beta|84027@10116	CREB|81646@10116	1.66768
PMID.dPMID16169938.s0.p2	http://www.ncbi.nlm.nih.gov/pubmed/16169938	http://colonet.informatik.hu-berlin.de/geneview/view/abstract/16169938	Our studies show that long-term treatment with GSK-3 inhibitor improves glucose homeostasis in ob/ob mice and demonstrates a novel role of GSK-3 in regulating hepatic CREB activity and expression of muscle GLUT4.	CREB|12912@10090	GSK-3|56637@10090	1.57253
PMID.dPMID18801732.s0.p0	http://www.ncbi.nlm.nih.gov/pubmed/18801732	http://colonet.informatik.hu-berlin.de/geneview/view/abstract/18801732	Reduced CREB phosphorylation (Ser-129) associated with inactivation of GSK3beta by Ser-9 phosphorylation may be the major mechanism underlying PEPCK-C gene suppression by AMPK-activating agents such as biguanide.	GSK3beta|56637@10090	CREB|12912@10090	1.54812
PMID.dPMID11796524.s0.p1	http://www.ncbi.nlm.nih.gov/pubmed/11796524	http://colonet.informatik.hu-berlin.de/geneview/view/abstract/11796524	We propose that GSK-3beta phosphorylates CREB at serine 129 and thus is required for the increased transcriptional activity of CREB in response to PTH.	CREB|81646@10116	GSK-3beta|84027@10116	1.50745
p300|2033@9606	SIRT1|23411@9606
PMC.dPMC20660480.s201.p0	http://www.ncbi.nlm.nih.gov/pubmed/20660480	http://colonet.informatik.hu-berlin.de/geneview/view/abstract/20660480	SIRT1 binds p300 and deacetylates PPARγ in vivo and in vitroPrevious findings have indicated that PPARγ levels remain constant in young and senescent cells, but do not explain why the transcriptional activity of PPARγ increases in senescent cells.	p300|2033@9606	SIRT1|23411@9606	2.15905
PMC.dPMC19828042.s139.p21	http://www.ncbi.nlm.nih.gov/pubmed/19828042	http://colonet.informatik.hu-berlin.de/geneview/view/abstract/19828042	Inhibition of Sirt1 with nicotinamide correlates with restored p53 apoptotic transcriptional activity in HIPK2 knockdownWe hypothesized that HIPK2 may affect p53 apoptotic activity by acting on structural rearrangements of p53 not only through Ser46 phosphorylation but also by exposing p53 C-terminus to p300 and therefore promoting acetylation and transcriptional function of p53 toward apoptotic …	p300|2033@9606	Sirt1|23411@9606	1.3202
PMID.dPMID19047049.s2.p2	http://www.ncbi.nlm.nih.gov/pubmed/19047049	http://colonet.informatik.hu-berlin.de/geneview/view/abstract/19047049	Further analyses indicate that activation of SIRT1 (deacetylase) by resveratrol (a natural antioxidant) induces SIRT1-p300 association and acetyltransferase inactivation, leading to deacetylation of HA/CD44-induced beta-catenin and NFkappaB-p65, inhibition of beta-catenin-T-cell factor/lymphocyte enhancer factor and NFkappaB-specific transcriptional activation, and the impairment of MDR1 and Bcl-…	p300|2033@9606	SIRT1|23411@9606	0.971245
PMID.dPMID19047049.s0.p2	http://www.ncbi.nlm.nih.gov/pubmed/19047049	http://colonet.informatik.hu-berlin.de/geneview/view/abstract/19047049	Together, these findings suggest that the interactions between HA/CD44-stimulated p300 (acetyltransferase) and resveratrol-activated SIRT1 (deacetylase) play pivotal roles in regulating the balance between cell survival versus apoptosis, and multidrug resistance versus sensitivity in breast tumor cells.	SIRT1|23411@9606	p300|2033@9606	0.827961
PMC.dPMC19934257.s349.p2	http://www.ncbi.nlm.nih.gov/pubmed/19934257	http://colonet.informatik.hu-berlin.de/geneview/view/abstract/19934257	Recombinant APE1 enzymatically acetylated by the p300 acetyltransferase was deacetylated by recombinant active SIRT1 in presence of the SIRT1 co-factor NAD+ (1 mM).	SIRT1|23411@9606	p300|2033@9606	0.732975
PPAR-gamma|19016@10090	Sirt1|93759@10090
PMID.dPMID15175761.s5.p0	http://www.ncbi.nlm.nih.gov/pubmed/15175761	http://colonet.informatik.hu-berlin.de/geneview/view/abstract/15175761	Upon food withdrawal Sirt1 protein binds to and represses genes controlled by the fat regulator PPAR-gamma (peroxisome proliferator-activated receptor-gamma), including genes mediating fat storage.	PPAR-gamma|19016@10090	Sirt1|93759@10090	1.45462
PMID.dPMID15850715.s2.p0	http://www.ncbi.nlm.nih.gov/pubmed/15850715	http://colonet.informatik.hu-berlin.de/geneview/view/abstract/15850715	In addition, SIRT1 repressed PPAR-gamma, and overexpression of SIRT1 attenuated adipogenesis, and upregulation of SIRT in differentiated fat cells triggered lipolysis and loss of fat, events that are known to attenuate insulin resistance and prolong life span.	PPAR-gamma|5468@9606	SIRT1|23411@9606	1.4346
PMID.dPMID15175761.s9.p0	http://www.ncbi.nlm.nih.gov/pubmed/15175761	http://colonet.informatik.hu-berlin.de/geneview/view/abstract/15175761	Sirt1 promotes fat mobilization in white adipocytes by repressing PPAR-gamma.	PPAR-gamma|19016@10090	Sirt1|93759@10090	1.35297
PMID.dPMID15175761.s4.p0	http://www.ncbi.nlm.nih.gov/pubmed/15175761	http://colonet.informatik.hu-berlin.de/geneview/view/abstract/15175761	Sirt1 represses PPAR-gamma by docking with its cofactors NCoR (nuclear receptor co-repressor) and SMRT (silencing mediator of retinoid and thyroid hormone receptors).	PPAR-gamma|19016@10090	Sirt1|93759@10090	1.30029
PMID.dPMID17098719.s1.p0	http://www.ncbi.nlm.nih.gov/pubmed/17098719	http://colonet.informatik.hu-berlin.de/geneview/view/abstract/17098719	Sirt1 promotes fat mobilization in white adipocytes by repressing PPARgamma and inhibits myoblast differentiation by down-regulating muscle gene expression.	PPARgamma|5468@9606	Sirt1|23411@9606	1.14072
AhR|196@9606	TNF-alpha|7124@9606
PMID.dPMID18617548.s2.p0	http://www.ncbi.nlm.nih.gov/pubmed/18617548	http://colonet.informatik.hu-berlin.de/geneview/view/abstract/18617548	CONCLUSION: TNF-alpha activates AhR expression in RA synovial tissue, and that cigarette smoking and exposure to TCDD enhances RA inflammatory processes.	AhR|196@9606	TNF-alpha|7124@9606	2.02965
PMID.dPMID15792794.s5.p0	http://www.ncbi.nlm.nih.gov/pubmed/15792794	http://colonet.informatik.hu-berlin.de/geneview/view/abstract/15792794	Dioxin, a contaminant activating the aryl hydrocarbon receptor (AhR) like PAHs, was also shown to increase TNFalpha expression.	TNFalpha|7124@9606	AhR|196@9606	1.65501
PMID.dPMID17557910.s3.p0	http://www.ncbi.nlm.nih.gov/pubmed/17557910	http://colonet.informatik.hu-berlin.de/geneview/view/abstract/17557910	The combination of TNF-alpha with low concentrations of AhR ligands increased both messenger RNA (mRNA) and protein levels of cyclin A, a principle cyclin involved in disruption of contact inhibition.	AhR|25690@10116	TNF-alpha|24835@10116	1.63147
PMID.dPMID17557910.s7.p0	http://www.ncbi.nlm.nih.gov/pubmed/17557910	http://colonet.informatik.hu-berlin.de/geneview/view/abstract/17557910	We investigated possible interactions of TNF-alpha with ligands of the aryl hydrocarbon receptor (AhR) and known liver carcinogens, such as 2,3,7,8-tetrachlorodibenzo-p-dioxin (TCDD) and coplanar 3,3',4,4',5-pentachlorobiphenyl (PCB 126).	AhR|25690@10116	TNF-alpha|24835@10116	1.48702
PMID.dPMID11470802.s2.p5	http://www.ncbi.nlm.nih.gov/pubmed/11470802	http://colonet.informatik.hu-berlin.de/geneview/view/abstract/11470802	We demonstrated that: (i) inducible RelA expression down-regulated aryl hydrocarbon receptor (AhR) activated reporter gene; (ii) the suppressive effects of LPS and TNF-alpha on the AhR-activated reporter gene could be blocked by pyrrolidine dithiocarbamate, which is known to inhibit NF-kappaB action; and (iii) TNF-alpha and LPS-imposed repression could be reversed by the NF-kappaB super repressor…	AhR|196@9606	TNF-alpha|7124@9606	1.15667
Bmal1|11865@10090	Bmal2|272322@10090
PMID.dPMID20153195.s1.p14	http://www.ncbi.nlm.nih.gov/pubmed/20153195	http://colonet.informatik.hu-berlin.de/geneview/view/abstract/20153195	Combined with the data of Bunger and colleagues, who reported that knockout of Bmal1 downregulates Bmal2, we conclude that Bmal1 and Bmal2 form a circadian paralog pair that is functionally redundant and that, in the mouse, Bmal2 is regulated by Bmal1 such that knockout of Bmal1 alone results in a functionally double Bmal1 and Bmal2 knockout.	Bmal1|11865@10090	Bmal2|272322@10090	1.21
PMID.dPMID19605937.s4.p9	http://www.ncbi.nlm.nih.gov/pubmed/19605937	http://colonet.informatik.hu-berlin.de/geneview/view/abstract/19605937	The molecular link between BMAL2 and PER2 was further strengthened by the fact that PER2 exhibited a greater affinity for BMAL2 than for BMAL1 in co-immunoprecipitation experiments.	BMAL1|11865@10090	BMAL2|272322@10090	1.15484
PMID.dPMID20153195.s1.p5	http://www.ncbi.nlm.nih.gov/pubmed/20153195	http://colonet.informatik.hu-berlin.de/geneview/view/abstract/20153195	Combined with the data of Bunger and colleagues, who reported that knockout of Bmal1 downregulates Bmal2, we conclude that Bmal1 and Bmal2 form a circadian paralog pair that is functionally redundant and that, in the mouse, Bmal2 is regulated by Bmal1 such that knockout of Bmal1 alone results in a functionally double Bmal1 and Bmal2 knockout.	Bmal2|272322@10090	Bmal1|11865@10090	0.863573
PMC.dPMC20967239.s632.p9	http://www.ncbi.nlm.nih.gov/pubmed/20967239	http://colonet.informatik.hu-berlin.de/geneview/view/abstract/20967239	BMAL1 and BMAL2 show similar sensitivity to CRY1-mediated transcriptional repression, suggesting that BMAL2 may account for a low level of activation in the absence of BMAL1.	BMAL1|11865@10090	BMAL2|272322@10090	0.832365
PMID.dPMID19605937.s6.p8	http://www.ncbi.nlm.nih.gov/pubmed/19605937	http://colonet.informatik.hu-berlin.de/geneview/view/abstract/19605937	Transcription assays with a 2.1-kb mPer1 promoter revealed that CRY2 inhibited the transactivation mediated by BMAL1-CLOCK more strongly than that by BMAL2-CLOCK.	BMAL2|272322@10090	BMAL1|11865@10090	0.795371
PPAR|19013@10090	CBP/p300|12914@10090
PMC.dPMC17389765.s73.p0	http://www.ncbi.nlm.nih.gov/pubmed/17389765	http://colonet.informatik.hu-berlin.de/geneview/view/abstract/17389765	Furthermore, CBP/p300 interacts with p160 cofactors and directly with PPARγ, possibly providing additional stability to the complex through an increased number of contact points [70].	PPAR|19013@10090	CBP/p300|12914@10090	1.31393
PMC.dPMC20419060.s43.p0	http://www.ncbi.nlm.nih.gov/pubmed/20419060	http://colonet.informatik.hu-berlin.de/geneview/view/abstract/20419060	PPAR coactivators include CBP/p300 [Debril et al., 2004; Flanagan et al., 2005; Ko et al., 2000; Lemon et al., 2001; Salma et al., 2004; Zhu et al., 1996], steroid receptor coactivator (SRC)-1 [Gelman et al., 1999; Kung et al., 2000; Lickert et al., 2004; Lim et al., 2004; Yao et al., 1998; Zhu et al., 1996], steroid receptor coactivator (SRC)-2 [Gelman et al., 1999; Lim et al., 2004], steroid re…	CBP/p300|12914@10090	PPAR|19013@10090	1.15125
PMID.dPMID9756906.s2.p2	http://www.ncbi.nlm.nih.gov/pubmed/9756906	http://colonet.informatik.hu-berlin.de/geneview/view/abstract/9756906	Expression of the coactivators SRC-1 and CREB-binding protein, which bind to PPAR, also enhanced the responsiveness of the prolactin promoter to PPARalpha.	PPAR|5465@9606	CREB-binding protein|1387@9606	1.0814
PMID.dPMID12163133.s8.p8	http://www.ncbi.nlm.nih.gov/pubmed/12163133	http://colonet.informatik.hu-berlin.de/geneview/view/abstract/12163133	We have explored the interaction of several known ligands and the nuclear receptor (peroxisome proliferator activated receptor alpha, PPARalpha) using scintillation proximity assay (SPA) and the interaction of LXXLL containing peptides derived from three coactivators (SRC-1, CBP and PGC-1) with PPARalpha in the presence of PPARalpha agonist ligands using fluorescence resonance energy transfer (FR…	PPARalpha|5465@9606	CBP|1387@9606	0.994375
PMID.dPMID15178457.s3.p0	http://www.ncbi.nlm.nih.gov/pubmed/15178457	http://colonet.informatik.hu-berlin.de/geneview/view/abstract/15178457	Our results show that interaction of PPARalpha with RXRalpha or CBP leads to an increase in the turnover of the protein.	CBP|1387@9606	PPARalpha|5465@9606	0.906245
Cry1|1407@9606	Per1|5187@9606
PMC.dPMC20195522.s104.p1	http://www.ncbi.nlm.nih.gov/pubmed/20195522	http://colonet.informatik.hu-berlin.de/geneview/view/abstract/20195522	Phase control through the melatonin-guided interval of Per1/Per2 to Cry1/Cry2 expression peaks may have relevance to mood disorders, as the internal alignment and the melatonin signal (amplitude and phase) are abnormal in patients with bipolar disorder and those with winter depression in particular [15], [16], [46].	Cry1|1407@9606	Per1|5187@9606	1.35798
PMC.dPMC18846204.s56.p98	http://www.ncbi.nlm.nih.gov/pubmed/18846204	http://colonet.informatik.hu-berlin.de/geneview/view/abstract/18846204	SymbolSCNLIVKIDAORSKMHATADGBATWATBONPFRWBATRVEN1500005K14RikNANA22.51.821.70.23.722.7NA22.02.53.8NANAArntl16.822.322.222.023.00.522.621.522.322.3NA0.622.522.7Bhlhb25.212.812.7NANA7.712.8NANA8.314.715.86.56.8Ccrn4l8.712.813.09.318.0NA10.2NANA15.0NANA12.8NACdkn1aNA22.3NA18.84.0NA23.820.322.70.816.723.023.2NACirbp9.03.5NA5.2NANA6.74.75.04.2NA8.8NANAClockNA22.321.219.8NA1.20.3NA22.323.2NA1.70.70.7Col…	Per1|18626@10090	Cry1|12952@10090	1.13259
PMID.dPMID17274950.s2.p1	http://www.ncbi.nlm.nih.gov/pubmed/17274950	http://colonet.informatik.hu-berlin.de/geneview/view/abstract/17274950	Furthermore, the rhythms of Per1 and Per2 mRNA expression in peripheral leukocytes are severely blunted in homozygous Cry1/2 double-deficient mice that are known to have an abolished biological clock.	Cry1|12952@10090	Per1|18626@10090	0.611749
PMID.dPMID11302553.s4.p0	http://www.ncbi.nlm.nih.gov/pubmed/11302553	http://colonet.informatik.hu-berlin.de/geneview/view/abstract/11302553	The per1/cry1 oscillator is accelerated by light and decelerated by darkness and thereby tracks dawn when day length changes.	cry1|12952@10090	per1|18626@10090	0.575217
PMC.dPMC18355404.s36.p1	http://www.ncbi.nlm.nih.gov/pubmed/18355404	http://colonet.informatik.hu-berlin.de/geneview/view/abstract/18355404	While mPer1ldc mutant animals show no difference from wildtype controls in the expression of mPer2, mCry1 and Bmal1 in the SCN, the amplitude in circadian variation in SCN mPER2 and mCRY1 proteins is markedly reduced [41].	Cry1|12952@10090	mPer1|18626@10090	0.311456
PER2|8864@9606	PER3|8863@9606
PMID.dPMID7622044.s6.p0	http://www.ncbi.nlm.nih.gov/pubmed/7622044	http://colonet.informatik.hu-berlin.de/geneview/view/abstract/7622044	Here, we show that PER3 is a stronger activator than PER2 and that it can stimulate cell-type-specific transcription when combined with PER1.	PER2|8864@9606	PER3|8863@9606	1.61034
PMC.dPMC19402751.s265.p0	http://www.ncbi.nlm.nih.gov/pubmed/19402751	http://colonet.informatik.hu-berlin.de/geneview/view/abstract/19402751	The same study shows that mPER2 and mPER3, but not mPER1, form homodimers with and without serum shock.	mPER3|18628@10090	mPER2|18627@10090	0.912823
PMID.dPMID10837028.s4.p2	http://www.ncbi.nlm.nih.gov/pubmed/10837028	http://colonet.informatik.hu-berlin.de/geneview/view/abstract/10837028	Here we report that nuclear translocation of mPER1 and mPER2 (1) involves physical interactions with mPER3, (2) is accelerated by serum treatment, and (3) still occurs in mCry1/mCry2 double-deficient cells lacking a functional biological clock.	mPER3|18628@10090	mPER2|18627@10090	0.885331
PMC.dPMC19402751.s264.p1	http://www.ncbi.nlm.nih.gov/pubmed/19402751	http://colonet.informatik.hu-berlin.de/geneview/view/abstract/19402751	For example in COS7 cells, mPER3 was found to be responsible for nuclear import of mPER1 and mPER2 following direct serum shock induced interactions via the PAS domains [25].	mPER2|18627@10090	mPER3|18628@10090	0.701866
PMID.dPMID17992597.s2.p2	http://www.ncbi.nlm.nih.gov/pubmed/17992597	http://colonet.informatik.hu-berlin.de/geneview/view/abstract/17992597	Clock genes, notably the three Period (Per1/Per2/Per3) genes and two Cryptochrome (Cry1/Cry2) genes, are present in immune and endocrine cells and are expressed in a circadian manner in human cells.	Per3|8863@9606	Per2|8864@9606	0.660107
per2|18627@10090	NPAS2|18143@10090
PMC.dPMC17945005.s33.p2	http://www.ncbi.nlm.nih.gov/pubmed/17945005	http://colonet.informatik.hu-berlin.de/geneview/view/abstract/17945005	Also, the SD-induced increase in per expression is reduced in npas2-/- mice [3] which suggest that NPAS2 is implicated in linking per2 expression to the sleep-wake distribution.	per2|18627@10090	NPAS2|18143@10090	1.26067
PMID.dPMID16636276.s3.p0	http://www.ncbi.nlm.nih.gov/pubmed/16636276	http://colonet.informatik.hu-berlin.de/geneview/view/abstract/16636276	This implies that NPAS2 importantly contributes to the previously documented wake-dependent increase in cortical per2 expression.	per2|18627@10090	NPAS2|18143@10090	1.24595
PMC.dPMC20519775.s61.p7	http://www.ncbi.nlm.nih.gov/pubmed/20519775	http://colonet.informatik.hu-berlin.de/geneview/view/abstract/20519775	BMAL1 deficiency disrupts circadian expression of mPer2 and mCry1 genes in the brain In complex with CLOCK (or its close tissue-specific homolog, NPAS2) BMAL1 controls rhythmic expression of target genes, and BMAL1 deficiency results in disruption of rhythmic pattern of gene expression in the SCN and liver [12].	NPAS2|18143@10090	mPer2|18627@10090	1.04584
PMC.dPMC18648504.s101.p0	http://www.ncbi.nlm.nih.gov/pubmed/18648504	http://colonet.informatik.hu-berlin.de/geneview/view/abstract/18648504	Npas2-deficient mice are characterized by blunted expression rhythms of Per2 in the cerebral cortex [19] and adaptation to rapidly shifted LD cycles (jet lag) is accelerated when compared to WT controls [20].	Per2|18627@10090	Npas2|18143@10090	0.999912
PMID.dPMID18479150.s7.p9	http://www.ncbi.nlm.nih.gov/pubmed/18479150	http://colonet.informatik.hu-berlin.de/geneview/view/abstract/18479150	Previous cell biology experiments indicate that mouse Per2 (mPer2) is also a heme-binding protein, and heme shuttling between mPer2 and NPAS2 may regulate transcription.	NPAS2|18143@10090	mPer2|18627@10090	0.995244
TNFalpha|7124@9606	PARP-1|142@9606
PMID.dPMID18084321.s3.p4	http://www.ncbi.nlm.nih.gov/pubmed/18084321	http://colonet.informatik.hu-berlin.de/geneview/view/abstract/18084321	Using specific PARP-1 inhibitors and siRNAs, we show that PARP-1 is essential for the synergistic apoptotic effect and c-Jun N-terminal kinase 1 (JNK1) activation triggered by the ATRA/TNFalpha combination.	TNFalpha|7124@9606	PARP-1|142@9606	1.08565
PMID.dPMID14762203.s5.p0	http://www.ncbi.nlm.nih.gov/pubmed/14762203	http://colonet.informatik.hu-berlin.de/geneview/view/abstract/14762203	We have identified a set of genes whose expression in response to TNF-alpha is modulated by PARP-1, whereas the expression of others is PARP-1-independent.	PARP|11545@10090	TNF-alpha|21926@10090	0.891469
PMID.dPMID15699164.s0.p0	http://www.ncbi.nlm.nih.gov/pubmed/15699164	http://colonet.informatik.hu-berlin.de/geneview/view/abstract/15699164	These findings suggest that PARP-1 activation is required for both TNF-alpha-induced microglial activation and the neurotoxicity resulting from TNF-alpha-induced MMP-9 release.	TNF-alpha|21926@10090	PARP|11545@10090	0.83911
PMID.dPMID16418768.s2.p2	http://www.ncbi.nlm.nih.gov/pubmed/16418768	http://colonet.informatik.hu-berlin.de/geneview/view/abstract/16418768	Poly(ADP-ribose) polymerase (PARP) inhibitor (DPQ) effectively reversed the cell death which was augmented by z-VAD-fmk, and z-VAD-fmk plus TNFalpha also caused PARP cleavage to an 85 KDa fragment.	PARP|11545@10090	TNFalpha|21926@10090	0.650399
PMID.dPMID10449410.s4.p0	http://www.ncbi.nlm.nih.gov/pubmed/10449410	http://colonet.informatik.hu-berlin.de/geneview/view/abstract/10449410	Here we show that PARP-1-deficient cells are defective in NF-kappaB-dependent transcription activation, but not in its nuclear translocation, in response to TNF-alpha.	TNF-alpha|21926@10090	PARP-1|11545@10090	0.594216
Cry1|12952@10090	REV-ERB|353187@10090
PMC.dPMC18454201.s164.p54	http://www.ncbi.nlm.nih.gov/pubmed/18454201	http://colonet.informatik.hu-berlin.de/geneview/view/abstract/18454201	Consistent with rhythmic Per2-dLuc bioluminescence expression, the Per2 mRNA expression pattern was essentially the same in Rev-erbα−/− cells expressing control shRNA and in those expressing shRNA against Rev-erbβ.Given that Cry1 is under combinatorial regulation by both BMAL1/CLOCK and REV-ERBs [5],[30],[31], we expected that disruption of REV-ERB function would alter the Cry1 expression pattern.	Cry1|12952@10090	REV-ERB|353187@10090	1.1232
PMC.dPMC18454201.s164.p33	http://www.ncbi.nlm.nih.gov/pubmed/18454201	http://colonet.informatik.hu-berlin.de/geneview/view/abstract/18454201	Consistent with rhythmic Per2-dLuc bioluminescence expression, the Per2 mRNA expression pattern was essentially the same in Rev-erbα−/− cells expressing control shRNA and in those expressing shRNA against Rev-erbβ.Given that Cry1 is under combinatorial regulation by both BMAL1/CLOCK and REV-ERBs [5],[30],[31], we expected that disruption of REV-ERB function would alter the Cry1 expression pattern.	REV-ERB|353187@10090	Cry1|12952@10090	0.748737
PMC.dPMC18454201.s221.p0	http://www.ncbi.nlm.nih.gov/pubmed/18454201	http://colonet.informatik.hu-berlin.de/geneview/view/abstract/18454201	(C) Over-expression (OX) of Rev-erbα represses elevated Cry1 mRNA levels in Bmal1−/− fibroblasts.	Cry1|12952@10090	Rev-erb|353187@10090	0.71118
PMC.dPMC18454201.s490.p0	http://www.ncbi.nlm.nih.gov/pubmed/18454201	http://colonet.informatik.hu-berlin.de/geneview/view/abstract/18454201	(C) Over-expression (OX) of Rev-erbα represses elevated Cry1 mRNA levels in Bmal1−/− fibroblasts.	Cry1|12952@10090	Rev-erb|353187@10090	0.71118
PMC.dPMC19381306.s574.p1	http://www.ncbi.nlm.nih.gov/pubmed/19381306	http://colonet.informatik.hu-berlin.de/geneview/view/abstract/19381306	REV-ERBs are critical in the rhythmic expression of BMAL1, CRY1 and RORγ in liver and several other tissues.	CRY1|12952@10090	REV-ERB|353187@10090	0.710693
TNF-alpha|7124@9606	p300|2033@9606
PMID.dPMID19385047.s2.p0	http://www.ncbi.nlm.nih.gov/pubmed/19385047	http://colonet.informatik.hu-berlin.de/geneview/view/abstract/19385047	We demonstrated that p300 physically associated with p65 rather than Smad4 in the presence of both TNF-alpha and TGF-beta.	TNF-alpha|7124@9606	p300|2033@9606	1.62172
PMID.dPMID12471036.s6.p0	http://www.ncbi.nlm.nih.gov/pubmed/12471036	http://colonet.informatik.hu-berlin.de/geneview/view/abstract/12471036	p50/p65 and p300 binding was selectively increased by TNFalpha.	TNFalpha|7124@9606	p300|2033@9606	1.1625
PMID.dPMID11505407.s0.p5	http://www.ncbi.nlm.nih.gov/pubmed/11505407	http://colonet.informatik.hu-berlin.de/geneview/view/abstract/11505407	The repression may rely on the competition of NF-kappaB for p300/CBP histone acetyl transferase activity, because the overexpression of p300 reverts TNFalpha effects.	TNFalpha|7124@9606	p300|2033@9606	0.760222
PMID.dPMID16365438.s8.p0	http://www.ncbi.nlm.nih.gov/pubmed/16365438	http://colonet.informatik.hu-berlin.de/geneview/view/abstract/16365438	The viral protein A238L inhibits TNF-alpha expression through a CBP/p300 transcriptional coactivators pathway.	p300|2033@9606	TNF-alpha|7124@9606	0.704465
PMID.dPMID19385047.s0.p1	http://www.ncbi.nlm.nih.gov/pubmed/19385047	http://colonet.informatik.hu-berlin.de/geneview/view/abstract/19385047	Overall, our data showed that suppression of TNF-alpha on TGF-beta-induced CTGF expression is due to the competition of p300 by p65 and Smad4.	p300|2033@9606	TNF-alpha|7124@9606	0.620773
PPAR-gamma|19016@10090	CREB|12912@10090
PMID.dPMID14614508.s6.p0	http://www.ncbi.nlm.nih.gov/pubmed/14614508	http://colonet.informatik.hu-berlin.de/geneview/view/abstract/14614508	CREB controls hepatic lipid metabolism through nuclear hormone receptor PPAR-gamma.	PPAR-gamma|19016@10090	CREB|12912@10090	1.90876
PMID.dPMID14614508.s0.p2	http://www.ncbi.nlm.nih.gov/pubmed/14614508	http://colonet.informatik.hu-berlin.de/geneview/view/abstract/14614508	The coordinate induction of PGC-1 and repression of PPAR-gamma by CREB during fasting provides a molecular rationale for the antagonism between insulin and counter-regulatory hormones, and indicates a potential role for CREB antagonists as therapeutic agents in enhancing insulin sensitivity in the liver	CREB|12912@10090	PPAR-gamma|19016@10090	0.846535
PMID.dPMID14764597.s0.p0	http://www.ncbi.nlm.nih.gov/pubmed/14764597	http://colonet.informatik.hu-berlin.de/geneview/view/abstract/14764597	These results indicated that PPARgamma2 activation inhibited cyclin D1 transcription in hepatocytes via CREB-dependent and beta-catenin-independent pathways	CREB|12912@10090	PPARgamma2|19016@10090	0.802172
PMID.dPMID20032081.s12.p1	http://www.ncbi.nlm.nih.gov/pubmed/20032081	http://colonet.informatik.hu-berlin.de/geneview/view/abstract/20032081	PPARgamma agonists inhibit angiogenesis by suppressing PKCalpha- and CREB-mediated COX-2 expression in the human endothelium.	CREB|1385@9606	PPARgamma|5468@9606	0.70045
PMID.dPMID14614508.s2.p0	http://www.ncbi.nlm.nih.gov/pubmed/14614508	http://colonet.informatik.hu-berlin.de/geneview/view/abstract/14614508	Here we show that mice deficient in CREB activity have a fatty liver phenotype and display elevated expression of the nuclear hormone receptor PPAR-gamma, a key regulator of lipogenic genes.	PPAR-gamma|19016@10090	CREB|12912@10090	0.645823
AhR|196@9606	PPARalpha|5465@9606
PMID.dPMID17963696.s6.p0	http://www.ncbi.nlm.nih.gov/pubmed/17963696	http://colonet.informatik.hu-berlin.de/geneview/view/abstract/17963696	In this work we demonstrate that Caco-2 cell treatment with WY-14643 (a potent PPARalpha agonist) causes an increase in AhR expression.	AhR|196@9606	PPARalpha|5465@9606	1.55248
PMID.dPMID12706301.s1.p0	http://www.ncbi.nlm.nih.gov/pubmed/12706301	http://colonet.informatik.hu-berlin.de/geneview/view/abstract/12706301	PPARalpha-selective activation also induced expression of aryl hydrocarbon receptor (AhR), CYP1B1, and epoxide hydrolase in the granulosa cell.	AhR|25690@10116	PPARalpha|25747@10116	0.932822
PMID.dPMID17963696.s7.p0	http://www.ncbi.nlm.nih.gov/pubmed/17963696	http://colonet.informatik.hu-berlin.de/geneview/view/abstract/17963696	PPARalpha transcriptionally induces AhR expression in Caco-2, but represses AhR pro-inflammatory effects.	AhR|196@9606	PPARalpha|5465@9606	0.856359
PMID.dPMID15127182.s0.p2	http://www.ncbi.nlm.nih.gov/pubmed/15127182	http://colonet.informatik.hu-berlin.de/geneview/view/abstract/15127182	Our results demonstrate that the suppressive effect of fibrates on CYP1A is PPARalpha-dependent and suggest that PPARalpha has an inhibitory effect on AhR function	AhR|25690@10116	PPARalpha|25747@10116	0.673579
PMID.dPMID15585952.s0.p0	http://www.ncbi.nlm.nih.gov/pubmed/15585952	http://colonet.informatik.hu-berlin.de/geneview/view/abstract/15585952	Our results suggest that AhR has an inhibitory effect on PPARalpha function and a new pathway by which AhR ligands could disturb lipid metabolism	PPARalpha|25747@10116	AhR|25690@10116	0.582659
PPARgamma|5468@9606	GSK3beta|2932@9606
PMID.dPMID15711576.s4.p0	http://www.ncbi.nlm.nih.gov/pubmed/15711576	http://colonet.informatik.hu-berlin.de/geneview/view/abstract/15711576	GSK3beta also influences PPARgamma activity by regulating the turnover and subcellular localization of beta-catenin, a potent transcriptional activator of Wnt signaling.	PPARgamma|5468@9606	GSK3beta|2932@9606	1.10864
PMID.dPMID15711576.s1.p0	http://www.ncbi.nlm.nih.gov/pubmed/15711576	http://colonet.informatik.hu-berlin.de/geneview/view/abstract/15711576	In contrast, expression of a GSK3beta-phosphorylation-defective beta-catenin renders beta-catenin resistant to the degradatory action of PPARgamma.	PPARgamma|5468@9606	GSK3beta|2932@9606	1.01924
PMID.dPMID15711576.s2.p0	http://www.ncbi.nlm.nih.gov/pubmed/15711576	http://colonet.informatik.hu-berlin.de/geneview/view/abstract/15711576	Specifically, activation of PPARgamma induces the degradation of beta-catenin during preadipocyte differentiation by mechanisms that require GSK3beta and the proteasome.	GSK3beta|2932@9606	PPARgamma|5468@9606	1.00293
PMID.dPMID15308623.s5.p1	http://www.ncbi.nlm.nih.gov/pubmed/15308623	http://colonet.informatik.hu-berlin.de/geneview/view/abstract/15308623	Mutation of serine 37 (a target of GSK3beta) to an alanine renders beta-catenin resistant to the degradatory action of PPARgamma.	PPARgamma|19016@10090	GSK3beta|56637@10090	0.671103
PMID.dPMID15190077.s0.p0	http://www.ncbi.nlm.nih.gov/pubmed/15190077	http://colonet.informatik.hu-berlin.de/geneview/view/abstract/15190077	We conclude that PPARgamma2-mediated suppression of beta-catenin levels involves a novel APC/GSK3beta/p53-independent ubiquitination-mediated proteasomal degradation pathway	GSK3beta|2932@9606	PPARgamma|5468@9606	0.564646
cachectin|7124@9606	TNF-alpha|7124@9606
PMID.dPMID1991983.s0.p0	http://www.ncbi.nlm.nih.gov/pubmed/1991983	http://colonet.informatik.hu-berlin.de/geneview/view/abstract/1991983	A co-cultivated tumor model prepared from other types of human tumor cell lines promises to provide a useful tool for exploring the relationship between TNF-alpha/cachectin and oncogenesis	cachectin|7124@9606	TNF-alpha|7124@9606	2.51754
PMID.dPMID15512964.s2.p1	http://www.ncbi.nlm.nih.gov/pubmed/15512964	http://colonet.informatik.hu-berlin.de/geneview/view/abstract/15512964	CONCLUSIONS: An inverse relationship exists between TNF-alpha and INF-gamma production within MCMV-inoculated eyes during MAIDS evolution that is characterized by an increase in intraocular TNF-alpha levels and a concomitant decrease in intraocular INF-gamma levels.	TNF-alpha|21926@10090	TNF-alpha|21926@10090	2.1961
PMID.dPMID10100515.s8.p0	http://www.ncbi.nlm.nih.gov/pubmed/10100515	http://colonet.informatik.hu-berlin.de/geneview/view/abstract/10100515	An attempt was made in this study to show a correlation between TNF-alpha and cholesteatoma associated bone destruction by localizing TNF-alpha in cholesteatoma and measuring its serum level.	TNF-alpha|7124@9606	TNF-alpha|7124@9606	2.10697
PMID.dPMID1667186.s2.p0	http://www.ncbi.nlm.nih.gov/pubmed/1667186	http://colonet.informatik.hu-berlin.de/geneview/view/abstract/1667186	A negative correlation was observed between TNF-alpha/cachectin values and either ACTH or beta-EPH.	cachectin|7124@9606	TNF-alpha|7124@9606	2.08856
PMID.dPMID17961823.s1.p0	http://www.ncbi.nlm.nih.gov/pubmed/17961823	http://colonet.informatik.hu-berlin.de/geneview/view/abstract/17961823	Further study showed that they blocked ligand-dependent internalization of the TNFalpha-TNFalphaR complex, thereby inhibiting most of the TNFalpha-induced cellular responses.	TNFalpha|7124@9606	TNFalpha|7124@9606	2.02264
CBP/p300|12914@10090	TNF-alpha|7124@9606
PMID.dPMID17317104.s3.p1	http://www.ncbi.nlm.nih.gov/pubmed/17317104	http://colonet.informatik.hu-berlin.de/geneview/view/abstract/17317104	Furthermore, TNF-alpha-inducible NF-kappaB/RelA interaction with the co-activator CBP/p300, essential for enhanceosome formation, was attenuated by antioxidant treatment.	CBP/p300|12914@10090	TNF-alpha|7124@9606	1.59479
PMID.dPMID12165799.s3.p5	http://www.ncbi.nlm.nih.gov/pubmed/12165799	http://colonet.informatik.hu-berlin.de/geneview/view/abstract/12165799	Since p53 activation requires recruitment of CREB binding protein (CBP) as a coactivator, we also examined the effect of CBP on TNFalpha-induced attenuation of p53 promoter activation.	TNFalpha|7124@9606	CBP|1387@9606	1.37565
PMID.dPMID10593907.s3.p0	http://www.ncbi.nlm.nih.gov/pubmed/10593907	http://colonet.informatik.hu-berlin.de/geneview/view/abstract/10593907	However, Cr(VI) pretreatments prevented TNF-alpha-stimulated interactions between the p65 subunit of NF-kappaB and the transcriptional cofactor cAMP-responsive element-binding protein-binding protein (CBP).	CBP|1387@9606	TNF-alpha|7124@9606	0.789479
PMID.dPMID14976190.s2.p9	http://www.ncbi.nlm.nih.gov/pubmed/14976190	http://colonet.informatik.hu-berlin.de/geneview/view/abstract/14976190	Phosphorylation of p65/RelA and cAMP-responsive element-binding protein (CREB)-binding protein (CBP) was increased by TNFalpha treatment and, in the case of CBP, was prevented by Ro 31-8220 or D609.	TNFalpha|7124@9606	CBP|1387@9606	0.619807
PMID.dPMID17011643.s2.p1	http://www.ncbi.nlm.nih.gov/pubmed/17011643	http://colonet.informatik.hu-berlin.de/geneview/view/abstract/17011643	In transient transfection reporter gene assays, SSAT2 functions as a transcriptional coactivator for NF-kappaB and cooperates with CBP and P/CAF to enhance TNFalpha-induced NF-kappaB activity.	TNFalpha|7124@9606	CBP|1387@9606	0.526522
SirT1|23411@9606	SirT1|23411@9606
PMC.dPMC18455128.s326.p0	http://www.ncbi.nlm.nih.gov/pubmed/18455128	http://colonet.informatik.hu-berlin.de/geneview/view/abstract/18455128	Note that pCMV-SirT1 encodes SirT1 isoform-1.	SirT1|23411@9606	SirT1|23411@9606	2.6315
PMC.dPMC19806227.s114.p0	http://www.ncbi.nlm.nih.gov/pubmed/19806227	http://colonet.informatik.hu-berlin.de/geneview/view/abstract/19806227	3List of interaction residues between AROS and Sirt-1.Interaction residuesSirt-1MET1; ALA2; ASP3; LEU7; GLU161; ASP166; SER169; HIS170; ALA171; SER172; SER173; SER174; ASP175; TRP176; PRO184; TYR185; PHE187; VAL188; HIS191; LEU192; ILE194; GLY195; THR196; ASP197; THR219; TRP221; GLN222; ILE223; TRP624; ARG627; VAL628.AROSASP24; HIS25; LEU26; ARG27; GLU42; SER43; VAL44; GLN46; GLN47; ILE48; LEU49;…	Sirt-1|23411@9606	Sirt-1|23411@9606	2.08383
PMC.dPMC19173036.s30.p0	http://www.ncbi.nlm.nih.gov/pubmed/19173036	http://colonet.informatik.hu-berlin.de/geneview/view/abstract/19173036	HIC1 and SIRT1 form a transcriptional repression complex, which directly binds to SIRT1 promoter and represses SIRT1 transcription.	SIRT1|93759@10090	SIRT1|93759@10090	1.84527
PMC.dPMC19934257.s158.p0	http://www.ncbi.nlm.nih.gov/pubmed/19934257	http://colonet.informatik.hu-berlin.de/geneview/view/abstract/19934257	Importantly, stimulation of endogenous SIRT1 with the SIRT1 activator resveratrol abrogated the increase in APE1 lysine acetylation induced by MMS.We next investigated the kinetics of APE1 acetylation with genotoxic stress.	SIRT1|23411@9606	SIRT1|23411@9606	1.62906
PMID.dPMID19218236.s6.p2	http://www.ncbi.nlm.nih.gov/pubmed/19218236	http://colonet.informatik.hu-berlin.de/geneview/view/abstract/19218236	SUV39H1 forms a complex with SirT1, and its activity is stimulated by SirT1 binding.	SirT1|23411@9606	SirT1|23411@9606	1.59265
PARP1|11545@10090	SIRT1|93759@10090
PMID.dPMID19470756.s1.p0	http://www.ncbi.nlm.nih.gov/pubmed/19470756	http://colonet.informatik.hu-berlin.de/geneview/view/abstract/19470756	We also show that SIRT1 negatively regulates the activity of the PARP1 gene promoter, thus suggesting that the deacetylase controls the PARP1 activity at the transcriptional level as well.	PARP1|11545@10090	SIRT1|93759@10090	1.7066
PMID.dPMID19470756.s4.p0	http://www.ncbi.nlm.nih.gov/pubmed/19470756	http://colonet.informatik.hu-berlin.de/geneview/view/abstract/19470756	SIRT1 physically binds to and deacetylates PARP1.	PARP1|11545@10090	SIRT1|93759@10090	1.50639
PMID.dPMID19470756.s3.p9	http://www.ncbi.nlm.nih.gov/pubmed/19470756	http://colonet.informatik.hu-berlin.de/geneview/view/abstract/19470756	Increased acetylation of PARP1 was also detected in hearts of SIRT1(-/-) mice, compared to that detected in the hearts of SIRT1(+/+) mice, confirming a role of SIRT1 in regulating the PARP1 acetylation in vivo.	PARP1|11545@10090	SIRT1|93759@10090	1.50593
PMID.dPMID19470756.s0.p0	http://www.ncbi.nlm.nih.gov/pubmed/19470756	http://colonet.informatik.hu-berlin.de/geneview/view/abstract/19470756	These data demonstrate that the activity of PARP1 is under the control of SIRT1, which is necessary for survival of cells under stress conditions	SIRT1|93759@10090	PARP1|11545@10090	1.35168
PMID.dPMID19470756.s1.p1	http://www.ncbi.nlm.nih.gov/pubmed/19470756	http://colonet.informatik.hu-berlin.de/geneview/view/abstract/19470756	We also show that SIRT1 negatively regulates the activity of the PARP1 gene promoter, thus suggesting that the deacetylase controls the PARP1 activity at the transcriptional level as well.	PARP1|11545@10090	SIRT1|93759@10090	0.948815
Cry2|1408@9606	Per1|5187@9606
PMC.dPMC20195522.s104.p3	http://www.ncbi.nlm.nih.gov/pubmed/20195522	http://colonet.informatik.hu-berlin.de/geneview/view/abstract/20195522	Phase control through the melatonin-guided interval of Per1/Per2 to Cry1/Cry2 expression peaks may have relevance to mood disorders, as the internal alignment and the melatonin signal (amplitude and phase) are abnormal in patients with bipolar disorder and those with winter depression in particular [15], [16], [46].	Cry2|1408@9606	Per1|5187@9606	1.35798
PMC.dPMC18184036.s326.p6	http://www.ncbi.nlm.nih.gov/pubmed/18184036	http://colonet.informatik.hu-berlin.de/geneview/view/abstract/18184036	It is also still possible that PER has a minor role in repression of CLK:CYC–mediated transcription, although the dominant repressor in monarchs is CRY2.The role of monarch CRY2 as a transcriptional repressor is similar to the role of the CRYs in the mouse clockwork [33].	CRY2|12953@10090	PER|18626@10090	0.747578
PMC.dPMC20840750.s144.p1	http://www.ncbi.nlm.nih.gov/pubmed/20840750	http://colonet.informatik.hu-berlin.de/geneview/view/abstract/20840750	Next, we transfected pSG-mPer1-luc/pACT- mCry2 and pSG-mPer1-luc/pACT-mCry2-Mut into HEK 293T cells to assess the ability of mutant mCRY2 to repress endogenous CLOCK-BMAL1-mediated transcription from the mPer1 promoter, which was fused with the luciferase gene in pSG-mPer1-luc.	Cry2|12953@10090	mPer1|18626@10090	0.455054
PMID.dPMID10518585.s7.p0	http://www.ncbi.nlm.nih.gov/pubmed/10518585	http://colonet.informatik.hu-berlin.de/geneview/view/abstract/10518585	A previous study showed that mice lacking the Cry2 gene had reduced sensitivity to acute light induction of the circadian gene mPer1 in the suprachiasmatic nucleus (SCN) and had an intrinsic period 1 hr longer than normal.	mPer1|18626@10090	Cry2|12953@10090	0.2717
PMID.dPMID10966452.s4.p2	http://www.ncbi.nlm.nih.gov/pubmed/10966452	http://colonet.informatik.hu-berlin.de/geneview/view/abstract/10966452	Mutant mice lacking either Cry1 or Cry2 have impaired light induction of the clock gene mPer1 and have abnormally short or long intrinsic periods, respectively.	mPer1|18626@10090	Cry2|12953@10090	0.140732
Per2|8864@9606	Rev-erb|353187@10090
PMC.dPMC19278294.s80.p1	http://www.ncbi.nlm.nih.gov/pubmed/19278294	http://colonet.informatik.hu-berlin.de/geneview/view/abstract/19278294	As a result, we have drawn edges between the Rev-erbs and Cry1 and Per2 (Figure 2C).	Per2|8864@9606	Rev-erb|353187@10090	1.50438
PMC.dPMC19922678.s19.p0	http://www.ncbi.nlm.nih.gov/pubmed/19922678	http://colonet.informatik.hu-berlin.de/geneview/view/abstract/19922678	In addition, PERIOD 2 suppresses the activity of Rev-Erb, which also inhibits CLOCK/BMAL1 function [2,19,20].	Rev-Erb|353187@10090	PERIOD 2|18627@10090	1.44773
PMC.dPMC18454201.s161.p19	http://www.ncbi.nlm.nih.gov/pubmed/18454201	http://colonet.informatik.hu-berlin.de/geneview/view/abstract/18454201	We thus introduced Rev-erbβ-shRNA constructs into Rev-erbα−/−:Per2-dLuc fibroblasts and demonstrated that Rev-erbα−/−:Rev-erbβ-shRNA cells also displayed rhythmic patterns of Per2-dLuc expression (τ = 25.99±0.40 hr, n = 7 for cell line-1; τ = 25.12±0.60 hr, n = 22 for cell line-2), similar to cells expressing control shRNA (τ = 26.48±0.27 hr, n = 7 for cell line-1; τ = 25.31±0.52 hr, n = 23 for c…	Per2|18627@10090	Rev-erb|353187@10090	0.639404
PMC.dPMC18454201.s144.p1	http://www.ncbi.nlm.nih.gov/pubmed/18454201	http://colonet.informatik.hu-berlin.de/geneview/view/abstract/18454201	(D) Representative bioluminescence rhythms from a Per2-dLuc reporter in fibroblasts deficient in both Rev-erbα and Rev-erbβ function.	Rev-erb|353187@10090	Per2|18627@10090	0.285786
PMC.dPMC18454201.s449.p1	http://www.ncbi.nlm.nih.gov/pubmed/18454201	http://colonet.informatik.hu-berlin.de/geneview/view/abstract/18454201	(D) Representative bioluminescence rhythms from a Per2-dLuc reporter in fibroblasts deficient in both Rev-erbα and Rev-erbβ function.	Rev-erb|353187@10090	Per2|18627@10090	0.285786
PPARgamma|5468@9606	PPARgamma|5468@9606
PMID.dPMID17940191.s6.p0	http://www.ncbi.nlm.nih.gov/pubmed/17940191	http://colonet.informatik.hu-berlin.de/geneview/view/abstract/17940191	The results of structural studies support the proposition that SPPARgammaMs interact with PPARgamma differently from full agonists, thereby providing a physical basis for their novel activities.	PPARgamma|5468@9606	PPARgamma|5468@9606	2.75454
PMID.dPMID15026545.s2.p0	http://www.ncbi.nlm.nih.gov/pubmed/15026545	http://colonet.informatik.hu-berlin.de/geneview/view/abstract/15026545	In contrast, DIM-C-pPhCF(3), but not PGJ2, induced interactions of PPARgamma with PPARgamma coactivator-1.	PPARgamma|5468@9606	PPARgamma|5468@9606	2.6897
PMC.dPMC15784141.s4.p0	http://www.ncbi.nlm.nih.gov/pubmed/15784141	http://colonet.informatik.hu-berlin.de/geneview/view/abstract/15784141	The aim of this study was to evaluate the impact of this SNP with regards to T2D and childhood and adult obesity in the French Caucasian population.MethodsWe conducted three independent case/control studies encompassing 2126 cases and 1124 controls.ResultsWe found a significant association between PPAR-gamma 2 Pro12Ala SNP and T2D (p = 0.04, OR = 1.37), which was stronger when the T2D cohort was …	PPAR-gamma|5468@9606	PPAR-gamma 2|19016@10090	2.40276
PMID.dPMID12598905.s1.p2	http://www.ncbi.nlm.nih.gov/pubmed/12598905	http://colonet.informatik.hu-berlin.de/geneview/view/abstract/12598905	Unlike suppression of the PPAR-gamma transactivation function by mitogen-activated protein kinase-induced growth factor signalling through phosphorylation of the A/B domain, NF-kappaB blocks PPAR-gamma binding to DNA by forming a complex with PPAR-gamma and its AF-1-specific co-activator PGC-2.	PPAR-gamma|19016@10090	PPAR-gamma|19016@10090	2.31601
PMID.dPMID15711575.s2.p0	http://www.ncbi.nlm.nih.gov/pubmed/15711575	http://colonet.informatik.hu-berlin.de/geneview/view/abstract/15711575	We have described an interaction between PPARgamma and the retinoblastoma protein, RB, which is both dependent upon ligand binding by PPARgamma and upon the phosphorylation status of RB.	PPARgamma|5468@9606	PPARgamma|5468@9606	1.86016
p300|2033@9606	beta-TrCp1|8945@9606
PMID.dPMID19297328.s3.p1	http://www.ncbi.nlm.nih.gov/pubmed/19297328	http://colonet.informatik.hu-berlin.de/geneview/view/abstract/19297328	We have found that beta-TrCp1/Fbw1a, a member of the Skp1/Cullin/Rbx1/F-box E3 ubiquitin ligase complex, binds directly to p300 and co-localizes with it to beta-catenin target gene promoters.	p300|2033@9606	beta-TrCp1|8945@9606	2.03423
PMID.dPMID19297328.s3.p2	http://www.ncbi.nlm.nih.gov/pubmed/19297328	http://colonet.informatik.hu-berlin.de/geneview/view/abstract/19297328	We have found that beta-TrCp1/Fbw1a, a member of the Skp1/Cullin/Rbx1/F-box E3 ubiquitin ligase complex, binds directly to p300 and co-localizes with it to beta-catenin target gene promoters.	p300|2033@9606	Fbw1a|8945@9606	2.03423
PMID.dPMID19297328.s6.p1	http://www.ncbi.nlm.nih.gov/pubmed/19297328	http://colonet.informatik.hu-berlin.de/geneview/view/abstract/19297328	The F-box protein beta-TrCp1/Fbw1a interacts with p300 to enhance beta-catenin transcriptional activity.	p300|2033@9606	beta-TrCp1|8945@9606	1.86866
PMID.dPMID19297328.s6.p2	http://www.ncbi.nlm.nih.gov/pubmed/19297328	http://colonet.informatik.hu-berlin.de/geneview/view/abstract/19297328	The F-box protein beta-TrCp1/Fbw1a interacts with p300 to enhance beta-catenin transcriptional activity.	p300|2033@9606	Fbw1a|8945@9606	1.86866
PMID.dPMID19297328.s2.p0	http://www.ncbi.nlm.nih.gov/pubmed/19297328	http://colonet.informatik.hu-berlin.de/geneview/view/abstract/19297328	Our data show that Fbw1a, which normally targets beta-catenin for degradation, works together with p300 to enhance the transcriptional activity of beta-catenin, whereas other F-box/WD40 proteins do not.	p300|2033@9606	Fbw1a|8945@9606	1.18401
AhR|196@9606	CREB|1385@9606
PMC.dPMC16934159.s164.p0	http://www.ncbi.nlm.nih.gov/pubmed/16934159	http://colonet.informatik.hu-berlin.de/geneview/view/abstract/16934159	In this study, CREB was shown to be induced by Aroclor 1254, maybe directly through binding of AhR to the in silico-identified AhR binding sites in its promoter.	AhR|196@9606	CREB|1385@9606	0.655176
PMID.dPMID18508077.s5.p1	http://www.ncbi.nlm.nih.gov/pubmed/18508077	http://colonet.informatik.hu-berlin.de/geneview/view/abstract/18508077	Chromatin immunoprecipitation (ChIP) and RNA interference (RNAi) revealed that AhR regulates Ltbp-1 transcription by a mechanism involving recruitment of co-activators such as CREB1 and co-repressors such as HDAC2 to the Ltbp-1 promoter.	CREB1|12912@10090	AhR|11622@10090	0.602327
PMC.dPMC19340314.s208.p0	http://www.ncbi.nlm.nih.gov/pubmed/19340314	http://colonet.informatik.hu-berlin.de/geneview/view/abstract/19340314	6E).These results demonstrate a correlation between the association of CREB and AhR with the −219/+7 region of the FSCN1 promoter and fascin protein expression in human colon carcinoma cells.	AhR|196@9606	CREB|1385@9606	0.496284
PMC.dPMC16934159.s8.p1	http://www.ncbi.nlm.nih.gov/pubmed/16934159	http://colonet.informatik.hu-berlin.de/geneview/view/abstract/16934159	We identified regulatory elements proximal to AhR binding sites, and this included recognition sites for the transcription factors ETS, SP1, CREB, EGR, NF-kB, NKXH, and ZBP.	CREB|1385@9606	AhR|196@9606	0.210915
PMID.dPMID19712055.s1.p1	http://www.ncbi.nlm.nih.gov/pubmed/19712055	http://colonet.informatik.hu-berlin.de/geneview/view/abstract/19712055	Furthermore, AhR knockdown reveals the calcium dependency of NMDA-induced BDNF expression and the binding activity of cAMP-responsive element binding protein (CREB) and its calcium-dependent coactivator CREB binding protein (CBP) to the BDNF promoter upon NMDA treatment.	CREB|81646@10116	AhR|25690@10116	0.164788
PER3|18628@10090	BMAL1|11865@10090
PMID.dPMID10938103.s7.p7	http://www.ncbi.nlm.nih.gov/pubmed/10938103	http://colonet.informatik.hu-berlin.de/geneview/view/abstract/10938103	The basic helix-loop-helix-PAS proteins CLOCK and BMAL1 are positive regulators and drive the expression of the negative regulators CRY1 and CRY2, as well as PER1, PER2, and PER3.	PER3|18628@10090	BMAL1|11865@10090	0.671077
PMC.dPMC20228939.s66.p7	http://www.ncbi.nlm.nih.gov/pubmed/20228939	http://colonet.informatik.hu-berlin.de/geneview/view/abstract/20228939	Amongst the regulatory targets of CLOCK:BMAL1 are the three Period genes (Per1, Per2, and Per3), which encode PAS domain factors, and two Cryptochrome genes (Cry1 and Cry2).	Per3|18628@10090	BMAL1|11865@10090	0.646282
PMC.dPMC19278294.s26.p17	http://www.ncbi.nlm.nih.gov/pubmed/19278294	http://colonet.informatik.hu-berlin.de/geneview/view/abstract/19278294	At the core of the oscillator are two transcriptional activators, CLOCK and BMAL1, which heterodimerize and bind to E-box elements in the promoters of target genes, including two families of transcriptional repressors, the PERIOD (Per1, Per2, and Per3), and CRYPTOCHROME (Cry1 and Cry2) proteins, as well as in other genes that regulate outputs mediated by the clock.	Per3|18628@10090	BMAL1|11865@10090	0.591895
PMC.dPMC20871864.s29.p6	http://www.ncbi.nlm.nih.gov/pubmed/20871864	http://colonet.informatik.hu-berlin.de/geneview/view/abstract/20871864	The acetylated Bmal1/CLOCK heterodimer then binds to the E-box (5′-CACGTG-3′) enhancer elements of Period genes (Per1, Per2, and Per3) and Cryptochrome gene (Cry1 and Cry2) promoters (Figure 1, (3)) [8, 12, 13] to activate transcription of Per and Cry [14].	Per3|18628@10090	Bmal1|11865@10090	0.581554
PMC.dPMC19287494.s29.p7	http://www.ncbi.nlm.nih.gov/pubmed/19287494	http://colonet.informatik.hu-berlin.de/geneview/view/abstract/19287494	The transcription factor heterodimer CLOCK∶BMAL1 activates the expression of Period genes (Per1, Per2 and Per3), Cryptochrome genes (Cry1 and Cry2) and nuclear receptors (Rev-Erbα, Rorα) by binding to E-box elements in their promoters.	Per3|18628@10090	BMAL1|406@9606	0.476059
PER|5187@9606	NPAS2|4862@9606
PMC.dPMC19288185.s76.p4	http://www.ncbi.nlm.nih.gov/pubmed/19288185	http://colonet.informatik.hu-berlin.de/geneview/view/abstract/19288185	Mutations in CLOCK have revealed that NPAS2 can at least partially substitute for CLOCK to regulate PER/CRY expression.	PER|5187@9606	NPAS2|4862@9606	2.2239
PMC.dPMC19166596.s78.p109	http://www.ncbi.nlm.nih.gov/pubmed/19166596	http://colonet.informatik.hu-berlin.de/geneview/view/abstract/19166596	As shown in Table 1, 17 polymorphisms had nominal P values < 0.05, modestly exceeding the random expectation of 10 of 198 polymorphisms.Table 1Polymorphisms associated with bipolar disorderGeneCHRSNPA1A2MAFTUORCHISQPEMP1EMP2NPAS22rs1562313AG0.2132081651.2614.9570.02600.04840.9803PER22rs4663868TC0.07185541.5746.9140.00860.01710.7330PER22rs2304669GA0.1641311670.7844.3490.03700.04160.9945PER22rs2304…	PER1|18626@10090	NPAS2|4862@9606	1.69256
PMC.dPMC20421981.s11.p7	http://www.ncbi.nlm.nih.gov/pubmed/20421981	http://colonet.informatik.hu-berlin.de/geneview/view/abstract/20421981	Upon translation, mCRY1-2 and mPER1-2 proteins accumulate in the cytoplasm and form mCRY:mPER repressor complexes that inhibit their own transcription by blocking the activity of nuclear CLOCK/NPAS2:BMAL1 complexes.	NPAS2|18143@10090	mPER1|18626@10090	1.24337
PMC.dPMC20421981.s10.p8	http://www.ncbi.nlm.nih.gov/pubmed/20421981	http://colonet.informatik.hu-berlin.de/geneview/view/abstract/20421981	At the core of this 24-hour feedback cycle are the transcription activator complexes CLOCK:BMAL1 and NPAS2:BMAL1, which bind to E-box elements to activate transcription of their own negative regulators Cryptochrome 1, Cryptochrome 2, Period 1 and Period 2 (in mouse, abbreviated mCry1, mCry2, mPer1, and mPer2, respectively) [1], [2].	mPer1|18626@10090	NPAS2|18143@10090	1.17872
PMID.dPMID11441147.s3.p1	http://www.ncbi.nlm.nih.gov/pubmed/11441147	http://colonet.informatik.hu-berlin.de/geneview/view/abstract/11441147	Coinduction of NPAS2 and BMAL1 activated transcription of the endogenous Per1, Per2, and Cry1 genes, which encode negatively activating components of the circadian regulatory apparatus, and repressed transcription of the endogenous BMAL1 gene.	Per1|18626@10090	NPAS2|18143@10090	0.885086
Cry1|12952@10090	RORc|19885@10090
PMC.dPMC18454201.s94.p0	http://www.ncbi.nlm.nih.gov/pubmed/18454201	http://colonet.informatik.hu-berlin.de/geneview/view/abstract/18454201	RORc also regulates transcription of Cry1, Clock and Npas2, all of which are considered RORE-containing genes [30],[31], and their mRNAs were also reduced during peaking hours (Figure 1A).	Cry1|12952@10090	RORc|19885@10090	1.58759
PMC.dPMC18454201.s250.p11	http://www.ncbi.nlm.nih.gov/pubmed/18454201	http://colonet.informatik.hu-berlin.de/geneview/view/abstract/18454201	Taken together, we provide direct in vivo genetic and molecular evidence to support the notion that Cry1 and Rorc are regulated not only by BMAL1/CLOCK but also directly by the REV-ERBs (Figure 5A), which is the underlying molecular mechanism for elevated Cry1 expression in Bmal1−/− cells.10.1371/journal.pgen.1000023.g005Figure	Cry1|12952@10090	Rorc|19885@10090	1.14302
PMC.dPMC18454201.s242.p5	http://www.ncbi.nlm.nih.gov/pubmed/18454201	http://colonet.informatik.hu-berlin.de/geneview/view/abstract/18454201	In both WT and Bmal1−/− mouse liver, there exists a strong inverse correlation between Rev-erbα and Cry1/Rorc mRNA levels: when Rev-erbα is high, Cry1/Rorc is low, and vice versa (Figure 4A).	Rorc|19885@10090	Cry1|12952@10090	0.564611
PMC.dPMC18454201.s79.p5	http://www.ncbi.nlm.nih.gov/pubmed/18454201	http://colonet.informatik.hu-berlin.de/geneview/view/abstract/18454201	The peak transcript levels of Bmal1, Clock, Npas2, and Cry1 are reduced in the liver of Rorc−/− mice compared to WT littermates, suggesting that RORc is an activator of Bmal1 transcription.	Rorc|19885@10090	Cry1|12952@10090	0.242083
PMC.dPMC18454201.s416.p5	http://www.ncbi.nlm.nih.gov/pubmed/18454201	http://colonet.informatik.hu-berlin.de/geneview/view/abstract/18454201	The peak transcript levels of Bmal1, Clock, Npas2, and Cry1 are reduced in the liver of Rorc−/− mice compared to WT littermates, suggesting that RORc is an activator of Bmal1 transcription.	Rorc|19885@10090	Cry1|12952@10090	0.242083
PER2|18627@10090	BMAL2|272322@10090
PMID.dPMID19605937.s10.p1	http://www.ncbi.nlm.nih.gov/pubmed/19605937	http://colonet.informatik.hu-berlin.de/geneview/view/abstract/19605937	Preferential inhibition of BMAL2-CLOCK activity by PER2 reemphasizes its negative role and a positive role of BMAL2 in the circadian transcription.	PER2|18627@10090	BMAL2|272322@10090	1.75559
PMID.dPMID19605937.s3.p1	http://www.ncbi.nlm.nih.gov/pubmed/19605937	http://colonet.informatik.hu-berlin.de/geneview/view/abstract/19605937	These results indicate a functional partnership between BMAL2 and PER2 and reemphasize the negative role of PER2 in the circadian transcription.	PER2|18627@10090	BMAL2|272322@10090	1.41713
PMID.dPMID19605937.s4.p0	http://www.ncbi.nlm.nih.gov/pubmed/19605937	http://colonet.informatik.hu-berlin.de/geneview/view/abstract/19605937	The molecular link between BMAL2 and PER2 was further strengthened by the fact that PER2 exhibited a greater affinity for BMAL2 than for BMAL1 in co-immunoprecipitation experiments.	PER2|18627@10090	BMAL2|272322@10090	1.35284
PMID.dPMID19605937.s3.p0	http://www.ncbi.nlm.nih.gov/pubmed/19605937	http://colonet.informatik.hu-berlin.de/geneview/view/abstract/19605937	These results indicate a functional partnership between BMAL2 and PER2 and reemphasize the negative role of PER2 in the circadian transcription.	PER2|18627@10090	BMAL2|272322@10090	1.14572
PMID.dPMID19605937.s4.p1	http://www.ncbi.nlm.nih.gov/pubmed/19605937	http://colonet.informatik.hu-berlin.de/geneview/view/abstract/19605937	The molecular link between BMAL2 and PER2 was further strengthened by the fact that PER2 exhibited a greater affinity for BMAL2 than for BMAL1 in co-immunoprecipitation experiments.	PER2|18627@10090	BMAL2|272322@10090	0.719959
Per3|18628@10090	Cry1|12952@10090
PMC.dPMC18846204.s56.p127	http://www.ncbi.nlm.nih.gov/pubmed/18846204	http://colonet.informatik.hu-berlin.de/geneview/view/abstract/18846204	SymbolSCNLIVKIDAORSKMHATADGBATWATBONPFRWBATRVEN1500005K14RikNANA22.51.821.70.23.722.7NA22.02.53.8NANAArntl16.822.322.222.023.00.522.621.522.322.3NA0.622.522.7Bhlhb25.212.812.7NANA7.712.8NANA8.314.715.86.56.8Ccrn4l8.712.813.09.318.0NA10.2NANA15.0NANA12.8NACdkn1aNA22.3NA18.84.0NA23.820.322.70.816.723.023.2NACirbp9.03.5NA5.2NANA6.74.75.04.2NA8.8NANAClockNA22.321.219.8NA1.20.3NA22.323.2NA1.70.70.7Col…	Per3|18628@10090	Cry1|12952@10090	1.13259
PMID.dPMID19020302.s2.p10	http://www.ncbi.nlm.nih.gov/pubmed/19020302	http://colonet.informatik.hu-berlin.de/geneview/view/abstract/19020302	Because CRY1 is known to interact with the CLOCK-ARNTL complex to suppress transcription-promoting activity of the complex for genes such as Wee1, Cry2, Per1, Per2, and Per3 in cells having the ticking circadian clock, we hypothesized that if the circadian clock functions in GV oocytes and one-cell- to four-cell-stage embryos, CLOCK, ARNTL, and CRY1 might suppress the transcription of these genes…	Per3|18628@10090	CRY1|12952@10090	0.786421
PMC.dPMC18974860.s24.p6	http://www.ncbi.nlm.nih.gov/pubmed/18974860	http://colonet.informatik.hu-berlin.de/geneview/view/abstract/18974860	Proteins involved in these feedback loops include two cryptochrome genes, Cry1 and Cry2, three homologs of the period genes, Per1, Per2, and Per3, and the transcriptional activator genes, Clock and Bmal1 (Brain and Muscle aryl hydrocarbon receptor nuclear translocator (ARNT)-Like protein 1).6 A key step in these feedback loops is the shutdown of CLOCK- and BMAL1-driven transcription by CRY protei…	Per3|18628@10090	cryptochrome|12952@10090	0.466397
PMC.dPMC18974860.s24.p7	http://www.ncbi.nlm.nih.gov/pubmed/18974860	http://colonet.informatik.hu-berlin.de/geneview/view/abstract/18974860	Proteins involved in these feedback loops include two cryptochrome genes, Cry1 and Cry2, three homologs of the period genes, Per1, Per2, and Per3, and the transcriptional activator genes, Clock and Bmal1 (Brain and Muscle aryl hydrocarbon receptor nuclear translocator (ARNT)-Like protein 1).6 A key step in these feedback loops is the shutdown of CLOCK- and BMAL1-driven transcription by CRY protei…	Per3|18628@10090	Cry1|12952@10090	0.459758
PMC.dPMC19478857.s213.p20	http://www.ncbi.nlm.nih.gov/pubmed/19478857	http://colonet.informatik.hu-berlin.de/geneview/view/abstract/19478857	3Primer sequences for RT-PCR.GeneGene bankSequenceHistone 1X706855′ GAACGCCGACTCCCAGATC3′5′ CCCCTTTGGTTTGCTTGAGA3′HPRTAF0096565′ATGGGAGGCCATCACATTGT3′5′ATGTAATCCAGCAGGTCAGCAA3′GAPDHNM_0170085′TGCCAAGTATGATGACATCAAGAAG3′5′AGCCCAGGATGCCCTTTAGT3′UbiNM_0253565′CTCCAACAGGACCTGCTGAAC3′5′CTGAAGAGAATCCACAAGGAATTGA3′TbpXM 2177855′ TTCGTGCCAGAAATGCTGAA3′5′TGCACACCATTTTCCCAGAAC3′EF1aNM_0126605′AGATGGACTCCAC…	Cry1|299691@10116	Per3|78962@10116	0.24232
GSK-3beta|56637@10090	Slimb|12234@10090
PMID.dPMID10228155.s6.p3	http://www.ncbi.nlm.nih.gov/pubmed/10228155	http://colonet.informatik.hu-berlin.de/geneview/view/abstract/10228155	Here we show that FWD1 (the mouse homologue of Slimb/betaTrCP), an F-box/WD40-repeat protein, specifically formed a multi-molecular complex with beta-catenin, Axin, GSK-3beta and APC.	GSK-3beta|56637@10090	Slimb|12234@10090	0.911979
PMID.dPMID10228155.s6.p4	http://www.ncbi.nlm.nih.gov/pubmed/10228155	http://colonet.informatik.hu-berlin.de/geneview/view/abstract/10228155	Here we show that FWD1 (the mouse homologue of Slimb/betaTrCP), an F-box/WD40-repeat protein, specifically formed a multi-molecular complex with beta-catenin, Axin, GSK-3beta and APC.	GSK-3beta|56637@10090	betaTrCP|12234@10090	0.911979
PMID.dPMID12417018.s9.p2	http://www.ncbi.nlm.nih.gov/pubmed/12417018	http://colonet.informatik.hu-berlin.de/geneview/view/abstract/12417018	Serine-33 and -37 of beta-catenin are GSK3 phosphorylation sites that serve as recognition sites for the beta-TRCP-ubiquitin ligase complex, which ultimately triggers beta-catenin degradation.	beta-TRCP|8945@9606	GSK3|56637@10090	0.637684
PMID.dPMID20093774.s5.p0	http://www.ncbi.nlm.nih.gov/pubmed/20093774	http://colonet.informatik.hu-berlin.de/geneview/view/abstract/20093774	We determined that in a human lung cell line, glycogen synthase kinase 3beta (GSK3beta) phosphorylated DNMT1 to recruit beta-transducin repeat-containing protein (betaTrCP), resulting in DNMT1 degradation, and that NNK activated AKT, inhibiting GSK3beta function and thereby attenuating DNMT1 degradation.	betaTrCP|8945@9606	GSK3beta|2932@9606	0.538592
PMID.dPMID20305697.s4.p0	http://www.ncbi.nlm.nih.gov/pubmed/20305697	http://colonet.informatik.hu-berlin.de/geneview/view/abstract/20305697	It is known that Snail is phosphorylated by GSK3beta and degraded by beta-TrCP-mediated ubiquitination.	beta-TrCP|8945@9606	GSK3beta|2932@9606	0.305351
PPARgamma|5468@9606	p300|2033@9606
PMID.dPMID10075656.s7.p0	http://www.ncbi.nlm.nih.gov/pubmed/10075656	http://colonet.informatik.hu-berlin.de/geneview/view/abstract/10075656	p300 interacts with the N- and C-terminal part of PPARgamma2 in a ligand-independent and -dependent manner, respectively.	PPARgamma|5468@9606	p300|2033@9606	1.82854
PMID.dPMID10075656.s2.p3	http://www.ncbi.nlm.nih.gov/pubmed/10075656	http://colonet.informatik.hu-berlin.de/geneview/view/abstract/10075656	p300/CBP not only bind in a ligand-dependent manner to the DEF region of PPARgamma but also bind directly in a ligand-independent manner to a region in the AB domain localized between residue 31 to 99.	PPARgamma|5468@9606	p300|2033@9606	1.44607
PMID.dPMID11287611.s1.p0	http://www.ncbi.nlm.nih.gov/pubmed/11287611	http://colonet.informatik.hu-berlin.de/geneview/view/abstract/11287611	15d-PGJ(2) enhanced recruitment of p300 to PPARgamma but reduced binding to c-Fos.	PPARgamma|5468@9606	p300|2033@9606	1.33148
PMID.dPMID10075656.s3.p1	http://www.ncbi.nlm.nih.gov/pubmed/10075656	http://colonet.informatik.hu-berlin.de/geneview/view/abstract/10075656	We show here that the interaction between p300/CBP and PPARgamma is complex and involves multiple domains in each protein.	PPARgamma|5468@9606	p300|2033@9606	1.08626
PMID.dPMID11287611.s2.p0	http://www.ncbi.nlm.nih.gov/pubmed/11287611	http://colonet.informatik.hu-berlin.de/geneview/view/abstract/11287611	Cyclin D1 repression by PPARgamma involved competition for limiting abundance of p300, directed through a c-Fos binding site of the cyclin D1 promoter.	p300|2033@9606	PPARgamma|5468@9606	0.866686
REV-ERB|353187@10090	Rorc|19885@10090
PMC.dPMC18454201.s270.p10	http://www.ncbi.nlm.nih.gov/pubmed/18454201	http://colonet.informatik.hu-berlin.de/geneview/view/abstract/18454201	Rorc and Cry1 are regulated not only by BMAL1/CLOCK but also by RORs/REV-ERBs via the RORE.	REV-ERB|353187@10090	Rorc|19885@10090	0.575613
PMC.dPMC19629164.s124.p7	http://www.ncbi.nlm.nih.gov/pubmed/19629164	http://colonet.informatik.hu-berlin.de/geneview/view/abstract/19629164	The downregulation of Nr1d1 and Nr1d2 relieves the transcriptional repression of clock genes with RREs in their regulatory regions (e.g., Clock, Bmal1, Npas2, Cry1, Nfil3, and Rorc), resulting in significant upregulation of RRE-containing clock genes in Bmal1−/− skin (Figure 5B) [17].	Rorc|19885@10090	Nr1d2|353187@10090	0.47098
PMC.dPMC18454201.s273.p14	http://www.ncbi.nlm.nih.gov/pubmed/18454201	http://colonet.informatik.hu-berlin.de/geneview/view/abstract/18454201	Rev-erbα and Rorc are both activated by BMAL1/CLOCK, but Rorc is also repressed by REV-ERBs, explaining how Rorc mRNA accumulation is phase-delayed compared to that of Rev-erbα.	REV-ERB|353187@10090	Rorc|19885@10090	0.269103
PMC.dPMC18454201.s256.p0	http://www.ncbi.nlm.nih.gov/pubmed/18454201	http://colonet.informatik.hu-berlin.de/geneview/view/abstract/18454201	These different modes of transcriptional regulation provide the mechanistic basis for the different phases of their mRNAs (e.g. Rorc phase-delays Rev-erbα) in WT cells and the differential levels of expression (e.g., diminished REV leads to Cry1 up-regulation) in Bmal1−/− cells.	Rev-erb|353187@10090	Rorc|19885@10090	0.209462
PMC.dPMC18454201.s509.p0	http://www.ncbi.nlm.nih.gov/pubmed/18454201	http://colonet.informatik.hu-berlin.de/geneview/view/abstract/18454201	These different modes of transcriptional regulation provide the mechanistic basis for the different phases of their mRNAs (e.g. Rorc phase-delays Rev-erbα) in WT cells and the differential levels of expression (e.g., diminished REV leads to Cry1 up-regulation) in Bmal1−/− cells.	Rev-erb|353187@10090	Rorc|19885@10090	0.209462
CBP|1387@9606	CBP|1387@9606
PMID.dPMID11073948.s1.p4	http://www.ncbi.nlm.nih.gov/pubmed/11073948	http://colonet.informatik.hu-berlin.de/geneview/view/abstract/11073948	Thus, acetylation of c-Myb by CBP increases the trans-activating capacity of c-Myb by enhancing its association with CBP.	CBP|1387@9606	CBP|1387@9606	2.12746
PMC.dPMC16528103.s119.p3	http://www.ncbi.nlm.nih.gov/pubmed/16528103	http://colonet.informatik.hu-berlin.de/geneview/view/abstract/16528103	A similar experiment was also performed to verify the direct interaction between CBP and HDAC3 using recombinant Flag-CBP, GST and GST-HDAC3 proteins.	CBP|1387@9606	CBP|1387@9606	1.81188
PMC.dPMC16528103.s107.p1	http://www.ncbi.nlm.nih.gov/pubmed/16528103	http://colonet.informatik.hu-berlin.de/geneview/view/abstract/16528103	We analyzed the interaction between CBP and HDAC1-5 by co-immunoprecipitation in 293T cells transfected with pCBP-HA and pHDAC1-, 2-, 3-, 4- or 5-Myc.	CBP|1387@9606	CBP|1387@9606	1.63709
PMID.dPMID10347196.s3.p0	http://www.ncbi.nlm.nih.gov/pubmed/10347196	http://colonet.informatik.hu-berlin.de/geneview/view/abstract/10347196	Here we report that CBP also interacts with a novel ATPase termed Snf2-Related CBP Activator Protein (SRCAP).	CBP|1387@9606	CBP|1387@9606	1.52218
PMID.dPMID16908541.s9.p1	http://www.ncbi.nlm.nih.gov/pubmed/16908541	http://colonet.informatik.hu-berlin.de/geneview/view/abstract/16908541	CBP phosphorylation disrupts CREB-CBP interaction and thus reduces nuclear cAMP action.	CBP|12914@10090	CBP|12914@10090	1.48563
SIRT1|309757@10116	TNF-alpha|24835@10116
PMID.dPMID20617556.s0.p2	http://www.ncbi.nlm.nih.gov/pubmed/20617556	http://colonet.informatik.hu-berlin.de/geneview/view/abstract/20617556	Our study indicates that p65/RelA mediates the TNF-alpha-induced elevated expression of SIRT1 in VSMCs, shedding new light on the regulation of SIRT1 under inflammatory conditions	SIRT1|309757@10116	TNF-alpha|24835@10116	1.2719
PMID.dPMID19996381.s5.p1	http://www.ncbi.nlm.nih.gov/pubmed/19996381	http://colonet.informatik.hu-berlin.de/geneview/view/abstract/19996381	Here, we show that knockdown of SIRT1 in the mouse macrophage RAW264.7 cell line and in intraperitoneal macrophages broadly activates the JNK and IKK inflammatory pathways and increases LPS-stimulated TNFalpha secretion.	TNFalpha|21926@10090	SIRT1|93759@10090	0.201854
PMID.dPMID20617556.s2.p27	http://www.ncbi.nlm.nih.gov/pubmed/20617556	http://colonet.informatik.hu-berlin.de/geneview/view/abstract/20617556	Overexpression of the p65/RelA subunit of NF-kappaB, a TNF-alpha-activated inflammatory transcription factor, in A7r5 cells, upregulated SIRT1 mRNA and protein expression as well as SIRT1 promoter activity, while knockdown of endogenous p65/RelA expression by RNAi not only led to a decrease in SIRT1's basal protein expression and promoter activity, but almost abolished the TNF-alpha-induced eleva…	SIRT1|309757@10116	TNF-alpha|24835@10116	0.148286
PMID.dPMID20617556.s6.p2	http://www.ncbi.nlm.nih.gov/pubmed/20617556	http://colonet.informatik.hu-berlin.de/geneview/view/abstract/20617556	Involvement of the p65/RelA subunit of NF-kappaB in TNF-alpha-induced SIRT1 expression in vascular smooth muscle cells.	SIRT1|309757@10116	TNF-alpha|24835@10116	0.121905
PMID.dPMID20617556.s3.p0	http://www.ncbi.nlm.nih.gov/pubmed/20617556	http://colonet.informatik.hu-berlin.de/geneview/view/abstract/20617556	In the present research, we showed that levels of SIRT1 mRNA and protein expression increased in TNF-alpha-treated VSMCs.	TNF-alpha|24835@10116	SIRT1|309757@10116	0.120973
Dbp|13170@10090	CRY1|12952@10090
PMID.dPMID20551177.s4.p0	http://www.ncbi.nlm.nih.gov/pubmed/20551177	http://colonet.informatik.hu-berlin.de/geneview/view/abstract/20551177	Surprisingly, dynamic CRY1 binding to the Dbp promoter region delayed BMAL1 and CLOCK-mediated transcription of Dbp compared with Rev-Erbalpha.	Dbp|13170@10090	CRY1|12952@10090	1.1593
PMID.dPMID20551177.s6.p0	http://www.ncbi.nlm.nih.gov/pubmed/20551177	http://colonet.informatik.hu-berlin.de/geneview/view/abstract/20551177	Here we describe a direct impact of CRYPTOCHROME1 (CRY1) on the phase of Dbp expression.	Dbp|13170@10090	CRY1|12952@10090	1.04715
PMID.dPMID20551177.s4.p6	http://www.ncbi.nlm.nih.gov/pubmed/20551177	http://colonet.informatik.hu-berlin.de/geneview/view/abstract/20551177	Surprisingly, dynamic CRY1 binding to the Dbp promoter region delayed BMAL1 and CLOCK-mediated transcription of Dbp compared with Rev-Erbalpha.	Dbp|13170@10090	CRY1|12952@10090	0.775414
PMID.dPMID20551177.s2.p0	http://www.ncbi.nlm.nih.gov/pubmed/20551177	http://colonet.informatik.hu-berlin.de/geneview/view/abstract/20551177	CRY1 thus maintained the peak of DBP accumulation close to the activity phase.	DBP|13170@10090	CRY1|12952@10090	0.556893
PMC.dPMC18252768.s291.p0	http://www.ncbi.nlm.nih.gov/pubmed/18252768	http://colonet.informatik.hu-berlin.de/geneview/view/abstract/18252768	Additional expression of HA-mCry1 dramatically suppresses mDbp promoter activity.	Dbp|24309@10116	Cry1|299691@10116	0.491465
TNFalpha|7124@9606	NonO|4841@9606
PMID.dPMID18439917.s8.p0	http://www.ncbi.nlm.nih.gov/pubmed/18439917	http://colonet.informatik.hu-berlin.de/geneview/view/abstract/18439917	Role of NonO-histone interaction in TNFalpha-suppressed prolyl-4-hydroxylase alpha1.	TNFalpha|7124@9606	NonO|4841@9606	1.24097
PMID.dPMID16053712.s2.p0	http://www.ncbi.nlm.nih.gov/pubmed/16053712	http://colonet.informatik.hu-berlin.de/geneview/view/abstract/16053712	The TNF-alpha-induced expression of the RNA binding protein p54(nrb) and the 14-3-3 protein HS1 as shown here for the first time may contribute to the TNF-alpha mediated cell protection of endothelial cells.	p54(nrb)|4841@9606	TNF-alpha|7124@9606	1.20158
PMID.dPMID18439917.s2.p14	http://www.ncbi.nlm.nih.gov/pubmed/18439917	http://colonet.informatik.hu-berlin.de/geneview/view/abstract/18439917	Furthermore, we found that TNFalpha oxidized DJ-1, which may be essential for the NonO-P4Halpha1 interaction because treatment with gene specific siRNA to knockout DJ-1 eliminated the TNFalpha-induced NonO-P4Halpha1 interaction and its suppression.	NonO|4841@9606	TNFalpha|7124@9606	1.17866
PMID.dPMID18439917.s2.p1	http://www.ncbi.nlm.nih.gov/pubmed/18439917	http://colonet.informatik.hu-berlin.de/geneview/view/abstract/18439917	Furthermore, we found that TNFalpha oxidized DJ-1, which may be essential for the NonO-P4Halpha1 interaction because treatment with gene specific siRNA to knockout DJ-1 eliminated the TNFalpha-induced NonO-P4Halpha1 interaction and its suppression.	NonO|4841@9606	TNFalpha|7124@9606	0.605508
PMID.dPMID18439917.s2.p10	http://www.ncbi.nlm.nih.gov/pubmed/18439917	http://colonet.informatik.hu-berlin.de/geneview/view/abstract/18439917	Furthermore, we found that TNFalpha oxidized DJ-1, which may be essential for the NonO-P4Halpha1 interaction because treatment with gene specific siRNA to knockout DJ-1 eliminated the TNFalpha-induced NonO-P4Halpha1 interaction and its suppression.	NonO|4841@9606	TNFalpha|7124@9606	0.455998
Per2|18627@10090	Rorc|19885@10090
PMC.dPMC18454201.s98.p0	http://www.ncbi.nlm.nih.gov/pubmed/18454201	http://colonet.informatik.hu-berlin.de/geneview/view/abstract/18454201	Rorc−/−:Bcl-xLTg lung explants exhibited rhythmic mPer2Luc expression with comparable period lengths to controls (τ = 24.15±0.49, n = 4) (Figure 1B).	Per2|18627@10090	Rorc|19885@10090	1.00064
PMC.dPMC18454201.s99.p0	http://www.ncbi.nlm.nih.gov/pubmed/18454201	http://colonet.informatik.hu-berlin.de/geneview/view/abstract/18454201	Rorc−/−:Bcl-xLTg liver explants also displayed persistent mPer2Luc rhythms (τ = 22.59	Per2|18627@10090	Rorc|19885@10090	0.966077
PMC.dPMC18454201.s70.p0	http://www.ncbi.nlm.nih.gov/pubmed/18454201	http://colonet.informatik.hu-berlin.de/geneview/view/abstract/18454201	We further examined the dynamics of molecular rhythms in the SCN and showed that SCN explants from Rorc−/−:Bcl-xLTg mice also displayed similar mPer2Luc bioluminescence rhythms to control mice (data not shown).	Per2|18627@10090	Rorc|19885@10090	0.702537
PMC.dPMC18454201.s85.p1	http://www.ncbi.nlm.nih.gov/pubmed/18454201	http://colonet.informatik.hu-berlin.de/geneview/view/abstract/18454201	(B) Representative records of tissue-autonomous mPer2Luc bioluminescence rhythms in Rorc−/− lung explants.	Rorc|19885@10090	Per2|18627@10090	0.274699
PMC.dPMC18454201.s422.p1	http://www.ncbi.nlm.nih.gov/pubmed/18454201	http://colonet.informatik.hu-berlin.de/geneview/view/abstract/18454201	(B) Representative records of tissue-autonomous mPer2Luc bioluminescence rhythms in Rorc−/− lung explants.	Rorc|19885@10090	Per2|18627@10090	0.274699
BMAL1|11865@10090	AhR|11622@10090
PMID.dPMID20106950.s3.p0	http://www.ncbi.nlm.nih.gov/pubmed/20106950	http://colonet.informatik.hu-berlin.de/geneview/view/abstract/20106950	Furthermore, AhR interaction with BMAL1 attenuates CLOCK-BMAL1 activity and decreases CLOCK binding at Ebox1 and Ebox3 in the Per1 promoter.	BMAL1|11865@10090	AhR|11622@10090	1.59294
PMID.dPMID9079689.s2.p0	http://www.ncbi.nlm.nih.gov/pubmed/9079689	http://colonet.informatik.hu-berlin.de/geneview/view/abstract/9079689	MOP3 was found to associate with the AHR in vitro but not in vivo.	AHR|196@9606	MOP3|406@9606	1.33798
PMID.dPMID9079689.s1.p0	http://www.ncbi.nlm.nih.gov/pubmed/9079689	http://colonet.informatik.hu-berlin.de/geneview/view/abstract/9079689	This observation, coupled with the fact that MOP3 formed tighter associations with the 90-kDa heat shock protein than the human AHR, suggests that MOP3 may be a conditionally active bHLH-PAS protein that requires activation by an unknown ligand.	AHR|196@9606	MOP3|406@9606	1.13665
PMID.dPMID20106950.s6.p1	http://www.ncbi.nlm.nih.gov/pubmed/20106950	http://colonet.informatik.hu-berlin.de/geneview/view/abstract/20106950	We hypothesized that the effects of AhR activation on the circadian clock are mediated by disruption of CLOCK-BMAL1 function and subsequent Per1 gene suppression.	BMAL1|11865@10090	AhR|11622@10090	0.875721
PMID.dPMID20106950.s2.p3	http://www.ncbi.nlm.nih.gov/pubmed/20106950	http://colonet.informatik.hu-berlin.de/geneview/view/abstract/20106950	Taken together, these data suggest that AhR activation represses Per1 through disrupting CLOCK-BMAL1 activity, producing dysregulation of rhythmic Per1 gene expression.	BMAL1|11865@10090	AhR|11622@10090	0.86142
CREBBP|1387@9606	GSK3B|2932@9606
PMC.dPMC19703312.s115.p159	http://www.ncbi.nlm.nih.gov/pubmed/19703312	http://colonet.informatik.hu-berlin.de/geneview/view/abstract/19703312	aPPIPPIProtein 1Protein 2Protein 1Protein 2APCCTNNB1CTNNB1CTNNBIP1ARHGAP1CDC42E2F2RB1ARHGDIACDC42EGFRERRFI1ARHGDIARAC1EP300CITED2ARHGDIARAC2EP300HIF1ABCL2L1BECN1EP300MYBBCL9CTNNB1GSK3BAXIN1CALM1KCNN2HRASRALGDSCALM1RYR1HRASRASA1CALM2MARCKSMAXMYCCD247SHC1NCF2RAC1CDC42ITSN1NFKB1TXNCDC42MCF2LNFKBIBRELACDC42WASRAC1ARFIP2CDH1CTNNB1RAF1RAP1ACREBBPCITED2RPA1TP53CREBBPHIF1AS100BTP53CREBBPIRF3SMAD2ZFYVE9CR…	CREBBP|1387@9606	GSK3B|2932@9606	1.2032
PMC.dPMC19703312.s115.p196	http://www.ncbi.nlm.nih.gov/pubmed/19703312	http://colonet.informatik.hu-berlin.de/geneview/view/abstract/19703312	aPPIPPIProtein 1Protein 2Protein 1Protein 2APCCTNNB1CTNNB1CTNNBIP1ARHGAP1CDC42E2F2RB1ARHGDIACDC42EGFRERRFI1ARHGDIARAC1EP300CITED2ARHGDIARAC2EP300HIF1ABCL2L1BECN1EP300MYBBCL9CTNNB1GSK3BAXIN1CALM1KCNN2HRASRALGDSCALM1RYR1HRASRASA1CALM2MARCKSMAXMYCCD247SHC1NCF2RAC1CDC42ITSN1NFKB1TXNCDC42MCF2LNFKBIBRELACDC42WASRAC1ARFIP2CDH1CTNNB1RAF1RAP1ACREBBPCITED2RPA1TP53CREBBPHIF1AS100BTP53CREBBPIRF3SMAD2ZFYVE9CR…	CREBBP|1387@9606	GSK3B|2932@9606	1.2032
PMC.dPMC19703312.s115.p282	http://www.ncbi.nlm.nih.gov/pubmed/19703312	http://colonet.informatik.hu-berlin.de/geneview/view/abstract/19703312	aPPIPPIProtein 1Protein 2Protein 1Protein 2APCCTNNB1CTNNB1CTNNBIP1ARHGAP1CDC42E2F2RB1ARHGDIACDC42EGFRERRFI1ARHGDIARAC1EP300CITED2ARHGDIARAC2EP300HIF1ABCL2L1BECN1EP300MYBBCL9CTNNB1GSK3BAXIN1CALM1KCNN2HRASRALGDSCALM1RYR1HRASRASA1CALM2MARCKSMAXMYCCD247SHC1NCF2RAC1CDC42ITSN1NFKB1TXNCDC42MCF2LNFKBIBRELACDC42WASRAC1ARFIP2CDH1CTNNB1RAF1RAP1ACREBBPCITED2RPA1TP53CREBBPHIF1AS100BTP53CREBBPIRF3SMAD2ZFYVE9CR…	CREBBP|1387@9606	GSK3B|2932@9606	1.2032
PMC.dPMC19703312.s115.p306	http://www.ncbi.nlm.nih.gov/pubmed/19703312	http://colonet.informatik.hu-berlin.de/geneview/view/abstract/19703312	aPPIPPIProtein 1Protein 2Protein 1Protein 2APCCTNNB1CTNNB1CTNNBIP1ARHGAP1CDC42E2F2RB1ARHGDIACDC42EGFRERRFI1ARHGDIARAC1EP300CITED2ARHGDIARAC2EP300HIF1ABCL2L1BECN1EP300MYBBCL9CTNNB1GSK3BAXIN1CALM1KCNN2HRASRALGDSCALM1RYR1HRASRASA1CALM2MARCKSMAXMYCCD247SHC1NCF2RAC1CDC42ITSN1NFKB1TXNCDC42MCF2LNFKBIBRELACDC42WASRAC1ARFIP2CDH1CTNNB1RAF1RAP1ACREBBPCITED2RPA1TP53CREBBPHIF1AS100BTP53CREBBPIRF3SMAD2ZFYVE9CR…	CREBBP|1387@9606	GSK3B|2932@9606	1.2032
PMID.dPMID16007092.s2.p0	http://www.ncbi.nlm.nih.gov/pubmed/16007092	http://colonet.informatik.hu-berlin.de/geneview/view/abstract/16007092	GSK3 regulated the inflammatory response by differentially affecting the nuclear amounts of transcription factors NF-kappaB subunit p65 and CREB interacting with the coactivator CBP.	CBP|12914@10090	GSK3|56637@10090	0.970431
DBP|24309@10116	TEF|29362@10116
PMID.dPMID1916262.s5.p3	http://www.ncbi.nlm.nih.gov/pubmed/1916262	http://colonet.informatik.hu-berlin.de/geneview/view/abstract/1916262	We propose that TEF belongs to a new class of bZIP proteins on the basis of the unique homology between TEF and another member of the bZIP gene family, the albumin D box-binding protein (DBP).	DBP|24309@10116	TEF|29362@10116	0.913849
PMID.dPMID1916262.s5.p1	http://www.ncbi.nlm.nih.gov/pubmed/1916262	http://colonet.informatik.hu-berlin.de/geneview/view/abstract/1916262	We propose that TEF belongs to a new class of bZIP proteins on the basis of the unique homology between TEF and another member of the bZIP gene family, the albumin D box-binding protein (DBP).	albumin D box-binding protein|24309@10116	TEF|29362@10116	0.79124
PMID.dPMID9032268.s5.p4	http://www.ncbi.nlm.nih.gov/pubmed/9032268	http://colonet.informatik.hu-berlin.de/geneview/view/abstract/9032268	This fusion product binds to its DNA recognition site not only as a homodimer but also as a heterodimer with HLF and two other members of the PAR bZIP subfamily, thyrotroph embryonic factor (TEF) and albumin promoter D-box binding protein (DBP).	DBP|13170@10090	TEF|21685@10090	0.692782
PMID.dPMID1916262.s5.p2	http://www.ncbi.nlm.nih.gov/pubmed/1916262	http://colonet.informatik.hu-berlin.de/geneview/view/abstract/1916262	We propose that TEF belongs to a new class of bZIP proteins on the basis of the unique homology between TEF and another member of the bZIP gene family, the albumin D box-binding protein (DBP).	albumin D box-binding protein|24309@10116	TEF|29362@10116	0.488262
PMID.dPMID1916262.s5.p4	http://www.ncbi.nlm.nih.gov/pubmed/1916262	http://colonet.informatik.hu-berlin.de/geneview/view/abstract/1916262	We propose that TEF belongs to a new class of bZIP proteins on the basis of the unique homology between TEF and another member of the bZIP gene family, the albumin D box-binding protein (DBP).	DBP|24309@10116	TEF|29362@10116	0.476469
Per3|18628@10090	CLOCK|12753@10090
PMC.dPMC20228939.s66.p6	http://www.ncbi.nlm.nih.gov/pubmed/20228939	http://colonet.informatik.hu-berlin.de/geneview/view/abstract/20228939	Amongst the regulatory targets of CLOCK:BMAL1 are the three Period genes (Per1, Per2, and Per3), which encode PAS domain factors, and two Cryptochrome genes (Cry1 and Cry2).	Per3|18628@10090	CLOCK|12753@10090	1.14919
PMC.dPMC19402751.s45.p18	http://www.ncbi.nlm.nih.gov/pubmed/19402751	http://colonet.informatik.hu-berlin.de/geneview/view/abstract/19402751	In the mammalian/mouse clock, three PERIOD homologues (mPER1, mPER2, and mPER3) and two CRYPTOCHROMES (mCRY1, mCRY2) act as negative elements of the transcriptional feedback loop, their expression being regulated by the bHLH-PAS transcription factors mCLOCK and mBMAL1.	mCLOCK|12753@10090	mPER3|18628@10090	0.641073
PMC.dPMC20871864.s29.p7	http://www.ncbi.nlm.nih.gov/pubmed/20871864	http://colonet.informatik.hu-berlin.de/geneview/view/abstract/20871864	The acetylated Bmal1/CLOCK heterodimer then binds to the E-box (5′-CACGTG-3′) enhancer elements of Period genes (Per1, Per2, and Per3) and Cryptochrome gene (Cry1 and Cry2) promoters (Figure 1, (3)) [8, 12, 13] to activate transcription of Per and Cry [14].	Per3|18628@10090	CLOCK|12753@10090	0.581554
PMC.dPMC19278294.s26.p16	http://www.ncbi.nlm.nih.gov/pubmed/19278294	http://colonet.informatik.hu-berlin.de/geneview/view/abstract/19278294	At the core of the oscillator are two transcriptional activators, CLOCK and BMAL1, which heterodimerize and bind to E-box elements in the promoters of target genes, including two families of transcriptional repressors, the PERIOD (Per1, Per2, and Per3), and CRYPTOCHROME (Cry1 and Cry2) proteins, as well as in other genes that regulate outputs mediated by the clock.	Per3|18628@10090	CLOCK|12753@10090	0.306184
PMID.dPMID10938103.s7.p6	http://www.ncbi.nlm.nih.gov/pubmed/10938103	http://colonet.informatik.hu-berlin.de/geneview/view/abstract/10938103	The basic helix-loop-helix-PAS proteins CLOCK and BMAL1 are positive regulators and drive the expression of the negative regulators CRY1 and CRY2, as well as PER1, PER2, and PER3.	PER3|18628@10090	CLOCK|12753@10090	0.203968
SIRT1|23411@9606	CBP|1387@9606
PMID.dPMID17172643.s4.p3	http://www.ncbi.nlm.nih.gov/pubmed/17172643	http://colonet.informatik.hu-berlin.de/geneview/view/abstract/17172643	Whereas CBP acetylated these proteins, HDAC1, HDAC3, HDAC10, SIRT1, and SIRT2 were involved in in vivo deacetylation.	SIRT1|23411@9606	CBP|1387@9606	0.619359
PMC.dPMC20442865.s144.p0	http://www.ncbi.nlm.nih.gov/pubmed/20442865	http://colonet.informatik.hu-berlin.de/geneview/view/abstract/20442865	As expected, sites in cerebellum that are bound by Sirt1 have only about half as much influence on expression levels as CBP sites that do not recruit Sirt1.	CBP|12914@10090	Sirt1|93759@10090	0.574648
PMC.dPMC20442865.s143.p0	http://www.ncbi.nlm.nih.gov/pubmed/20442865	http://colonet.informatik.hu-berlin.de/geneview/view/abstract/20442865	Sirt1 has the opposite enzymatic activity to CBP/p300, and is known to repress p300 activation of transcription in certain contexts [33].	CBP/p300|12914@10090	Sirt1|93759@10090	0.3024
PMC.dPMC20442865.s144.p2	http://www.ncbi.nlm.nih.gov/pubmed/20442865	http://colonet.informatik.hu-berlin.de/geneview/view/abstract/20442865	As expected, sites in cerebellum that are bound by Sirt1 have only about half as much influence on expression levels as CBP sites that do not recruit Sirt1.	Sirt1|93759@10090	CBP|12914@10090	0.118476
PMC.dPMC20442865.s141.p0	http://www.ncbi.nlm.nih.gov/pubmed/20442865	http://colonet.informatik.hu-berlin.de/geneview/view/abstract/20442865	Modeling the different transcriptional influences of CBP sites that are also bound by pCREB or Sirt1 resulted in more accurate expression predictions.	Sirt1|93759@10090	CBP|12914@10090	0.0471104
HLF|3131@9606	TEF|7008@9606
PMID.dPMID8639829.s2.p0	http://www.ncbi.nlm.nih.gov/pubmed/8639829	http://colonet.informatik.hu-berlin.de/geneview/view/abstract/8639829	The TEF/HLF activation domain (THAD) has a predicted helical secondary structure, but shares no sequence homology with previously reported TADs.	HLF|3131@9606	TEF|7008@9606	0.991948
PMID.dPMID8639829.s6.p0	http://www.ncbi.nlm.nih.gov/pubmed/8639829	http://colonet.informatik.hu-berlin.de/geneview/view/abstract/8639829	To address these questions, we cloned the human homologue of TEF/VBP, a bZIP protein closely related to HLF.	HLF|3131@9606	TEF|7008@9606	0.411687
PMC.dPMC18953409.s150.p2	http://www.ncbi.nlm.nih.gov/pubmed/18953409	http://colonet.informatik.hu-berlin.de/geneview/view/abstract/18953409	Such a response element is known to mediate transactivation by members of the PAR-bZIP transcription factors family (DBP: albumin D-site binding protein, GenBank EU293835; HLF: Hepatic leukemia factor, Genbank EU293836 and TEF: thyrotroph embryonic factor, GenBank EU293837) that are clock-controlled genes and display strong circadian oscillation within the SCN peaking early into the light phase […	TEF|21685@10090	HLF|3131@9606	0.342426
PMID.dPMID8639829.s1.p2	http://www.ncbi.nlm.nih.gov/pubmed/8639829	http://colonet.informatik.hu-berlin.de/geneview/view/abstract/8639829	The THAD contained most, if not all, of the transcriptional activation properties present in both TEF and HLF and its deletion completely abrogated transcriptional activity of TEF and HLF in both mammalian cells and yeast.	TEF|7008@9606	HLF|3131@9606	0.309374
PMID.dPMID8639829.s5.p0	http://www.ncbi.nlm.nih.gov/pubmed/8639829	http://colonet.informatik.hu-berlin.de/geneview/view/abstract/8639829	Using a binding site selection assay, we found that TEF bound preferentially to the consensus sequence 5'-GTTACGTAAT-3', which is identical to the previously determined HLF recognition site.	HLF|3131@9606	TEF|7008@9606	0.1518
PARP-1|25591@10116	GSK-3beta|84027@10116
PMID.dPMID18176896.s10.p0	http://www.ncbi.nlm.nih.gov/pubmed/18176896	http://colonet.informatik.hu-berlin.de/geneview/view/abstract/18176896	The GSK-3beta/PARP-1 relationship was investigated.	PARP-1|25591@10116	GSK-3beta|84027@10116	1.31479
PMID.dPMID18176896.s1.p0	http://www.ncbi.nlm.nih.gov/pubmed/18176896	http://colonet.informatik.hu-berlin.de/geneview/view/abstract/18176896	These results indicated that PARP-1 may play an important role in the regulation of GSK-3beta.	GSK-3beta|84027@10116	PARP-1|25591@10116	1.01852
PMC.dPMC20920357.s137.p0	http://www.ncbi.nlm.nih.gov/pubmed/20920357	http://colonet.informatik.hu-berlin.de/geneview/view/abstract/20920357	In addition, silencing of GSK3α did not cause a substantial reduction of the unprocessed PARP protein as opposed to silencing of GSK-3β, suggesting that, at basal growing conditions, only GSK-3β may partially sustain MM cell survival (Fig.	GSK-3|56637@10090	PARP|11545@10090	0.461184
PMID.dPMID17026964.s6.p0	http://www.ncbi.nlm.nih.gov/pubmed/17026964	http://colonet.informatik.hu-berlin.de/geneview/view/abstract/17026964	Mitotic phosphorylation of tankyrase, a PARP that promotes spindle assembly, by GSK3.	GSK3|56637@10090	PARP|11545@10090	0.431528
PMID.dPMID19620254.s0.p2	http://www.ncbi.nlm.nih.gov/pubmed/19620254	http://colonet.informatik.hu-berlin.de/geneview/view/abstract/19620254	Thus, resveratrol protects cells from AA + iron-induced ROS production and mitochondrial dysfunction through AMPK-mediated inhibitory phosphorylation of GSK3beta downstream of poly(ADP-ribose)polymerase-LKB1 pathway.	poly(ADP-ribose)polymerase|142@9606	GSK3beta|2932@9606	0.412545
hPER1|5187@9606	RACK1|10399@9606
PMID.dPMID16757810.s6.p0	http://www.ncbi.nlm.nih.gov/pubmed/16757810	http://colonet.informatik.hu-berlin.de/geneview/view/abstract/16757810	RACK1, a novel hPER1-interacting protein.	hPER1|5187@9606	RACK1|10399@9606	1.0442
PMID.dPMID16757810.s0.p0	http://www.ncbi.nlm.nih.gov/pubmed/16757810	http://colonet.informatik.hu-berlin.de/geneview/view/abstract/16757810	These results together suggested that RACK1 might act as a novel signal molecule to mediate or regulate the functions of PER1 through protein interaction.	PER1|5187@9606	RACK1|10399@9606	0.595114
PMID.dPMID16757810.s3.p0	http://www.ncbi.nlm.nih.gov/pubmed/16757810	http://colonet.informatik.hu-berlin.de/geneview/view/abstract/16757810	In the present study, we identified and confirmed RACK1 as a novel protein interacting with human clock protein, hPER1, using the yeast two-hybrid system and co-immunoprecipitation experiment.	hPER1|5187@9606	RACK1|10399@9606	0.533379
PMID.dPMID16757810.s1.p2	http://www.ncbi.nlm.nih.gov/pubmed/16757810	http://colonet.informatik.hu-berlin.de/geneview/view/abstract/16757810	However, RNA interfering plasmid inhibiting hPER1 (pTER/hPER1-II) could not interfere expression of RACK1.	RACK1|10399@9606	hPER1|5187@9606	0.362059
PMID.dPMID16757810.s1.p1	http://www.ncbi.nlm.nih.gov/pubmed/16757810	http://colonet.informatik.hu-berlin.de/geneview/view/abstract/16757810	However, RNA interfering plasmid inhibiting hPER1 (pTER/hPER1-II) could not interfere expression of RACK1.	RACK1|10399@9606	hPER1|5187@9606	0.0124403
HLF|3131@9606	DBP|1628@9606
PMID.dPMID9571207.s0.p0	http://www.ncbi.nlm.nih.gov/pubmed/9571207	http://colonet.informatik.hu-berlin.de/geneview/view/abstract/9571207	The proteins binding to site IV are elevated in this line, suggesting that upregulation of DBP expression in response to inappropriate HLF activity may be mediated through this site.	HLF|3131@9606	DBP|1628@9606	0.898174
PMID.dPMID9571207.s1.p1	http://www.ncbi.nlm.nih.gov/pubmed/9571207	http://colonet.informatik.hu-berlin.de/geneview/view/abstract/9571207	The DBP promoter is active in the UOC-B1 cell line, which bears a 17:19 translocation resulting in the creation of an E2A:HLF fusion protein.	HLF|3131@9606	DBP|1628@9606	0.806141
PMID.dPMID9571207.s7.p1	http://www.ncbi.nlm.nih.gov/pubmed/9571207	http://colonet.informatik.hu-berlin.de/geneview/view/abstract/9571207	Regulation of the DBP promoter by PAR proteins and in leukemic cells bearing an E2A/HLF translocation.	HLF|3131@9606	DBP|1628@9606	0.333417
PMID.dPMID9571207.s3.p0	http://www.ncbi.nlm.nih.gov/pubmed/9571207	http://colonet.informatik.hu-berlin.de/geneview/view/abstract/9571207	In contrast, the expression of DBP, particularly in conjunction with the related protein HLF, is able to dramatically upregulate expression directed by the proximal promoter.	HLF|3131@9606	DBP|1628@9606	0.107195
PMID.dPMID9032268.s5.p3	http://www.ncbi.nlm.nih.gov/pubmed/9032268	http://colonet.informatik.hu-berlin.de/geneview/view/abstract/9032268	This fusion product binds to its DNA recognition site not only as a homodimer but also as a heterodimer with HLF and two other members of the PAR bZIP subfamily, thyrotroph embryonic factor (TEF) and albumin promoter D-box binding protein (DBP).	DBP|13170@10090	HLF|217082@10090	0.106749
RORA|6095@9606	RORA|6095@9606
PMC.dPMC20174623.s77.p1823	http://www.ncbi.nlm.nih.gov/pubmed/20174623	http://colonet.informatik.hu-berlin.de/geneview/view/abstract/20174623	5Interaction analysis of TIMELESS variants with all other genotyped circadian genes.Chr1SNP1Gene1Chr2SNP2Gene2P-valuesORGenderPhenotype12rs2291739TIMELESS17rs3027188PER10.0190.51FemalesD+FAT+12rs2291739TIMELESS17rs2253820PER10.0460.59FemalesD+FAT+12rs2291739TIMELESS12rs4964052ARNTL20.0490.71FemalesD+FAT+12rs2291739TIMELESS12rs922270ARNTL20.051.65FemalesD+FAT+12rs2291738TIMELESS2rs1811399NPAS20.02…	RORA|6095@9606	RORA|6095@9606	1.7364
PMC.dPMC20174623.s77.p1817	http://www.ncbi.nlm.nih.gov/pubmed/20174623	http://colonet.informatik.hu-berlin.de/geneview/view/abstract/20174623	5Interaction analysis of TIMELESS variants with all other genotyped circadian genes.Chr1SNP1Gene1Chr2SNP2Gene2P-valuesORGenderPhenotype12rs2291739TIMELESS17rs3027188PER10.0190.51FemalesD+FAT+12rs2291739TIMELESS17rs2253820PER10.0460.59FemalesD+FAT+12rs2291739TIMELESS12rs4964052ARNTL20.0490.71FemalesD+FAT+12rs2291739TIMELESS12rs922270ARNTL20.051.65FemalesD+FAT+12rs2291738TIMELESS2rs1811399NPAS20.02…	RORA|6095@9606	RORA|6095@9606	1.7364
PMC.dPMC20174623.s77.p1793	http://www.ncbi.nlm.nih.gov/pubmed/20174623	http://colonet.informatik.hu-berlin.de/geneview/view/abstract/20174623	5Interaction analysis of TIMELESS variants with all other genotyped circadian genes.Chr1SNP1Gene1Chr2SNP2Gene2P-valuesORGenderPhenotype12rs2291739TIMELESS17rs3027188PER10.0190.51FemalesD+FAT+12rs2291739TIMELESS17rs2253820PER10.0460.59FemalesD+FAT+12rs2291739TIMELESS12rs4964052ARNTL20.0490.71FemalesD+FAT+12rs2291739TIMELESS12rs922270ARNTL20.051.65FemalesD+FAT+12rs2291738TIMELESS2rs1811399NPAS20.02…	RORA|6095@9606	RORA|6095@9606	1.7364
PMC.dPMC20174623.s77.p1827	http://www.ncbi.nlm.nih.gov/pubmed/20174623	http://colonet.informatik.hu-berlin.de/geneview/view/abstract/20174623	5Interaction analysis of TIMELESS variants with all other genotyped circadian genes.Chr1SNP1Gene1Chr2SNP2Gene2P-valuesORGenderPhenotype12rs2291739TIMELESS17rs3027188PER10.0190.51FemalesD+FAT+12rs2291739TIMELESS17rs2253820PER10.0460.59FemalesD+FAT+12rs2291739TIMELESS12rs4964052ARNTL20.0490.71FemalesD+FAT+12rs2291739TIMELESS12rs922270ARNTL20.051.65FemalesD+FAT+12rs2291738TIMELESS2rs1811399NPAS20.02…	RORA|6095@9606	RORA|6095@9606	1.7364
PMC.dPMC20174623.s77.p1649	http://www.ncbi.nlm.nih.gov/pubmed/20174623	http://colonet.informatik.hu-berlin.de/geneview/view/abstract/20174623	5Interaction analysis of TIMELESS variants with all other genotyped circadian genes.Chr1SNP1Gene1Chr2SNP2Gene2P-valuesORGenderPhenotype12rs2291739TIMELESS17rs3027188PER10.0190.51FemalesD+FAT+12rs2291739TIMELESS17rs2253820PER10.0460.59FemalesD+FAT+12rs2291739TIMELESS12rs4964052ARNTL20.0490.71FemalesD+FAT+12rs2291739TIMELESS12rs922270ARNTL20.051.65FemalesD+FAT+12rs2291738TIMELESS2rs1811399NPAS20.02…	RORA|6095@9606	RORA|6095@9606	1.7364
PER2|18627@10090	SIRT1|93759@10090
PMID.dPMID18662546.s6.p0	http://www.ncbi.nlm.nih.gov/pubmed/18662546	http://colonet.informatik.hu-berlin.de/geneview/view/abstract/18662546	SIRT1 regulates circadian clock gene expression through PER2 deacetylation.	PER2|18627@10090	SIRT1|93759@10090	0.936338
PMID.dPMID19299583.s1.p7	http://www.ncbi.nlm.nih.gov/pubmed/19299583	http://colonet.informatik.hu-berlin.de/geneview/view/abstract/19299583	Inhibition of NAMPT promotes oscillation of the clock gene Per2 by releasing CLOCK:BMAL1 from suppression by SIRT1.	SIRT1|93759@10090	Per2|18627@10090	0.839196
PMID.dPMID18662546.s1.p3	http://www.ncbi.nlm.nih.gov/pubmed/18662546	http://colonet.informatik.hu-berlin.de/geneview/view/abstract/18662546	SIRT1 binds CLOCK-BMAL1 in a circadian manner and promotes the deacetylation and degradation of PER2.	PER2|18627@10090	SIRT1|93759@10090	0.262927
PMC.dPMC20228939.s153.p3	http://www.ncbi.nlm.nih.gov/pubmed/20228939	http://colonet.informatik.hu-berlin.de/geneview/view/abstract/20228939	Recent studies showthat SIRT1 interacts directly with CLOCK and deacetylates BMAL1 and PER2 in cultured fibroblasts [128,129] (Figure 2A).	PER2|8864@9606	SIRT1|93759@10090	0.23856
PMC.dPMC19381306.s388.p0	http://www.ncbi.nlm.nih.gov/pubmed/19381306	http://colonet.informatik.hu-berlin.de/geneview/view/abstract/19381306	Consequently, absence of SIRT1 expression leads to high levels of PER2, resulting in diminished BMAL1-CLOCK transcriptional activity and repression of clock-controlled target genes, including reduced expression of PER2 and CRY1 (Figure 8).	PER2|8864@9606	SIRT1|93759@10090	0.102984
p300|2033@9606	PPARalpha|5465@9606
PMID.dPMID10336495.s4.p0	http://www.ncbi.nlm.nih.gov/pubmed/10336495	http://colonet.informatik.hu-berlin.de/geneview/view/abstract/10336495	In contrast to the interaction of PPARalpha with the coactivator protein, p300, association of the receptor with NCoR did not require any part of the PPARalpha ligand binding domain.	p300|2033@9606	PPARalpha|5465@9606	1.34682
PMID.dPMID19263263.s4.p5	http://www.ncbi.nlm.nih.gov/pubmed/19263263	http://colonet.informatik.hu-berlin.de/geneview/view/abstract/19263263	Among co-activators such as SRC-1, TIF-2, and p300, although ligand-unbound PPARalpha had more strong binding with p300 at a lower concentrations of PPARalpha, ligand-bound PPARalpha had more specific and strong binding with SRC-1.	p300|2033@9606	PPARalpha|5465@9606	1.2216
PMID.dPMID19263263.s4.p9	http://www.ncbi.nlm.nih.gov/pubmed/19263263	http://colonet.informatik.hu-berlin.de/geneview/view/abstract/19263263	Among co-activators such as SRC-1, TIF-2, and p300, although ligand-unbound PPARalpha had more strong binding with p300 at a lower concentrations of PPARalpha, ligand-bound PPARalpha had more specific and strong binding with SRC-1.	PPARalpha|5465@9606	p300|2033@9606	0.918452
PMID.dPMID12843208.s4.p0	http://www.ncbi.nlm.nih.gov/pubmed/12843208	http://colonet.informatik.hu-berlin.de/geneview/view/abstract/12843208	The coactivator p300 protein enhances PPAR ligand-mediated regulation whereas a mutant form devoid of histone acetylase activity blocks the response of the promoter to fatty acids.	PPAR|5465@9606	p300|2033@9606	0.417664
PMID.dPMID17259669.s5.p26	http://www.ncbi.nlm.nih.gov/pubmed/17259669	http://colonet.informatik.hu-berlin.de/geneview/view/abstract/17259669	PPAR-binding protein (PBP), PPARgamma coactivator-1alpha (PGC-1alpha), steroid receptor coactivator-1 (SRC-1), and CBP/p300-interacting transactivator with ED-rich tail 2 (CITED2) affected PPARalpha activity in the presence of Wy-14,643.	PPARalpha|5465@9606	p300|2033@9606	0.13186
Rev-erb|353187@10090	Per1|18626@10090
PMC.dPMC19278294.s157.p0	http://www.ncbi.nlm.nih.gov/pubmed/19278294	http://colonet.informatik.hu-berlin.de/geneview/view/abstract/19278294	Lower Per1 levels results in an increase in the E-box–driven Rev-erb alpha and Rev-erb beta genes and a subsequent decrease in Bmal1, likely through direct RORE-mediated repression of Bmal1 by REV-ERB [11].	Rev-erb|353187@10090	Per1|18626@10090	0.6427
PMC.dPMC19278294.s75.p35	http://www.ncbi.nlm.nih.gov/pubmed/19278294	http://colonet.informatik.hu-berlin.de/geneview/view/abstract/19278294	Knockdown of Clock led to decreases in Rev-erb alpha, Rev-erb beta, Per1, Per2, and Per3, and increases in Bmal1 and Npas2 (Figure 2E), whereas knockdown of Per1 led to increases in Rev-erb alpha, Rev-erb beta, Cry1, Per2, and Per3 and decreased Bmal1 (Figure 2H).	Rev-erb|353187@10090	Per1|18626@10090	0.50583
PMC.dPMC19278294.s116.p3	http://www.ncbi.nlm.nih.gov/pubmed/19278294	http://colonet.informatik.hu-berlin.de/geneview/view/abstract/19278294	When Per1 is depleted, the Rev-erbs increase (which is likely due to the repressive function of PER1 on E-box sequences in the Rev-erb promoters), then that signal propagates to the target of the Rev-erb repressors, Bmal1, and is observed as a strictly proportional decrease in its expression (Figure 3F).	Rev-erb|353187@10090	Per1|18626@10090	0.258827
PMC.dPMC19278294.s116.p6	http://www.ncbi.nlm.nih.gov/pubmed/19278294	http://colonet.informatik.hu-berlin.de/geneview/view/abstract/19278294	When Per1 is depleted, the Rev-erbs increase (which is likely due to the repressive function of PER1 on E-box sequences in the Rev-erb promoters), then that signal propagates to the target of the Rev-erb repressors, Bmal1, and is observed as a strictly proportional decrease in its expression (Figure 3F).	Rev-erb|353187@10090	Per1|18626@10090	0.191826
PMC.dPMC19278294.s157.p1	http://www.ncbi.nlm.nih.gov/pubmed/19278294	http://colonet.informatik.hu-berlin.de/geneview/view/abstract/19278294	Lower Per1 levels results in an increase in the E-box–driven Rev-erb alpha and Rev-erb beta genes and a subsequent decrease in Bmal1, likely through direct RORE-mediated repression of Bmal1 by REV-ERB [11].	Rev-erb|353187@10090	Per1|18626@10090	0.0679342
BMAL1|11865@10090	E4BP4|18030@10090
PMC.dPMC17182630.s134.p1	http://www.ncbi.nlm.nih.gov/pubmed/17182630	http://colonet.informatik.hu-berlin.de/geneview/view/abstract/17182630	Binding of E4BP4 to the B-site is required for circadian expression of Per2The E2 enhancer is required for Per2 oscillation, which is mediated by CLOCK:BMAL1 and it is located 226 bp upstream of the B-site (24,25).	BMAL1|11865@10090	E4BP4|18030@10090	0.729121
PMC.dPMC18454201.s272.p14	http://www.ncbi.nlm.nih.gov/pubmed/18454201	http://colonet.informatik.hu-berlin.de/geneview/view/abstract/18454201	Dbp is controlled by BMAL1/CLOCK via the E-box, while E4bp4 is primarily regulated via RORE, explaining why the E4bp4 rhythm is in phase with Bmal1 and Clock, but is antiphasic to Dbp.	Bmal1|11865@10090	E4bp4|18030@10090	0.523149
PMC.dPMC20174623.s80.p4	http://www.ncbi.nlm.nih.gov/pubmed/20174623	http://colonet.informatik.hu-berlin.de/geneview/view/abstract/20174623	Association to Depression in FemalesSingle-locus analyses in cases and controlsSingle-locus analysis of females (n = 967) suggested an association (P<0.05) between depression and depression accompanied by signs of disturbed sleep with 14 SNPs from six circadian-related genes: TIMELESS, ARNTL, RORA, nuclear factor, interleukin 3 regulated (NFIL3), CSNK1E, and CRY2 (Table 1; full data available in …	NFIL3|4783@9606	ARNTL|406@9606	0.512885
PMC.dPMC17182630.s125.p0	http://www.ncbi.nlm.nih.gov/pubmed/17182630	http://colonet.informatik.hu-berlin.de/geneview/view/abstract/17182630	Northern blots showed rhythmic E4BP4 mRNA expression with a peak at 36 h and a trough at 24 h, an anti-phase to Per2 oscillation and a similar phase to Bmal1 oscillation (Figure 6A).	Bmal1|11865@10090	E4BP4|18030@10090	0.164782
RACK1|10399@9606	IFNalpha|3439@9606
PMID.dPMID11301323.s1.p0	http://www.ncbi.nlm.nih.gov/pubmed/11301323	http://colonet.informatik.hu-berlin.de/geneview/view/abstract/11301323	Disruption of the IFNalpha receptor-RACK1 interaction abolishes not only IFNalpha-induced tyrosine phosphorylation of STAT1 but also activation of STAT2, indicating that RACK1 plays a central role in early signaling through the Jak-STAT pathway.	RACK1|10399@9606	IFNalpha|3439@9606	1.85576
PMID.dPMID11301323.s1.p2	http://www.ncbi.nlm.nih.gov/pubmed/11301323	http://colonet.informatik.hu-berlin.de/geneview/view/abstract/11301323	Disruption of the IFNalpha receptor-RACK1 interaction abolishes not only IFNalpha-induced tyrosine phosphorylation of STAT1 but also activation of STAT2, indicating that RACK1 plays a central role in early signaling through the Jak-STAT pathway.	IFNalpha|3439@9606	RACK1|10399@9606	0.822839
PMID.dPMID12960323.s3.p2	http://www.ncbi.nlm.nih.gov/pubmed/12960323	http://colonet.informatik.hu-berlin.de/geneview/view/abstract/12960323	However, RACK-1 should play a broader role in type I IFN signaling because mutation of the RACK-1 binding site in the IFN-alpha receptor 2/beta subunit of the type I IFN receptor abrogates not only STAT1, but also STAT2, activation.	IFN-alpha|3439@9606	RACK-1|10399@9606	0.763063
PMID.dPMID12960323.s2.p0	http://www.ncbi.nlm.nih.gov/pubmed/12960323	http://colonet.informatik.hu-berlin.de/geneview/view/abstract/12960323	In this study, we demonstrate that RACK-1 serves as a scaffold protein for a multiprotein complex that includes the IFN-alpha receptor 2/beta-chain of the receptor, STAT1, Janus kinase 1, and tyrosine kinase 2.	IFN-alpha|3439@9606	RACK-1|10399@9606	0.5263
p300|2033@9606	RORalpha|6095@9606
PMID.dPMID9862959.s4.p0	http://www.ncbi.nlm.nih.gov/pubmed/9862959	http://colonet.informatik.hu-berlin.de/geneview/view/abstract/9862959	The E region of RORalpha1 interacts with p300, a cofactor that functions as a coactivator in nuclear receptor and MyoD-mediated transactivation.	p300|2033@9606	RORalpha|6095@9606	2.57047
PMID.dPMID9862959.s10.p2	http://www.ncbi.nlm.nih.gov/pubmed/9862959	http://colonet.informatik.hu-berlin.de/geneview/view/abstract/9862959	Exogenous expression of a dominant negative RORalpha1 vector in muscle cells impairs differentiation: RORalpha1 directly interacts with p300 and myoD.	p300|2033@9606	RORalpha|6095@9606	2.03582
PMID.dPMID9862959.s10.p1	http://www.ncbi.nlm.nih.gov/pubmed/9862959	http://colonet.informatik.hu-berlin.de/geneview/view/abstract/9862959	Exogenous expression of a dominant negative RORalpha1 vector in muscle cells impairs differentiation: RORalpha1 directly interacts with p300 and myoD.	p300|2033@9606	RORalpha|6095@9606	0.965799
PMID.dPMID9862959.s1.p0	http://www.ncbi.nlm.nih.gov/pubmed/9862959	http://colonet.informatik.hu-berlin.de/geneview/view/abstract/9862959	Furthermore, we demonstrated that p300, RORalpha1 and MyoD interact in a non-competitive manner.	RORalpha|6095@9606	p300|2033@9606	0.424266
PPARgamma|19016@10090	AhR|11622@10090
PMID.dPMID15050417.s1.p0	http://www.ncbi.nlm.nih.gov/pubmed/15050417	http://colonet.informatik.hu-berlin.de/geneview/view/abstract/15050417	TCDD activation of AhR in conjunction with MEK/ERK therefore generates PPARgamma1 suppression activity before the increase of PPARgamma1 synthesis.	PPARgamma|19016@10090	AhR|11622@10090	0.893805
PMID.dPMID15050417.s1.p1	http://www.ncbi.nlm.nih.gov/pubmed/15050417	http://colonet.informatik.hu-berlin.de/geneview/view/abstract/15050417	TCDD activation of AhR in conjunction with MEK/ERK therefore generates PPARgamma1 suppression activity before the increase of PPARgamma1 synthesis.	PPARgamma|19016@10090	AhR|11622@10090	0.892268
PMID.dPMID15967407.s8.p2	http://www.ncbi.nlm.nih.gov/pubmed/15967407	http://colonet.informatik.hu-berlin.de/geneview/view/abstract/15967407	Dexamethasone and methylisobutylxanthine in combination produced near maximum elevation of CYP1B1 along with a subsequent decline in AhR that paralleled the rise in peroxisome proliferator-activated receptorgamma1 (PPARgamma1).	PPARgamma|25664@10116	AhR|25690@10116	0.330982
PMID.dPMID19484746.s0.p0	http://www.ncbi.nlm.nih.gov/pubmed/19484746	http://colonet.informatik.hu-berlin.de/geneview/view/abstract/19484746	These findings suggest that rosiglitazone maintains downstream PPARgamma effects and may be beneficial in the prevention of severe CLD with AHR	AHR|11622@10090	PPARgamma|19016@10090	0.0261843
NPAS2|18143@10090	Cry1|12952@10090
PMC.dPMC20519775.s61.p8	http://www.ncbi.nlm.nih.gov/pubmed/20519775	http://colonet.informatik.hu-berlin.de/geneview/view/abstract/20519775	BMAL1 deficiency disrupts circadian expression of mPer2 and mCry1 genes in the brain In complex with CLOCK (or its close tissue-specific homolog, NPAS2) BMAL1 controls rhythmic expression of target genes, and BMAL1 deficiency results in disruption of rhythmic pattern of gene expression in the SCN and liver [12].	NPAS2|18143@10090	Cry1|12952@10090	1.38077
PMC.dPMC12495442.s75.p6	http://www.ncbi.nlm.nih.gov/pubmed/12495442	http://colonet.informatik.hu-berlin.de/geneview/view/abstract/12495442	Circadian gene expression in the brain of cry1,2-/- miceDeletion of the cryptochromes disinhibits the transcriptional activation of CLOCK:BMAL1 and NPAS2:BMAL1 target genes, resulting in increased levels of their transcripts in the SCN, liver, and retina [20,23,25].	NPAS2|18143@10090	cry1|12952@10090	0.370756
PMC.dPMC20195522.s30.p24	http://www.ncbi.nlm.nih.gov/pubmed/20195522	http://colonet.informatik.hu-berlin.de/geneview/view/abstract/20195522	Of these two, CRY2 is highly expressed in the brain in particular and has a dose-dependent inhibitory effect on the activated ARNTL, whereas both CRY2 and CRY1 repress all four combinations of the ARNTL (ARNTL2) – CLOCK (NPAS2) protein heterodimers that act as transcriptional activators in the core of the circadian clockwork [25].	NPAS2|4862@9606	CRY1|1407@9606	0.20217
PMC.dPMC20072700.s25.p9	http://www.ncbi.nlm.nih.gov/pubmed/20072700	http://colonet.informatik.hu-berlin.de/geneview/view/abstract/20072700	According to this model, BMAL1/CLOCK or BMAL1/NPAS2 heterodimers activate the transcription of the Period (Per) and Cryptochrome (Cry) genes.	Cryptochrome|299691@10116	NPAS2|18143@10090	0.100407
GSK3|56637@10090	RACK1|10399@9606
PMC.dPMC20352103.s243.p0	http://www.ncbi.nlm.nih.gov/pubmed/20352103	http://colonet.informatik.hu-berlin.de/geneview/view/abstract/20352103	Thus, RACK1 could regulate the death-antagonizing complex involving GSK3β at TNF receptor [21].	GSK3|56637@10090	RACK1|10399@9606	1.34581
PMC.dPMC20352103.s241.p1	http://www.ncbi.nlm.nih.gov/pubmed/20352103	http://colonet.informatik.hu-berlin.de/geneview/view/abstract/20352103	Whether RACK1 directly regulates PP2A activity or targets GSK3β and PP2A catalytic/regulatory subunits to specific locations is an open question.	GSK3|56637@10090	RACK1|10399@9606	0.308005
PMC.dPMC20352103.s161.p1	http://www.ncbi.nlm.nih.gov/pubmed/20352103	http://colonet.informatik.hu-berlin.de/geneview/view/abstract/20352103	B- The presence of GSK3β (and its Ser-9 phosphorylated form), PP2A (and its Tyr-307 phosphorylated form), the scaffolding protein RACK1 and the PI 3-kinase regulatory subunit p85 was checked by Western blot in α5 immunoprecipitates from U937 in suspension (Susp.) or in adhesion (Adh.).	RACK1|10399@9606	GSK3|56637@10090	0.305743
PMC.dPMC20352103.s278.p1	http://www.ncbi.nlm.nih.gov/pubmed/20352103	http://colonet.informatik.hu-berlin.de/geneview/view/abstract/20352103	B- The presence of GSK3β (and its Ser-9 phosphorylated form), PP2A (and its Tyr-307 phosphorylated form), the scaffolding protein RACK1 and the PI 3-kinase regulatory subunit p85 was checked by Western blot in α5 immunoprecipitates from U937 in suspension (Susp.) or in adhesion (Adh.).	RACK1|10399@9606	GSK3|56637@10090	0.305743
TOR|6097@9606	PER|5187@9606
PMID.dPMID7989614.s1.p0	http://www.ncbi.nlm.nih.gov/pubmed/7989614	http://colonet.informatik.hu-berlin.de/geneview/view/abstract/7989614	The overall results confirm that the PER-IO-TOR instruments have similar planing properties to manual instruments, causing minimum abrasion from the root surface.	TOR|6097@9606	PER|5187@9606	1.17623
PMID.dPMID7989614.s3.p0	http://www.ncbi.nlm.nih.gov/pubmed/7989614	http://colonet.informatik.hu-berlin.de/geneview/view/abstract/7989614	The study showed that the PER-IO-TOR instruments were efficient with respect to surface planning and protective abrasion.	TOR|6097@9606	PER|5187@9606	0.949345
PMID.dPMID7989614.s9.p0	http://www.ncbi.nlm.nih.gov/pubmed/7989614	http://colonet.informatik.hu-berlin.de/geneview/view/abstract/7989614	The objective of this in vitro study was to test PER-IO-TOR instruments on the Profin Directional System angle piece (Dentatus-Sweden), using extracted human teeth.	TOR|6097@9606	PER|5187@9606	0.844495
PMID.dPMID7989614.s5.p0	http://www.ncbi.nlm.nih.gov/pubmed/7989614	http://colonet.informatik.hu-berlin.de/geneview/view/abstract/7989614	In the 2nd part of the study, 4 root surfaces were given standardized treatment with each PER-IO-TOR instrument and the amount of substance removed was determined with a mechanical profilometer.	TOR|6097@9606	PER|5187@9606	0.704294
p300|2033@9606	DBP|1628@9606
PMID.dPMID10364202.s1.p3	http://www.ncbi.nlm.nih.gov/pubmed/10364202	http://colonet.informatik.hu-berlin.de/geneview/view/abstract/10364202	DBP transactivation appears to be a p300-dependent process, as a 12 S E1A expression construct disrupted DBP-mediated transactivation, and a p300 expression vector, but not a CREB binding protein vector, was able to restore DBP transactivation.	p300|2033@9606	DBP|1628@9606	0.856559
PMID.dPMID10364202.s1.p0	http://www.ncbi.nlm.nih.gov/pubmed/10364202	http://colonet.informatik.hu-berlin.de/geneview/view/abstract/10364202	DBP transactivation appears to be a p300-dependent process, as a 12 S E1A expression construct disrupted DBP-mediated transactivation, and a p300 expression vector, but not a CREB binding protein vector, was able to restore DBP transactivation.	p300|2033@9606	DBP|1628@9606	0.807632
PMID.dPMID10364202.s1.p5	http://www.ncbi.nlm.nih.gov/pubmed/10364202	http://colonet.informatik.hu-berlin.de/geneview/view/abstract/10364202	DBP transactivation appears to be a p300-dependent process, as a 12 S E1A expression construct disrupted DBP-mediated transactivation, and a p300 expression vector, but not a CREB binding protein vector, was able to restore DBP transactivation.	p300|2033@9606	DBP|1628@9606	0.313478
PMID.dPMID10364202.s0.p2	http://www.ncbi.nlm.nih.gov/pubmed/10364202	http://colonet.informatik.hu-berlin.de/geneview/view/abstract/10364202	These results suggest that the PAR domain is required for DBP activation, which occurs through a regulated, p300-dependent process	p300|2033@9606	DBP|1628@9606	0.230337
AHR|196@9606	AHR|196@9606
PMID.dPMID18394126.s2.p0	http://www.ncbi.nlm.nih.gov/pubmed/18394126	http://colonet.informatik.hu-berlin.de/geneview/view/abstract/18394126	Extrathoracic AHR associated with AHR was found in 10% in MCh challenge and in 11% with AMP challenge and no patients had EAHR alone.	AHR|196@9606	AHR|196@9606	2.48283
PMID.dPMID10961990.s2.p8	http://www.ncbi.nlm.nih.gov/pubmed/10961990	http://colonet.informatik.hu-berlin.de/geneview/view/abstract/10961990	Mutation of K266A in AIP reduces binding to AhR by 75-80%; the geldanamycin sensitivity of this complex shows that AhR stabilizes the AIP-hsp90-AhR complex.	AhR|11622@10090	AhR|11622@10090	2.2382
PMID.dPMID12002481.s5.p0	http://www.ncbi.nlm.nih.gov/pubmed/12002481	http://colonet.informatik.hu-berlin.de/geneview/view/abstract/12002481	Our results reveal that TCDD downregulates the AhR protein by shortening the halflife of AhR.	AhR|11622@10090	AhR|11622@10090	2.00473
PMID.dPMID19015043.s0.p1	http://www.ncbi.nlm.nih.gov/pubmed/19015043	http://colonet.informatik.hu-berlin.de/geneview/view/abstract/19015043	These findings indicate a functional interaction between AhR and FHL2 that modulates the activity of AhR and therefore could affect its role in cancer progression or development.	AhR|196@9606	AhR|196@9606	2.00103
PMC.dPMC17450213.s21.p2	http://www.ncbi.nlm.nih.gov/pubmed/17450213	http://colonet.informatik.hu-berlin.de/geneview/view/abstract/17450213	Studies performed by Nagai et al. (2006) suggest that dioxin-like compounds that cause the AhR to be permanently active lead to toxic effects, whereas dietary components that promote temporal activation, without persistent binding of the AhR/AhR nuclear translocator complex to dioxin response element sequences, might avoid toxic effects while promoting beneficial effects.	AhR|196@9606	AhR|196@9606	1.6551
ALAS1|211@9606	PPARalpha|5465@9606
PMID.dPMID19289130.s0.p0	http://www.ncbi.nlm.nih.gov/pubmed/19289130	http://colonet.informatik.hu-berlin.de/geneview/view/abstract/19289130	In conclusion, these data strongly support a role of PPARalpha in the regulation of human ALAS1 and of five additional genes of the pathway, consequently leading to increased heme synthesis	ALAS1|211@9606	PPARalpha|5465@9606	1.11281
PMID.dPMID19289130.s4.p0	http://www.ncbi.nlm.nih.gov/pubmed/19289130	http://colonet.informatik.hu-berlin.de/geneview/view/abstract/19289130	In primary human hepatocytes and in HepG2 cells, PPARalpha agonists induced an increase in ALAS1 mRNA levels, which was abolished by PPARalpha silencing.	ALAS1|211@9606	PPARalpha|5465@9606	0.909534
PMID.dPMID19289130.s4.p2	http://www.ncbi.nlm.nih.gov/pubmed/19289130	http://colonet.informatik.hu-berlin.de/geneview/view/abstract/19289130	In primary human hepatocytes and in HepG2 cells, PPARalpha agonists induced an increase in ALAS1 mRNA levels, which was abolished by PPARalpha silencing.	PPARalpha|5465@9606	ALAS1|211@9606	0.491256
PMID.dPMID19289130.s5.p0	http://www.ncbi.nlm.nih.gov/pubmed/19289130	http://colonet.informatik.hu-berlin.de/geneview/view/abstract/19289130	In the present study, we describe human hepatic ALAS1 as a new direct target for the nuclear receptor peroxisome proliferator-activated receptor alpha (PPARalpha).	PPARalpha|5465@9606	ALAS1|211@9606	0.00200433
CLOCK|12753@10090	AhR|11622@10090
PMID.dPMID20106950.s6.p0	http://www.ncbi.nlm.nih.gov/pubmed/20106950	http://colonet.informatik.hu-berlin.de/geneview/view/abstract/20106950	We hypothesized that the effects of AhR activation on the circadian clock are mediated by disruption of CLOCK-BMAL1 function and subsequent Per1 gene suppression.	CLOCK|12753@10090	AhR|11622@10090	0.875721
PMID.dPMID20106950.s2.p1	http://www.ncbi.nlm.nih.gov/pubmed/20106950	http://colonet.informatik.hu-berlin.de/geneview/view/abstract/20106950	Taken together, these data suggest that AhR activation represses Per1 through disrupting CLOCK-BMAL1 activity, producing dysregulation of rhythmic Per1 gene expression.	CLOCK|12753@10090	AhR|11622@10090	0.86142
PMID.dPMID20106950.s3.p1	http://www.ncbi.nlm.nih.gov/pubmed/20106950	http://colonet.informatik.hu-berlin.de/geneview/view/abstract/20106950	Furthermore, AhR interaction with BMAL1 attenuates CLOCK-BMAL1 activity and decreases CLOCK binding at Ebox1 and Ebox3 in the Per1 promoter.	CLOCK|12753@10090	AhR|11622@10090	0.518376
CRY2|1408@9606	GSK3|56637@10090
PMC.dPMC20353609.s93.p21	http://www.ncbi.nlm.nih.gov/pubmed/20353609	http://colonet.informatik.hu-berlin.de/geneview/view/abstract/20353609	The targets of GSK3 in mammals might be the PER proteins (PER phosphorylation by GSK3 might prevent nuclear entry of PER proteins), REV-ERBα [57] and/or CRY2 (for which phosphorylation might control CRY2 degradation at the end of night) [58].	CRY2|1408@9606	GSK3|56637@10090	0.211723
PMC.dPMC20353609.s71.p6	http://www.ncbi.nlm.nih.gov/pubmed/20353609	http://colonet.informatik.hu-berlin.de/geneview/view/abstract/20353609	Similarly, targets of GSK3 (glycogen synthase kinase-3) include PER, REV-ERBα and CRY2.	CRY2|1408@9606	GSK3|56637@10090	0.0575191
PMC.dPMC20353609.s318.p6	http://www.ncbi.nlm.nih.gov/pubmed/20353609	http://colonet.informatik.hu-berlin.de/geneview/view/abstract/20353609	Similarly, targets of GSK3 (glycogen synthase kinase-3) include PER, REV-ERBα and CRY2.	CRY2|1408@9606	GSK3|56637@10090	0.0575191
AMPK|5564@9606	SIRT1|93759@10090
PMID.dPMID18755807.s1.p0	http://www.ncbi.nlm.nih.gov/pubmed/18755807	http://colonet.informatik.hu-berlin.de/geneview/view/abstract/18755807	The protective action of resveratrol is in whole or in part mediated through the upregulation of a SIRT1-AMPK signaling system in the livers of ethanol-fed mice.	AMPK|5564@9606	SIRT1|93759@10090	0.722241
PMID.dPMID18755807.s5.p0	http://www.ncbi.nlm.nih.gov/pubmed/18755807	http://colonet.informatik.hu-berlin.de/geneview/view/abstract/18755807	Resveratrol treatment increased SIRT1 expression levels and stimulated AMPK activity in livers of ethanol-fed mice.	AMPK|5564@9606	SIRT1|93759@10090	0.0616641
PMID.dPMID18755807.s6.p0	http://www.ncbi.nlm.nih.gov/pubmed/18755807	http://colonet.informatik.hu-berlin.de/geneview/view/abstract/18755807	In the present study, we have carried out in vivo animal experiments that test the ability of resveratrol to reverse the inhibitory effects of chronic ethanol feeding on hepatic SIRT1-AMPK signaling system and to prevent the development of alcoholic liver steatosis.	AMPK|5564@9606	SIRT1|93759@10090	0.0234122
PPAR|5465@9606	CREB1|1385@9606
PMID.dPMID17669268.s0.p0	http://www.ncbi.nlm.nih.gov/pubmed/17669268	http://colonet.informatik.hu-berlin.de/geneview/view/abstract/17669268	However, our results showed that clenbuterol or CREB1 overexpression suppressed PPARs transcription in 293T and L-02 cells, which suggested that they impair SREBP-1c expression in other ways	PPAR|5465@9606	CREB1|1385@9606	0.660452
PMC.dPMC19578400.s176.p5	http://www.ncbi.nlm.nih.gov/pubmed/19578400	http://colonet.informatik.hu-berlin.de/geneview/view/abstract/19578400	During fasting, glucagon enhances glucose output from the liver via a PKA signal transduction pathway by activating cyclic AMP-responsive element binding protein (CREB), which in turn activates the expression of PPARγ coactivator-1α (PGC-1α) [22].	PPAR|19013@10090	CREB|12912@10090	0.0889971
PMID.dPMID18440986.s3.p0	http://www.ncbi.nlm.nih.gov/pubmed/18440986	http://colonet.informatik.hu-berlin.de/geneview/view/abstract/18440986	Overexpression of CREB plus CBP abolished the inhibitory effect of truncated PPARalpha on Bcl-2 protein.	PPARalpha|5465@9606	CREB|1385@9606	0.0335109
PER2|18627@10090	GSK-3beta|56637@10090
PMID.dPMID15972822.s2.p0	http://www.ncbi.nlm.nih.gov/pubmed/15972822	http://colonet.informatik.hu-berlin.de/geneview/view/abstract/15972822	Recombinant GSK-3beta can phosphorylate PER2 in vitro.	PER2|18627@10090	GSK-3beta|56637@10090	2.91548
PMID.dPMID15972822.s1.p0	http://www.ncbi.nlm.nih.gov/pubmed/15972822	http://colonet.informatik.hu-berlin.de/geneview/view/abstract/15972822	GSK-3beta promotes the nuclear translocation of PER2 in COS1 cells.	PER2|18627@10090	GSK-3beta|56637@10090	1.52112
PMID.dPMID15972822.s3.p0	http://www.ncbi.nlm.nih.gov/pubmed/15972822	http://colonet.informatik.hu-berlin.de/geneview/view/abstract/15972822	We also found that GSK-3beta interacts with PERIOD2 (PER2) in vitro and in vivo.	PER2|18627@10090	GSK-3beta|56637@10090	1.24188
NPAS2|4862@9606	p300|2033@9606
PMID.dPMID14645221.s2.p0	http://www.ncbi.nlm.nih.gov/pubmed/14645221	http://colonet.informatik.hu-berlin.de/geneview/view/abstract/14645221	Accordingly, p300 exhibits a circadian time-dependent association with NPAS2 in the vasculature, which precedes peak expression of target genes.	NPAS2|4862@9606	p300|2033@9606	0.917701
PMID.dPMID14645221.s3.p1	http://www.ncbi.nlm.nih.gov/pubmed/14645221	http://colonet.informatik.hu-berlin.de/geneview/view/abstract/14645221	Furthermore, Cry2 mediated repression of NPAS2:BMAL1 is overcome by overexpression of p300 in transactivation assays.	p300|2033@9606	NPAS2|4862@9606	0.218021
PMID.dPMID14645221.s4.p6	http://www.ncbi.nlm.nih.gov/pubmed/14645221	http://colonet.informatik.hu-berlin.de/geneview/view/abstract/14645221	Here we show the transcriptional coactivators and histone acetyltransferases, p300/CBP, PCAF, and ACTR associate with the bHLH-PAS proteins, CLOCK and NPAS2, to regulate positively clock gene expression.	NPAS2|4862@9606	p300|2033@9606	0.00571038
PPARgamma|5468@9606	CK-II|1457@9606
PMID.dPMID20026644.s0.p0	http://www.ncbi.nlm.nih.gov/pubmed/20026644	http://colonet.informatik.hu-berlin.de/geneview/view/abstract/20026644	We conclude that CK-II-dependent PPARgamma phosphorylation at Ser16 and Ser21 is necessary for CRM1/Ran/RanBP3-mediated nucleocytoplasmic translocation of PPARgamma	PPARgamma|5468@9606	CK-II|1457@9606	1.94321
PMID.dPMID20026644.s0.p3	http://www.ncbi.nlm.nih.gov/pubmed/20026644	http://colonet.informatik.hu-berlin.de/geneview/view/abstract/20026644	We conclude that CK-II-dependent PPARgamma phosphorylation at Ser16 and Ser21 is necessary for CRM1/Ran/RanBP3-mediated nucleocytoplasmic translocation of PPARgamma	PPARgamma|5468@9606	CK-II|1457@9606	0.550129
PMID.dPMID20026644.s5.p0	http://www.ncbi.nlm.nih.gov/pubmed/20026644	http://colonet.informatik.hu-berlin.de/geneview/view/abstract/20026644	Mutation of two possible CK-II phosphorylation sites at serine 16 and serine 21 of PPARgamma into alanine (PPARgamma S16A/S21A) inhibited cytosolic PPARgamma localization.	PPARgamma|5468@9606	CK-II|1457@9606	0.400215
AHR|196@9606	RORC|6097@9606
PMC.dPMC20142432.s66.p9	http://www.ncbi.nlm.nih.gov/pubmed/20142432	http://colonet.informatik.hu-berlin.de/geneview/view/abstract/20142432	All clones expressed high amounts of transcripts of RORC and AHR (Fig. 2 C), a transcription factor which is associated with Th17 cells and IL-22 production (Trifari et al., 2009), and a positive correlation existed between RORC and AHR expression levels (Fig.	AHR|196@9606	RORC|6097@9606	0.896194
PMC.dPMC20142432.s58.p0	http://www.ncbi.nlm.nih.gov/pubmed/20142432	http://colonet.informatik.hu-berlin.de/geneview/view/abstract/20142432	(D) Correlation between AHR and RORC mRNA from LTi-like cell clones.	RORC|6097@9606	AHR|196@9606	0.0919608
PMC.dPMC20142432.s214.p0	http://www.ncbi.nlm.nih.gov/pubmed/20142432	http://colonet.informatik.hu-berlin.de/geneview/view/abstract/20142432	(D) Correlation between AHR and RORC mRNA from LTi-like cell clones.	RORC|6097@9606	AHR|196@9606	0.0919608
AHR|196@9606	p300|2033@9606
PMID.dPMID19255421.s2.p9	http://www.ncbi.nlm.nih.gov/pubmed/19255421	http://colonet.informatik.hu-berlin.de/geneview/view/abstract/19255421	The total cellular level of p300 protein does not decrease, and overexpression of p300 relieves EGFR-mediated repression of transcription, indicating that p300 is a critical target for the repression of the AHR complex by EGFR signaling.	AHR|196@9606	p300|2033@9606	1.08793
PMID.dPMID20631054.s4.p6	http://www.ncbi.nlm.nih.gov/pubmed/20631054	http://colonet.informatik.hu-berlin.de/geneview/view/abstract/20631054	Because p300 was required for dioxin induction of the aforementioned histone modifications at the CYP1B1 promoter and for induction of CYP1B1 transcription (in MCF-7 cells), the recruitments of p300 and AhR, although necessary, are not sufficient for eliciting the above responses to dioxin.	AhR|196@9606	p300|2033@9606	0.0613163
PMID.dPMID16489025.s1.p1	http://www.ncbi.nlm.nih.gov/pubmed/16489025	http://colonet.informatik.hu-berlin.de/geneview/view/abstract/16489025	The repressive effects of TCDD are paralleled by increased recruitment of the liganded AhR and HDAC1, reduced occupancy by p300, SRC-1, and diminished acetylation of H4 at the BRCA-1 promoter region flanking the XREs.	p300|2033@9606	AhR|196@9606	0.0460677
Per1|18626@10090	PER|5187@9606
PMC.dPMC19278294.s158.p5	http://www.ncbi.nlm.nih.gov/pubmed/19278294	http://colonet.informatik.hu-berlin.de/geneview/view/abstract/19278294	The transcriptional network that emerges upon Per1 perturbation enables Bmal1, a target of the PER/CRY repression complex, to remain in balance with one of its repressors, Per1 (Figure 2H and 2I), thus providing a method to maintain components at operational levels with respect to one another.	Per1|18626@10090	PER|5187@9606	2.02578
PMC.dPMC20174623.s77.p1003	http://www.ncbi.nlm.nih.gov/pubmed/20174623	http://colonet.informatik.hu-berlin.de/geneview/view/abstract/20174623	5Interaction analysis of TIMELESS variants with all other genotyped circadian genes.Chr1SNP1Gene1Chr2SNP2Gene2P-valuesORGenderPhenotype12rs2291739TIMELESS17rs3027188PER10.0190.51FemalesD+FAT+12rs2291739TIMELESS17rs2253820PER10.0460.59FemalesD+FAT+12rs2291739TIMELESS12rs4964052ARNTL20.0490.71FemalesD+FAT+12rs2291739TIMELESS12rs922270ARNTL20.051.65FemalesD+FAT+12rs2291738TIMELESS2rs1811399NPAS20.02…	PER1|5187@9606	PER1|5187@9606	1.7364
PMC.dPMC20174623.s77.p118	http://www.ncbi.nlm.nih.gov/pubmed/20174623	http://colonet.informatik.hu-berlin.de/geneview/view/abstract/20174623	5Interaction analysis of TIMELESS variants with all other genotyped circadian genes.Chr1SNP1Gene1Chr2SNP2Gene2P-valuesORGenderPhenotype12rs2291739TIMELESS17rs3027188PER10.0190.51FemalesD+FAT+12rs2291739TIMELESS17rs2253820PER10.0460.59FemalesD+FAT+12rs2291739TIMELESS12rs4964052ARNTL20.0490.71FemalesD+FAT+12rs2291739TIMELESS12rs922270ARNTL20.051.65FemalesD+FAT+12rs2291738TIMELESS2rs1811399NPAS20.02…	PER1|5187@9606	PER1|5187@9606	1.7364
PMC.dPMC20174623.s77.p992	http://www.ncbi.nlm.nih.gov/pubmed/20174623	http://colonet.informatik.hu-berlin.de/geneview/view/abstract/20174623	5Interaction analysis of TIMELESS variants with all other genotyped circadian genes.Chr1SNP1Gene1Chr2SNP2Gene2P-valuesORGenderPhenotype12rs2291739TIMELESS17rs3027188PER10.0190.51FemalesD+FAT+12rs2291739TIMELESS17rs2253820PER10.0460.59FemalesD+FAT+12rs2291739TIMELESS12rs4964052ARNTL20.0490.71FemalesD+FAT+12rs2291739TIMELESS12rs922270ARNTL20.051.65FemalesD+FAT+12rs2291738TIMELESS2rs1811399NPAS20.02…	PER1|5187@9606	PER1|5187@9606	1.7364
PMC.dPMC20174623.s77.p107	http://www.ncbi.nlm.nih.gov/pubmed/20174623	http://colonet.informatik.hu-berlin.de/geneview/view/abstract/20174623	5Interaction analysis of TIMELESS variants with all other genotyped circadian genes.Chr1SNP1Gene1Chr2SNP2Gene2P-valuesORGenderPhenotype12rs2291739TIMELESS17rs3027188PER10.0190.51FemalesD+FAT+12rs2291739TIMELESS17rs2253820PER10.0460.59FemalesD+FAT+12rs2291739TIMELESS12rs4964052ARNTL20.0490.71FemalesD+FAT+12rs2291739TIMELESS12rs922270ARNTL20.051.65FemalesD+FAT+12rs2291738TIMELESS2rs1811399NPAS20.02…	PER1|5187@9606	PER1|5187@9606	1.7364
Per3|18628@10090	Cry2|12953@10090
PMC.dPMC18974860.s24.p8	http://www.ncbi.nlm.nih.gov/pubmed/18974860	http://colonet.informatik.hu-berlin.de/geneview/view/abstract/18974860	Proteins involved in these feedback loops include two cryptochrome genes, Cry1 and Cry2, three homologs of the period genes, Per1, Per2, and Per3, and the transcriptional activator genes, Clock and Bmal1 (Brain and Muscle aryl hydrocarbon receptor nuclear translocator (ARNT)-Like protein 1).6 A key step in these feedback loops is the shutdown of CLOCK- and BMAL1-driven transcription by CRY protei…	Per3|18628@10090	Cry2|12953@10090	0.524601
PMC.dPMC20228939.s66.p25	http://www.ncbi.nlm.nih.gov/pubmed/20228939	http://colonet.informatik.hu-berlin.de/geneview/view/abstract/20228939	Amongst the regulatory targets of CLOCK:BMAL1 are the three Period genes (Per1, Per2, and Per3), which encode PAS domain factors, and two Cryptochrome genes (Cry1 and Cry2).	Cry2|12953@10090	Per3|18628@10090	0.19723
PMID.dPMID17992597.s2.p12	http://www.ncbi.nlm.nih.gov/pubmed/17992597	http://colonet.informatik.hu-berlin.de/geneview/view/abstract/17992597	Clock genes, notably the three Period (Per1/Per2/Per3) genes and two Cryptochrome (Cry1/Cry2) genes, are present in immune and endocrine cells and are expressed in a circadian manner in human cells.	Cry2|1408@9606	Per3|8863@9606	0.0200165
CBP|1387@9606	PARP-1|142@9606
PMID.dPMID17993261.s2.p19	http://www.ncbi.nlm.nih.gov/pubmed/17993261	http://colonet.informatik.hu-berlin.de/geneview/view/abstract/17993261	Protein acetylation activity, mediated by p300/CBP, was required for both VCAM-1 and ICAM-1 expression in TNF-treated SMCs; however, the interaction of PARP-1 with p300/CBP was dispensable for VCAM-1 expression.	CBP|1387@9606	PARP-1|142@9606	1.95936
PMID.dPMID10574992.s1.p2	http://www.ncbi.nlm.nih.gov/pubmed/10574992	http://colonet.informatik.hu-berlin.de/geneview/view/abstract/10574992	Conversely, E1A binding to only p300/CBP results in an increase in PARP enzyme activity and consequently in cell death susceptibility to irradiation, which is effectively counteracted by the PARP chemical inhibitor 3-aminobenzamide.	PARP|11545@10090	CBP|12914@10090	0.815405
PMID.dPMID10574992.s1.p4	http://www.ncbi.nlm.nih.gov/pubmed/10574992	http://colonet.informatik.hu-berlin.de/geneview/view/abstract/10574992	Conversely, E1A binding to only p300/CBP results in an increase in PARP enzyme activity and consequently in cell death susceptibility to irradiation, which is effectively counteracted by the PARP chemical inhibitor 3-aminobenzamide.	PARP|11545@10090	CBP|12914@10090	0.649711
Rorb|225998@10090	Rora|19883@10090
PMC.dPMC18846204.s28.p2	http://www.ncbi.nlm.nih.gov/pubmed/18846204	http://colonet.informatik.hu-berlin.de/geneview/view/abstract/18846204	Other key circadian genes such as Dbp and Nfil3 controlling the D-box element and Rora/Rorb/Rorc and Nr1d1/Nr1d2 controlling the RRE (Rev-erb/Ror element) have also been shown to be important to the mammalian circadian rhythm.	Rorb|225998@10090	Rora|19883@10090	1.54457
PMC.dPMC18846204.s25.p77	http://www.ncbi.nlm.nih.gov/pubmed/18846204	http://colonet.informatik.hu-berlin.de/geneview/view/abstract/18846204	Through many years of molecular and genetic studies, at least 19 key circadian genes—Per family (Per1/Per2/Per3), Cry family (Cry1/Cry2), Bmal1 (Arntl), Clock, Npas2, Dec1/Dec2 (Bhlhb2/Bhlhb3), Rev-erbα/β (Nr1d1/Nr1d2), Rora/Rorb/Rorc, Dbp/Tef/Hlf, and E4bp4 (Nfil3)—have been identified in mammals [1].	Rorb|225998@10090	Rora|19883@10090	0.711755
PMC.dPMC18454201.s112.p1	http://www.ncbi.nlm.nih.gov/pubmed/18454201	http://colonet.informatik.hu-berlin.de/geneview/view/abstract/18454201	Because Rorb and Rorc are also not expressed in Rorasg/sg fibroblasts as determined by Q-PCR (data not shown), thus excluding the possibility of a compensation mechanism, the positive arm of the ROR/REV/Bmal1 loop is essentially missing in cells lacking Rora function.To monitor the function of the core loop and the ROR/REV/Bmal1 loop in parallel, we generated two lentivirus-mediated circadian rep…	Rora|19883@10090	Rorb|225998@10090	0.0768351
PPARgamma|19016@10090	PARP|11545@10090
PMID.dPMID17951580.s0.p0	http://www.ncbi.nlm.nih.gov/pubmed/17951580	http://colonet.informatik.hu-berlin.de/geneview/view/abstract/17951580	In combination, our results suggest that PARP-2 is a novel cofactor of PPARgamma activity.	PPARgamma|19016@10090	PARP|11545@10090	0.703164
PMID.dPMID17951580.s2.p5	http://www.ncbi.nlm.nih.gov/pubmed/17951580	http://colonet.informatik.hu-berlin.de/geneview/view/abstract/17951580	In transient transfection assays, PARP-2 small interference RNA decreases basal activity and ligand-dependent activation of PPARgamma, whereas PARP-2 overexpression enhances the basal activity of PPARgamma, although it does not change the maximal ligand-dependent activation.	PPARgamma|19016@10090	PARP|11545@10090	0.679697
PMID.dPMID17951580.s1.p0	http://www.ncbi.nlm.nih.gov/pubmed/17951580	http://colonet.informatik.hu-berlin.de/geneview/view/abstract/17951580	In addition, we show a DNA-dependent interaction of PARP-2 and PPARgamma/RXR heterodimer by chromatin immunoprecipitation.	PPARgamma|19016@10090	PARP|11545@10090	0.232058
HLF|217082@10090	E4BP4|18030@10090
PMC.dPMC19721697.s150.p1	http://www.ncbi.nlm.nih.gov/pubmed/19721697	http://colonet.informatik.hu-berlin.de/geneview/view/abstract/19721697	Since E4BP4/NFIL3 has been shown to repress transcription through the D-element consensus sequence 5′-RTTAGTAAY-3′ (Figure S6E) [46], a sequence also bound by the three PAR bZip transcription factors DBP, HLF, and TEF, it was tempting to speculate that the E4BP4/NFIL3 repressor and PAR bZip activators could have antagonistic effects on Cyp7a1 transcription.	HLF|217082@10090	E4BP4|18030@10090	1.41816
PMC.dPMC19721697.s150.p2	http://www.ncbi.nlm.nih.gov/pubmed/19721697	http://colonet.informatik.hu-berlin.de/geneview/view/abstract/19721697	Since E4BP4/NFIL3 has been shown to repress transcription through the D-element consensus sequence 5′-RTTAGTAAY-3′ (Figure S6E) [46], a sequence also bound by the three PAR bZip transcription factors DBP, HLF, and TEF, it was tempting to speculate that the E4BP4/NFIL3 repressor and PAR bZip activators could have antagonistic effects on Cyp7a1 transcription.	HLF|217082@10090	NFIL3|18030@10090	1.41816
CREB|12912@10090	CREB|12912@10090
PMC.dPMC19960054.s187.p0	http://www.ncbi.nlm.nih.gov/pubmed/19960054	http://colonet.informatik.hu-berlin.de/geneview/view/abstract/19960054	However, there is evidence that the interactions between CREB and its coactivators are too weak to activate transcription of CREB target genes.	CREB|12912@10090	CREB|12912@10090	2.33476
PMC.dPMC18404394.s85.p5	http://www.ncbi.nlm.nih.gov/pubmed/18404394	http://colonet.informatik.hu-berlin.de/geneview/view/abstract/18404394	ATP: adenosine-5′-triphosphate; CGRP: calcitonin gene-related peptide; CREB: cAMP-responsive element binding protein; DRG: dorsal root ganglion; Glu: glutamate; GluR: glutamate receptor; KCNQ: potassium voltage-gated channel; pCREB: phosphorylated CREB; PKC: protein kinase C; VACC: voltage-activated calcium channel.	CREB|81646@10116	CREB|81646@10116	2.33206
PMC.dPMC18404394.s200.p5	http://www.ncbi.nlm.nih.gov/pubmed/18404394	http://colonet.informatik.hu-berlin.de/geneview/view/abstract/18404394	ATP: adenosine-5′-triphosphate; CGRP: calcitonin gene-related peptide; CREB: cAMP-responsive element binding protein; DRG: dorsal root ganglion; Glu: glutamate; GluR: glutamate receptor; KCNQ: potassium voltage-gated channel; pCREB: phosphorylated CREB; PKC: protein kinase C; VACC: voltage-activated calcium channel.	CREB|81646@10116	CREB|81646@10116	2.33206
PMID.dPMID9398163.s5.p0	http://www.ncbi.nlm.nih.gov/pubmed/9398163	http://colonet.informatik.hu-berlin.de/geneview/view/abstract/9398163	Using protein-DNA interaction assays we show that the H4 promoter contains two ATF/CREB recognition motifs which interact with CREB, ATF1, and ATF2 but not with ATF4/CREB2.	CREB|1385@9606	CREB|1385@9606	2.30106
PMID.dPMID9447994.s7.p0	http://www.ncbi.nlm.nih.gov/pubmed/9447994	http://colonet.informatik.hu-berlin.de/geneview/view/abstract/9447994	The acidic extension of A-CREB interacts with the basic region of CREB forming a coiled-coil extension of the leucine zipper and thus prevents the basic region of wild-type CREB from binding to DNA.	CREB|81646@10116	CREB|81646@10116	2.20166
CRYPTOCHROME2|12953@10090	E4BP4|18030@10090
PMID.dPMID17274955.s1.p0	http://www.ncbi.nlm.nih.gov/pubmed/17274955	http://colonet.informatik.hu-berlin.de/geneview/view/abstract/17274955	We also found that E4BP4 interacts with CRYPTOCHROME2 (CRY2), a key negative regulator in the mammalian circadian clock.	CRYPTOCHROME2|12953@10090	E4BP4|18030@10090	2.41964
PMID.dPMID17274955.s1.p1	http://www.ncbi.nlm.nih.gov/pubmed/17274955	http://colonet.informatik.hu-berlin.de/geneview/view/abstract/17274955	We also found that E4BP4 interacts with CRYPTOCHROME2 (CRY2), a key negative regulator in the mammalian circadian clock.	CRY2|12953@10090	E4BP4|18030@10090	1.7052
CBP|54244@10116	AhR|25690@10116
PMID.dPMID19712055.s1.p6	http://www.ncbi.nlm.nih.gov/pubmed/19712055	http://colonet.informatik.hu-berlin.de/geneview/view/abstract/19712055	Furthermore, AhR knockdown reveals the calcium dependency of NMDA-induced BDNF expression and the binding activity of cAMP-responsive element binding protein (CREB) and its calcium-dependent coactivator CREB binding protein (CBP) to the BDNF promoter upon NMDA treatment.	CBP|54244@10116	AhR|25690@10116	0.269384
PMID.dPMID19712055.s1.p3	http://www.ncbi.nlm.nih.gov/pubmed/19712055	http://colonet.informatik.hu-berlin.de/geneview/view/abstract/19712055	Furthermore, AhR knockdown reveals the calcium dependency of NMDA-induced BDNF expression and the binding activity of cAMP-responsive element binding protein (CREB) and its calcium-dependent coactivator CREB binding protein (CBP) to the BDNF promoter upon NMDA treatment.	CREB binding protein|54244@10116	AhR|25690@10116	0.192802
TNF-alpha|21926@10090	Cry1|12952@10090
PMID.dPMID20042581.s1.p19	http://www.ncbi.nlm.nih.gov/pubmed/20042581	http://colonet.informatik.hu-berlin.de/geneview/view/abstract/20042581	The treatment with anti-TNF-alpha Ab significantly reduced the severity and halted the progression of the arthritis of Cry1(-/-)Cry2(-/-) mice and vice versa, ectopic expression of Cry1 in the mouse embryonic fibroblast from Cry1(-/-)Cry2(-/-) mice significantly reduced the trans activation of TNF-alpha gene.	TNF-alpha|21926@10090	Cry1|12952@10090	0.207945
PMID.dPMID20042581.s1.p18	http://www.ncbi.nlm.nih.gov/pubmed/20042581	http://colonet.informatik.hu-berlin.de/geneview/view/abstract/20042581	The treatment with anti-TNF-alpha Ab significantly reduced the severity and halted the progression of the arthritis of Cry1(-/-)Cry2(-/-) mice and vice versa, ectopic expression of Cry1 in the mouse embryonic fibroblast from Cry1(-/-)Cry2(-/-) mice significantly reduced the trans activation of TNF-alpha gene.	TNF-alpha|21926@10090	Cry1|12952@10090	0.0941597
CAR|1525@9606	IFN-alpha|3439@9606
PMID.dPMID11457996.s0.p0	http://www.ncbi.nlm.nih.gov/pubmed/11457996	http://colonet.informatik.hu-berlin.de/geneview/view/abstract/11457996	This study shows that CVB4-induced synthesis of IFN-alpha by PBMCs can be enhanced by an antibody-dependent mechanism through interactions between the virus, non-neutralizing antivirus antibodies, FcgammaRII and III and CAR	CAR|1525@9606	IFN-alpha|3439@9606	0.558267
PMID.dPMID17108047.s5.p1	http://www.ncbi.nlm.nih.gov/pubmed/17108047	http://colonet.informatik.hu-berlin.de/geneview/view/abstract/17108047	IFN-alpha induction correlated with the permissivity of pDCs to CD46- but not CAR-utilizing Ad serotypes.	CAR|1525@9606	IFN-alpha|3439@9606	0.167698
PPARgamma|5468@9606	RORalpha|6095@9606
PMID.dPMID17545671.s0.p0	http://www.ncbi.nlm.nih.gov/pubmed/17545671	http://colonet.informatik.hu-berlin.de/geneview/view/abstract/17545671	Our data identify cAspAT as a new member of glyceroneogenesis, transcriptionally regulated by TZD via the control of RORalpha expression by PPARgamma in adipocytes.	PPARgamma|5468@9606	RORalpha|6095@9606	0.852478
PMID.dPMID15662020.s5.p0	http://www.ncbi.nlm.nih.gov/pubmed/15662020	http://colonet.informatik.hu-berlin.de/geneview/view/abstract/15662020	In contrast, the synthetic PPARgamma ligand pioglitazone weakly induced RORalpha4 expression but did not affect RORalpha1 expression or TNF-alpha-induced gene expression.	RORalpha|6095@9606	PPARgamma|5468@9606	0.764573
TNF-alpha|21926@10090	Cry2|12953@10090
PMID.dPMID20042581.s4.p4	http://www.ncbi.nlm.nih.gov/pubmed/20042581	http://colonet.informatik.hu-berlin.de/geneview/view/abstract/20042581	Deletion of Cry1 and Cry2 results in an increase in the number of activated CD3(+) CD69(+) T cells and a higher production of TNF-alpha from spleen cells.	TNF-alpha|21926@10090	Cry2|12953@10090	0.247266
PMID.dPMID20042581.s1.p20	http://www.ncbi.nlm.nih.gov/pubmed/20042581	http://colonet.informatik.hu-berlin.de/geneview/view/abstract/20042581	The treatment with anti-TNF-alpha Ab significantly reduced the severity and halted the progression of the arthritis of Cry1(-/-)Cry2(-/-) mice and vice versa, ectopic expression of Cry1 in the mouse embryonic fibroblast from Cry1(-/-)Cry2(-/-) mice significantly reduced the trans activation of TNF-alpha gene.	TNF-alpha|21926@10090	Cry2|12953@10090	0.121875
AhR|196@9606	TEF|7008@9606
PMC.dPMC17687448.s105.p0	http://www.ncbi.nlm.nih.gov/pubmed/17687448	http://colonet.informatik.hu-berlin.de/geneview/view/abstract/17687448	The concept of TEFs, a measure of the ability to bind to the AhR, was developed to facilitate risk assessment and regulatory control of exposure to complex PCDD, PCDF, and PCB mixtures (Van den Berg et al. 2006).	AhR|196@9606	TEF|7008@9606	1.01143
PMC.dPMC17956617.s226.p0	http://www.ncbi.nlm.nih.gov/pubmed/17956617	http://colonet.informatik.hu-berlin.de/geneview/view/abstract/17956617	This bioassay responds to environmental contaminants acting through the AhR-pathway and allows the detection of chemicals that are not included in the chemical analytical method based on the standard TEF scheme.	TEF|7008@9606	AhR|196@9606	0.207923
ROR-alpha|6095@9606	Nr1d2|353187@10090
PMC.dPMC19812791.s135.p22	http://www.ncbi.nlm.nih.gov/pubmed/19812791	http://colonet.informatik.hu-berlin.de/geneview/view/abstract/19812791	Both Reverb proteins bind to the same core promoter sequence suggesting that Nr1d2 may also be involved in activating transcription of rhodopsin and other rod photoreceptor genes.Another orphan nuclear receptor highly correlated with the rod seed genes Nrl and Crx was retinoid-related orphan receptor alpha (ROR-alpha).	ROR-alpha|6095@9606	Nr1d2|353187@10090	1.17045
PMC.dPMC19812791.s135.p21	http://www.ncbi.nlm.nih.gov/pubmed/19812791	http://colonet.informatik.hu-berlin.de/geneview/view/abstract/19812791	Both Reverb proteins bind to the same core promoter sequence suggesting that Nr1d2 may also be involved in activating transcription of rhodopsin and other rod photoreceptor genes.Another orphan nuclear receptor highly correlated with the rod seed genes Nrl and Crx was retinoid-related orphan receptor alpha (ROR-alpha).	ROR-alpha|6095@9606	Reverb|353187@10090	0.248567
PPARgamma|19016@10090	Bmal1|11865@10090
PMID.dPMID19041764.s1.p2	http://www.ncbi.nlm.nih.gov/pubmed/19041764	http://colonet.informatik.hu-berlin.de/geneview/view/abstract/19041764	Rosiglitazone treatment induced aortic expression of Bmal1 mRNA, and ChIP and promoter assays revealed that Bmal1 is a direct PPARgamma target gene.	PPARgamma|19016@10090	Bmal1|11865@10090	0.935442
PMID.dPMID19041764.s6.p0	http://www.ncbi.nlm.nih.gov/pubmed/19041764	http://colonet.informatik.hu-berlin.de/geneview/view/abstract/19041764	Vascular PPARgamma controls circadian variation in blood pressure and heart rate through Bmal1.	Bmal1|11865@10090	PPARgamma|19016@10090	0.872967
NPAS2|18143@10090	ALAS1|11655@10090
PMC.dPMC20414452.s87.p0	http://www.ncbi.nlm.nih.gov/pubmed/20414452	http://colonet.informatik.hu-berlin.de/geneview/view/abstract/20414452	The rate limiting enzyme in heme synthesis, ALAS1, has a circadian rhythm and is positively regulated by two circadian transcriptional regulators, the bHLH protein NPAS2 and the coactivator, PGC-1α [Handschin et al., 2005; Kaasik and Lee, 2004; Liu et al., 2007].	NPAS2|18143@10090	ALAS1|11655@10090	0.343822
PMC.dPMC19243223.s223.p2	http://www.ncbi.nlm.nih.gov/pubmed/19243223	http://colonet.informatik.hu-berlin.de/geneview/view/abstract/19243223	Expression of Aminolevulinate synthase 1 (ALAS1), the rate-limiting enzyme in heme synthesis, is positively regulated by the clock complex mPER2/NPAS2/BMAL1, making this expression circadian in nature.	NPAS2|4862@9606	ALAS1|211@9606	0.257349
GSK3beta|84027@10116	PPAR-alpha|25747@10116
PMID.dPMID17597616.s0.p1	http://www.ncbi.nlm.nih.gov/pubmed/17597616	http://colonet.informatik.hu-berlin.de/geneview/view/abstract/17597616	These results suggest that activation of PPAR-alpha inhibits ET-1-induced cardiac hypertrophy through regulating PI3K/Akt/GSK3beta and NFAT signaling pathways	GSK3beta|84027@10116	PPAR-alpha|25747@10116	1.01639
PMID.dPMID17597616.s2.p1	http://www.ncbi.nlm.nih.gov/pubmed/17597616	http://colonet.informatik.hu-berlin.de/geneview/view/abstract/17597616	In the present study, we found that application of fenofibrate and overexpression of PPAR-alpha inhibited endothelin-1 (ET-1)-induced phosphorylation of protein kinase B (Akt) at Ser473 and glycogen synthase kinase3beta (GSK3beta) at Ser9, and prevented ET-1-induced nuclear translocation of NFATc4 in cardiomyocytes.	GSK3beta|84027@10116	PPAR-alpha|25747@10116	0.196978
E4BP4|4783@9606	DBP|1628@9606
PMID.dPMID18004209.s2.p2	http://www.ncbi.nlm.nih.gov/pubmed/18004209	http://colonet.informatik.hu-berlin.de/geneview/view/abstract/18004209	The transactivation of the CYP3A4 gene by DBP was repressed by the E4 promoter-binding protein-4 (E4BP4), a negative component of the circadian clock.	E4BP4|4783@9606	DBP|1628@9606	0.424679
PMID.dPMID11316793.s7.p0	http://www.ncbi.nlm.nih.gov/pubmed/11316793	http://colonet.informatik.hu-berlin.de/geneview/view/abstract/11316793	E4BP4, a basic leucine zipper transcription factor, contains a DNA-binding domain closely related to DBP, HLF, and TEF, which are PAR proteins.	DBP|13170@10090	E4BP4|18030@10090	0.124829
CREB|1385@9606	NONO|4841@9606
PMID.dPMID18077367.s2.p0	http://www.ncbi.nlm.nih.gov/pubmed/18077367	http://colonet.informatik.hu-berlin.de/geneview/view/abstract/18077367	RNA interference experiments demonstrate that NONO is necessary for cAMP-dependent activation of CREB target genes in vivo.	CREB|1385@9606	NONO|4841@9606	1.45809
PMID.dPMID18077367.s1.p5	http://www.ncbi.nlm.nih.gov/pubmed/18077367	http://colonet.informatik.hu-berlin.de/geneview/view/abstract/18077367	Furthermore, TORC2 and NONO complex on cAMP-responsive promoters, and NONO acts as a bridge between the CREB/TORC complex and RNA polymerase II.	CREB|1385@9606	NONO|4841@9606	1.14014
IFNalpha|3439@9606	IFNalpha|3439@9606
PMID.dPMID17763410.s2.p0	http://www.ncbi.nlm.nih.gov/pubmed/17763410	http://colonet.informatik.hu-berlin.de/geneview/view/abstract/17763410	CONCLUSION: Immune complexes containing anti-Jo-1 or anti-Ro 52/anti-Ro 60 autoantibodies and RNA may act as endogenous IFNalpha inducers that activate IFNalpha production in PDCs.	IFNalpha|3439@9606	IFNalpha|3439@9606	1.99743
PMID.dPMID16800786.s3.p0	http://www.ncbi.nlm.nih.gov/pubmed/16800786	http://colonet.informatik.hu-berlin.de/geneview/view/abstract/16800786	IFN-gamma1b also enhanced the production of IFN-alpha from immature pDCs, which are the dominant source of IFN-alpha upon viral infection.	IFN-alpha|3439@9606	IFN-alpha|3439@9606	1.77848
PMID.dPMID17920718.s5.p0	http://www.ncbi.nlm.nih.gov/pubmed/17920718	http://colonet.informatik.hu-berlin.de/geneview/view/abstract/17920718	RESULTS: All patients exhibited an initially rapid decrease of circulating pDC numbers and CpG-induced endogenous interferon-alpha production within 2 weeks of interferon-alpha treatment.	interferon-alpha|3439@9606	interferon-alpha|3439@9606	1.62557
PMID.dPMID15818675.s1.p0	http://www.ncbi.nlm.nih.gov/pubmed/15818675	http://colonet.informatik.hu-berlin.de/geneview/view/abstract/15818675	Although virus may initiate the production of IFN, the continued IFNalpha synthesis is caused by RNA-containing immune complexes that activate PDCs to prolong IFNalpha production at the tissue level.	IFNalpha|3439@9606	IFNalpha|3439@9606	1.60224
PMID.dPMID9208874.s5.p0	http://www.ncbi.nlm.nih.gov/pubmed/9208874	http://colonet.informatik.hu-berlin.de/geneview/view/abstract/9208874	Results of affinity cross-linking experiments indicated that all three IFN-alphas interacted similarly with the multichain IFN-alpha receptor.	IFN-alpha|3439@9606	IFN-alpha|3439@9606	1.59262
CREB|1385@9606	BMAL1|406@9606
PMC.dPMC18430226.s21.p0	http://www.ncbi.nlm.nih.gov/pubmed/18430226	http://colonet.informatik.hu-berlin.de/geneview/view/abstract/18430226	Furthermore it has been suggested that the transactivation activity of BMAL1 is mediated by interaction with CREB binding protein (CBP) or p300 [13].	CREB|1385@9606	BMAL1|406@9606	1.27588
PMID.dPMID17994337.s0.p4	http://www.ncbi.nlm.nih.gov/pubmed/17994337	http://colonet.informatik.hu-berlin.de/geneview/view/abstract/17994337	The present findings imply that CLOCK/BMAL1-mediated activation of hPER1 by AP1 and E-Box elements is distinct from peripheral transcriptional modulation via cAMP-induced CREB and C/EBP.	CREB|1385@9606	BMAL1|406@9606	0.277558
SIRT1|23411@9606	RACK1|10399@9606
PMC.dPMC18660513.s269.p0	http://www.ncbi.nlm.nih.gov/pubmed/18660513	http://colonet.informatik.hu-berlin.de/geneview/view/abstract/18660513	And this repression can be overcome by the formation of pRB:RACK1 complex (94).[S19]SIRT1 and p73 are interacting proteins (95).[S20]SIRT1 is a NAD-dependent deacetylase.	SIRT1|23411@9606	RACK1|10399@9606	0.430406
PMC.dPMC18660513.s269.p3	http://www.ncbi.nlm.nih.gov/pubmed/18660513	http://colonet.informatik.hu-berlin.de/geneview/view/abstract/18660513	And this repression can be overcome by the formation of pRB:RACK1 complex (94).[S19]SIRT1 and p73 are interacting proteins (95).[S20]SIRT1 is a NAD-dependent deacetylase.	SIRT1|23411@9606	RACK1|10399@9606	0.0922419
CREB|12912@10090	CRY2|12953@10090
PMID.dPMID17701055.s4.p2	http://www.ncbi.nlm.nih.gov/pubmed/17701055	http://colonet.informatik.hu-berlin.de/geneview/view/abstract/17701055	Our previous investigations have shown remarkable differences in retinae of melatonin-deficient (C57BL) and melatonin-proficient (C3H) mice with regard to the protein levels of PER1, CRY2, and phosphorylated (p) cyclic AMP response element binding protein (CREB).	CREB|12912@10090	CRY2|12953@10090	0.0670518
PMID.dPMID17198542.s6.p2	http://www.ncbi.nlm.nih.gov/pubmed/17198542	http://colonet.informatik.hu-berlin.de/geneview/view/abstract/17198542	Here we investigated the expression of two clock genes (Per1, Cry2) and the level of phosphorylated (p) cyclic AMP response element binding protein (CREB) in retinae of melatonin-deficient (C57BL) with an intact retina and melatonin-proficient (C3H) mice with degenerated outer nuclear layer.	CREB|12912@10090	Cry2|12953@10090	0.0303691
CRY1|1407@9606	cryptochrome|12952@10090
PMC.dPMC19721697.s14.p0	http://www.ncbi.nlm.nih.gov/pubmed/19721697	http://colonet.informatik.hu-berlin.de/geneview/view/abstract/19721697	A major feedback loop involves the two cryptochromes CRY1 and CRY2 and the two period proteins PER1 and PER2, which serve as transcriptional repressors for their own genes.	CRY1|1407@9606	cryptochrome|12952@10090	1.59217
PMC.dPMC20877728.s77.p0	http://www.ncbi.nlm.nih.gov/pubmed/20877728	http://colonet.informatik.hu-berlin.de/geneview/view/abstract/20877728	The cnidarian cryptochromes belong to two clades: one clade forms an outgroup to the vertebrate plus insect Type 2 cryptochromes, and the second is a cnidarian-specific duplication that groups between Type 1 cryptochromes and 6-4 photolyase from diverse species.	cryptochrome|12952@10090	cryptochrome|12952@10090	1.15695
PMC.dPMC20877728.s273.p0	http://www.ncbi.nlm.nih.gov/pubmed/20877728	http://colonet.informatik.hu-berlin.de/geneview/view/abstract/20877728	The cnidarian cryptochromes belong to two clades: one clade forms an outgroup to the vertebrate plus insect Type 2 cryptochromes, and the second is a cnidarian-specific duplication that groups between Type 1 cryptochromes and 6-4 photolyase from diverse species.	cryptochrome|12952@10090	cryptochrome|12952@10090	1.15695
PMC.dPMC15892879.s24.p2	http://www.ncbi.nlm.nih.gov/pubmed/15892879	http://colonet.informatik.hu-berlin.de/geneview/view/abstract/15892879	These studies also uncovered, to a varying degree, a central battery of genes that are clock-regulated in every tissue and can be thought of as first-order clock-controlled genes (CCGs); some of these, such as Bmal1, the cryptochrome Cry1, the period homolog Per2, and the nuclear receptor Nr1d1 are components of the clock itself [4,6-8].	Cry1|12952@10090	cryptochrome|12952@10090	1.06094
PMC.dPMC18454201.s250.p10	http://www.ncbi.nlm.nih.gov/pubmed/18454201	http://colonet.informatik.hu-berlin.de/geneview/view/abstract/18454201	Taken together, we provide direct in vivo genetic and molecular evidence to support the notion that Cry1 and Rorc are regulated not only by BMAL1/CLOCK but also directly by the REV-ERBs (Figure 5A), which is the underlying molecular mechanism for elevated Cry1 expression in Bmal1−/− cells.10.1371/journal.pgen.1000023.g005Figure	Cry1|12952@10090	Cry1|12952@10090	1.01093
TEF|21685@10090	E4BP4|18030@10090
PMC.dPMC19721697.s150.p3	http://www.ncbi.nlm.nih.gov/pubmed/19721697	http://colonet.informatik.hu-berlin.de/geneview/view/abstract/19721697	Since E4BP4/NFIL3 has been shown to repress transcription through the D-element consensus sequence 5′-RTTAGTAAY-3′ (Figure S6E) [46], a sequence also bound by the three PAR bZip transcription factors DBP, HLF, and TEF, it was tempting to speculate that the E4BP4/NFIL3 repressor and PAR bZip activators could have antagonistic effects on Cyp7a1 transcription.	TEF|21685@10090	E4BP4|18030@10090	1.35296
PMC.dPMC19721697.s150.p4	http://www.ncbi.nlm.nih.gov/pubmed/19721697	http://colonet.informatik.hu-berlin.de/geneview/view/abstract/19721697	Since E4BP4/NFIL3 has been shown to repress transcription through the D-element consensus sequence 5′-RTTAGTAAY-3′ (Figure S6E) [46], a sequence also bound by the three PAR bZip transcription factors DBP, HLF, and TEF, it was tempting to speculate that the E4BP4/NFIL3 repressor and PAR bZip activators could have antagonistic effects on Cyp7a1 transcription.	TEF|21685@10090	NFIL3|18030@10090	1.35296
CLIF|272322@10090	Cryptochrome|12952@10090
PMID.dPMID11795300.s3.p3	http://www.ncbi.nlm.nih.gov/pubmed/11795300	http://colonet.informatik.hu-berlin.de/geneview/view/abstract/11795300	Furthermore, Period and Cryptochrome, which are negative regulators in the feedback loop of the biological clock, inhibited PAI-1 promoter activation by the CLOCK:CLIF heterodimer.	CLIF|272322@10090	Cryptochrome|12952@10090	0.434202
PMC.dPMC20195522.s30.p13	http://www.ncbi.nlm.nih.gov/pubmed/20195522	http://colonet.informatik.hu-berlin.de/geneview/view/abstract/20195522	Of these two, CRY2 is highly expressed in the brain in particular and has a dose-dependent inhibitory effect on the activated ARNTL, whereas both CRY2 and CRY1 repress all four combinations of the ARNTL (ARNTL2) – CLOCK (NPAS2) protein heterodimers that act as transcriptional activators in the core of the circadian clockwork [25].	ARNTL2|56938@9606	CRY1|1407@9606	0.196665
Rorc|19885@10090	Rora|19883@10090
PMC.dPMC18454201.s108.p0	http://www.ncbi.nlm.nih.gov/pubmed/18454201	http://colonet.informatik.hu-berlin.de/geneview/view/abstract/18454201	Although Rora does not show strong rhythmicity in the liver, its expression alone could partially complement the loss of Rorc.	Rorc|19885@10090	Rora|19883@10090	0.33896
PMC.dPMC18454201.s112.p2	http://www.ncbi.nlm.nih.gov/pubmed/18454201	http://colonet.informatik.hu-berlin.de/geneview/view/abstract/18454201	Because Rorb and Rorc are also not expressed in Rorasg/sg fibroblasts as determined by Q-PCR (data not shown), thus excluding the possibility of a compensation mechanism, the positive arm of the ROR/REV/Bmal1 loop is essentially missing in cells lacking Rora function.To monitor the function of the core loop and the ROR/REV/Bmal1 loop in parallel, we generated two lentivirus-mediated circadian rep…	Rora|19883@10090	Rorc|19885@10090	0.0156381
TNF-alpha|7124@9606	betaTrCP|8945@9606
PMID.dPMID10644755.s6.p7	http://www.ncbi.nlm.nih.gov/pubmed/10644755	http://colonet.informatik.hu-berlin.de/geneview/view/abstract/10644755	We found previously that overexpression of an F-box protein betaTrCP1 and the structurally related betaTrCP2 augments ubiquitination of phosphorylated IkappaBalpha (pIkappaBalpha) induced by tumor necrosis factor-alpha (TNF-alpha), but the relationship of the two homologous betaTrCP proteins remains unknown.	TNF-alpha|7124@9606	betaTrCP|8945@9606	0.81889
PMID.dPMID10644755.s1.p1	http://www.ncbi.nlm.nih.gov/pubmed/10644755	http://colonet.informatik.hu-berlin.de/geneview/view/abstract/10644755	Intriguingly, the betaTrCP homodimer, but not the heterodimer, was selectively recruited to pIkappaBalpha induced by TNF-alpha.	TNF-alpha|7124@9606	betaTrCP|8945@9606	0.420131
CREB|12912@10090	RACK1|14694@10090
PMID.dPMID19341783.s6.p0	http://www.ncbi.nlm.nih.gov/pubmed/19341783	http://colonet.informatik.hu-berlin.de/geneview/view/abstract/19341783	We examined if RACK1 is involved in the mechanism of drug addiction by regulating CREB in mouse hippocampus and prefrontal cortex.	CREB|12912@10090	RACK1|14694@10090	0.764816
PMID.dPMID19341783.s0.p0	http://www.ncbi.nlm.nih.gov/pubmed/19341783	http://colonet.informatik.hu-berlin.de/geneview/view/abstract/19341783	These findings suggest that morphine reward can influence the expression of RACK1 in mouse hippocampus and prefrontal cortex through regulating CREB transcription	CREB|12912@10090	RACK1|14694@10090	0.0983336
BMAL1|11865@10090	Fbxl3|50789@10090
PMID.dPMID18953409.s4.p6	http://www.ncbi.nlm.nih.gov/pubmed/18953409	http://colonet.informatik.hu-berlin.de/geneview/view/abstract/18953409	Our data show that Fbxl3 function is conserved and further reveal that its closest homologue, the F-Box protein Fbxl21, also binds to CRY1 which impairs its repressive action towards the transcriptional activators CLOCK/BMAL1.	BMAL1|11865@10090	Fbxl3|50789@10090	0.522391
PMC.dPMC18953409.s7.p10	http://www.ncbi.nlm.nih.gov/pubmed/18953409	http://colonet.informatik.hu-berlin.de/geneview/view/abstract/18953409	Our data show that Fbxl3 function is conserved and further reveal that its closest homologue, the F-Box protein Fbxl21, also binds to CRY1 which impairs its repressive action towards the transcriptional activators CLOCK/BMAL1.	BMAL1|11865@10090	Fbxl3|50789@10090	0.358845
RORalpha|6095@9606	TNF-alpha|7124@9606
PMID.dPMID15662020.s1.p0	http://www.ncbi.nlm.nih.gov/pubmed/15662020	http://colonet.informatik.hu-berlin.de/geneview/view/abstract/15662020	CONCLUSIONS: These results suggest that 15d-PGJ2 inhibits TNF-alpha-induced expression of proinflammatory genes mediated in part via induction of RORalpha in HUVECs.	RORalpha|6095@9606	TNF-alpha|7124@9606	0.649544
PMID.dPMID15662020.s7.p5	http://www.ncbi.nlm.nih.gov/pubmed/15662020	http://colonet.informatik.hu-berlin.de/geneview/view/abstract/15662020	Because retinoic acid receptor-related orphan receptor-alpha (RORalpha) has been reported to suppress tumor necrosis factor-alpha (TNF-alpha)-induced expression of proinflammatory genes, we hypothesized that 15d-PGJ2 may induce RORalpha expression resulting in inhibition of proinflammatory gene expression.	RORalpha|6095@9606	TNF-alpha|7124@9606	0.377625
REV-ERB|353187@10090	GSK3|56637@10090
PMC.dPMC20353609.s71.p3	http://www.ncbi.nlm.nih.gov/pubmed/20353609	http://colonet.informatik.hu-berlin.de/geneview/view/abstract/20353609	Similarly, targets of GSK3 (glycogen synthase kinase-3) include PER, REV-ERBα and CRY2.	REV-ERB|353187@10090	GSK3|56637@10090	0.104606
PMC.dPMC20353609.s318.p3	http://www.ncbi.nlm.nih.gov/pubmed/20353609	http://colonet.informatik.hu-berlin.de/geneview/view/abstract/20353609	Similarly, targets of GSK3 (glycogen synthase kinase-3) include PER, REV-ERBα and CRY2.	REV-ERB|353187@10090	GSK3|56637@10090	0.104606
PPAR|19013@10090	ck2a1|1457@9606
PMC.dPMC20863376.s60.p6	http://www.ncbi.nlm.nih.gov/pubmed/20863376	http://colonet.informatik.hu-berlin.de/geneview/view/abstract/20863376	The number of hits corresponds to the number of substrates to be phosphorylated by a specific kinase, not necessarily associated with kinase activity as substrates were not equally covered by the different kinases.Table 3Top lists of activated kinases and pathways in different conditionstop five activated kinasestop activated signalling pathwaynormal medium condition (including all kinases in the…	PPAR|19013@10090	ck2a1|1457@9606	0.723831
PMC.dPMC20863376.s60.p41	http://www.ncbi.nlm.nih.gov/pubmed/20863376	http://colonet.informatik.hu-berlin.de/geneview/view/abstract/20863376	The number of hits corresponds to the number of substrates to be phosphorylated by a specific kinase, not necessarily associated with kinase activity as substrates were not equally covered by the different kinases.Table 3Top lists of activated kinases and pathways in different conditionstop five activated kinasestop activated signalling pathwaynormal medium condition (including all kinases in the…	PPAR|19013@10090	ck2a1|1457@9606	0.449398
Per3|78962@10116	Per3|78962@10116
PMC.dPMC19954510.s61.p2	http://www.ncbi.nlm.nih.gov/pubmed/19954510	http://colonet.informatik.hu-berlin.de/geneview/view/abstract/19954510	Per3 and Dbp, also identified among these ten genes, are both involved in circadian rhythm [29-32].Table 1Genes differentially expressed in the olfactory epithelia of rats from different suppliersAgilent ProbeGene SymbolGene NameGenbank IDChromosomeRGD IDFold difference Charles River/JanvierA_44_P560113---RNO17-2.542A_44_P795878---RNO4-2.271A_43_P16143Per3period homolog 3NM_023978RNO56215812.19A_…	Per3|78962@10116	Per3|78962@10116	1.77275
PMC.dPMC19516903.s65.p0	http://www.ncbi.nlm.nih.gov/pubmed/19516903	http://colonet.informatik.hu-berlin.de/geneview/view/abstract/19516903	p = 0.098), comparison of the two homozygote groups only—an approach used by Viola et al. [14]—showed that PER35/5 subjects had better cognitive throughput than their PER34/4 counterparts in response to chronic PSD (in contrast to data from Viola et al. [14]), as indicated by significantly higher DSST scores across days (genotype: F1,64 = 3.96,	PER3|8863@9606	PER3|8863@9606	0.895609
PMID.dPMID18789374.s2.p1	http://www.ncbi.nlm.nih.gov/pubmed/18789374	http://colonet.informatik.hu-berlin.de/geneview/view/abstract/18789374	In a homogeneous sample of 99 patients affected by bipolar disorder type I we observed that Per3 VNTR influenced age at onset of illness: earlier age at onset in homozygote carriers of Per35 variant, later in homozygotes for Per34, and intermediate in heterozygotes.	Per3|8863@9606	Per3|8863@9606	0.748279
PMID.dPMID16008569.s1.p4	http://www.ncbi.nlm.nih.gov/pubmed/16008569	http://colonet.informatik.hu-berlin.de/geneview/view/abstract/16008569	We further show that the nuclear localization signal (NLS) function of mPER1 and not activation of a masked NLS in mPER3 is critical for the import of the mPER1-mPER3 complex.	mPER3|18628@10090	mPER3|18628@10090	0.696097
PMC.dPMC19516903.s57.p34	http://www.ncbi.nlm.nih.gov/pubmed/19516903	http://colonet.informatik.hu-berlin.de/geneview/view/abstract/19516903	For all groups, DS total correct scores significantly decreased, and KSS and VAS scores significantly increased across chronic PSD, but there were no differential changes or group differences in these measures during chronic PSD.10.1371/journal.pone.0005874.t002Table 2Cognitive and Sleepiness Measures at Baseline and Across Sleep Restriction in PER34/4, PER34/5 and PER35/5 Subjects (Mean±SD).Meas…	PER3|8863@9606	PER3|8863@9606	0.694226
Npas2|18143@10090	RORc|19885@10090
PMC.dPMC18454201.s94.p1	http://www.ncbi.nlm.nih.gov/pubmed/18454201	http://colonet.informatik.hu-berlin.de/geneview/view/abstract/18454201	RORc also regulates transcription of Cry1, Clock and Npas2, all of which are considered RORE-containing genes [30],[31], and their mRNAs were also reduced during peaking hours (Figure 1A).	Npas2|18143@10090	RORc|19885@10090	0.332767
PER1|18626@10090	Ovtm|50789@10090
PMID.dPMID17462724.s2.p0	http://www.ncbi.nlm.nih.gov/pubmed/17462724	http://colonet.informatik.hu-berlin.de/geneview/view/abstract/17462724	In Ovtm mice, expression of the PERIOD proteins PER1 and PER2 is reduced; however, the CRY proteins CRY1 and CRY2 are unchanged.	PER1|18626@10090	Ovtm|50789@10090	0.177725
Per2|18627@10090	Per2|18627@10090
PMC.dPMC19129230.s10.p5	http://www.ncbi.nlm.nih.gov/pubmed/19129230	http://colonet.informatik.hu-berlin.de/geneview/view/abstract/19129230	These findings suggest that Mybbp1a and mCRY1 can form complexes on the Per2 promoter that function as negative regulators of Per2 expression.	Per2|18627@10090	Per2|18627@10090	1.79556
PMC.dPMC19129230.s253.p5	http://www.ncbi.nlm.nih.gov/pubmed/19129230	http://colonet.informatik.hu-berlin.de/geneview/view/abstract/19129230	Furthermore, the peaks of Mybbp1a, mCRY1 binding and histone H3 dimethylated Lys9 on the Per2 promoter appeared ahead of the trough of Per2 expression (Figure 4A and B).	Per2|18627@10090	Per2|18627@10090	1.73916
PMID.dPMID19129230.s0.p5	http://www.ncbi.nlm.nih.gov/pubmed/19129230	http://colonet.informatik.hu-berlin.de/geneview/view/abstract/19129230	These findings suggest that Mybbp1a and mCRY1 can form complexes on the Per2 promoter that function as negative regulators of Per2 expression.	Per2|18627@10090	Per2|18627@10090	1.67641
PMC.dPMC18430226.s117.p1	http://www.ncbi.nlm.nih.gov/pubmed/18430226	http://colonet.informatik.hu-berlin.de/geneview/view/abstract/18430226	Co-transfection of Per2 actually increased luciferase activity instead of diminishing it, which might hint at a stabilization of CRY-BMAL1 interactions by PER2.	PER2|18627@10090	Per2|18627@10090	1.43946
PMC.dPMC17298173.s100.p0	http://www.ncbi.nlm.nih.gov/pubmed/17298173	http://colonet.informatik.hu-berlin.de/geneview/view/abstract/17298173	Temperature-Dependence of mPer2 ExpressionThe expression of mPer2 and Hsp appears to be similar with respect to systemic regulation.	mPer2|18627@10090	mPer2|18627@10090	1.40177
CRY2|1408@9606	RORA|6095@9606
PMC.dPMC20174623.s80.p12	http://www.ncbi.nlm.nih.gov/pubmed/20174623	http://colonet.informatik.hu-berlin.de/geneview/view/abstract/20174623	Association to Depression in FemalesSingle-locus analyses in cases and controlsSingle-locus analysis of females (n = 967) suggested an association (P<0.05) between depression and depression accompanied by signs of disturbed sleep with 14 SNPs from six circadian-related genes: TIMELESS, ARNTL, RORA, nuclear factor, interleukin 3 regulated (NFIL3), CSNK1E, and CRY2 (Table 1; full data available in …	CRY2|1408@9606	RORA|6095@9606	0.564122
CSNK1E|1454@9606	RORA|6095@9606
PMC.dPMC20174623.s80.p8	http://www.ncbi.nlm.nih.gov/pubmed/20174623	http://colonet.informatik.hu-berlin.de/geneview/view/abstract/20174623	Association to Depression in FemalesSingle-locus analyses in cases and controlsSingle-locus analysis of females (n = 967) suggested an association (P<0.05) between depression and depression accompanied by signs of disturbed sleep with 14 SNPs from six circadian-related genes: TIMELESS, ARNTL, RORA, nuclear factor, interleukin 3 regulated (NFIL3), CSNK1E, and CRY2 (Table 1; full data available in …	CSNK1E|1454@9606	RORA|6095@9606	0.42622
GSK-3|56637@10090	GSK-3|56637@10090
PMID.dPMID19006085.s7.p0	http://www.ncbi.nlm.nih.gov/pubmed/19006085	http://colonet.informatik.hu-berlin.de/geneview/view/abstract/19006085	GSK-3 activity can be regulated by phosphorylation and through interaction with GSK-3-binding proteins.	GSK-3|56637@10090	GSK-3|56637@10090	2.46437
PMID.dPMID17569662.s9.p0	http://www.ncbi.nlm.nih.gov/pubmed/17569662	http://colonet.informatik.hu-berlin.de/geneview/view/abstract/17569662	Although GSK-3 activity can be regulated by phosphorylation and through interaction with GSK-3-binding proteins, here we describe N-terminal proteolysis as a novel way to regulate GSK-3.	GSK-3|56637@10090	GSK-3|56637@10090	2.43165
PMID.dPMID10873588.s0.p0	http://www.ncbi.nlm.nih.gov/pubmed/10873588	http://colonet.informatik.hu-berlin.de/geneview/view/abstract/10873588	These results suggest that PKNalpha and PKC directly inhibit GSK-3beta activity at least in part by phosphorylating Ser9 of GSK-3beta, and that they indirectly suppress GSK-3beta-stimulated phosphorylation of tau at amino acids Ser202/Thr205 and Thr181, but enhanced phosphorylation at Thr231 through phosphorylation at other sites of tau	GSK-3beta|2932@9606	GSK-3beta|2932@9606	1.93138
PMC.dPMC20181016.s41.p1	http://www.ncbi.nlm.nih.gov/pubmed/20181016	http://colonet.informatik.hu-berlin.de/geneview/view/abstract/20181016	Link between GSK3 and p53It has been shown that apoptotic stimuli induce nuclear accumulation of GSK3β colocalising it with p53 [15].	GSK3|56637@10090	GSK3|56637@10090	1.85183
PMID.dPMID16893889.s0.p0	http://www.ncbi.nlm.nih.gov/pubmed/16893889	http://colonet.informatik.hu-berlin.de/geneview/view/abstract/16893889	Our studies provide important additional understanding of how GSK-3beta recognizes its substrates: In addition to prior phosphorylation typically required in GSK-3 substrates, substrate recognition involves interactions with GSK-3beta residues: Phe67, Gln89, and Asn95, which confer a common basis for substrate binding and selectivity, yet allow for substrate diversity	GSK-3beta|2932@9606	GSK-3beta|2932@9606	1.79474
PER1|5187@9606	p300|2033@9606
PMC.dPMC20435671.s178.p4	http://www.ncbi.nlm.nih.gov/pubmed/20435671	http://colonet.informatik.hu-berlin.de/geneview/view/abstract/20435671	The analysis (P-value < 0.001) shows that CBP as well as p300 are mainly involved in transcription regulation of genes controlling developmental processes, metabolic processes (such as NR4A, CRISPLD2, CRIM1, CYCLIN-L1 and PER1) and of genes coding for proteins that control gene expression (such as ATF3, FOSB, SP3 and HES1; see Supplementary material 8).	PER1|5187@9606	p300|2033@9606	0.165527
CLOCK|12753@10090	E4BP4|18030@10090
PMC.dPMC17182630.s134.p0	http://www.ncbi.nlm.nih.gov/pubmed/17182630	http://colonet.informatik.hu-berlin.de/geneview/view/abstract/17182630	Binding of E4BP4 to the B-site is required for circadian expression of Per2The E2 enhancer is required for Per2 oscillation, which is mediated by CLOCK:BMAL1 and it is located 226 bp upstream of the B-site (24,25).	CLOCK|12753@10090	E4BP4|18030@10090	0.782986
p54nrb|4841@9606	nmt55|4841@9606
PMC.dPMC11710964.s240.p0	http://www.ncbi.nlm.nih.gov/pubmed/11710964	http://colonet.informatik.hu-berlin.de/geneview/view/abstract/11710964	The strong association between nmt55/p54nrb and hERα expression indicates that nmt55/p54nrb may be an important marker for breast cancer progression.	p54nrb|4841@9606	nmt55|4841@9606	2.60535
PMC.dPMC11710964.s32.p0	http://www.ncbi.nlm.nih.gov/pubmed/11710964	http://colonet.informatik.hu-berlin.de/geneview/view/abstract/11710964	These studies demonstrated a statistically significant association between nmt55/p54nrb protein expression, tumor hormonal phenotype and mean tumor size [13].	p54nrb|4841@9606	nmt55|4841@9606	2.3375
PMID.dPMID11897684.s6.p44	http://www.ncbi.nlm.nih.gov/pubmed/11897684	http://colonet.informatik.hu-berlin.de/geneview/view/abstract/11897684	The fastest complex contained steroidogenic factor (SF-1) and p54(nrb)/NonO, the intermediate complex contained p54(nrb)/NonO and polypyrimidine tract-binding protein-associated splicing factor (PSF), and the slowest complex contained an SF-1/PSF/p54(nrb)/NonO complex.	NonO|4841@9606	p54(nrb)|4841@9606	2.31724
PMC.dPMC11710964.s229.p0	http://www.ncbi.nlm.nih.gov/pubmed/11710964	http://colonet.informatik.hu-berlin.de/geneview/view/abstract/11710964	While the focus of this study has been the biochemical relationship between nmt55/p54nrb and tumor hormonal status, a more expansive study correlating nmt55/p54nrb protein expression with various breast tumor clinicopathological characteristics may provide additional key information.	p54nrb|4841@9606	nmt55|4841@9606	2.25197
PMID.dPMID11897684.s6.p9	http://www.ncbi.nlm.nih.gov/pubmed/11897684	http://colonet.informatik.hu-berlin.de/geneview/view/abstract/11897684	The fastest complex contained steroidogenic factor (SF-1) and p54(nrb)/NonO, the intermediate complex contained p54(nrb)/NonO and polypyrimidine tract-binding protein-associated splicing factor (PSF), and the slowest complex contained an SF-1/PSF/p54(nrb)/NonO complex.	NonO|4841@9606	p54(nrb)|4841@9606	1.97707
BTRC|8945@9606	SIRT1|23411@9606
PMC.dPMC19583839.s300.p25	http://www.ncbi.nlm.nih.gov/pubmed/19583839	http://colonet.informatik.hu-berlin.de/geneview/view/abstract/19583839	The negative control shows that these are results of sequence specific binding.The tested sites, organized according to this classification, are listed below.High conservation and high occupancy: IFBKB, UBE2D3 and SIN3AHigh conservation and low occupancy: TANK-1, TANK-2, BCL2L1 and UBE2MMedium conservation and high occupancy: SIRT1Medium conservation and low occupancy: TLR7, HDAC8 and BTRCLow con…	BTRC|8945@9606	SIRT1|23411@9606	0.335334
PPARalpha|19013@10090	PER2|18627@10090
PMID.dPMID20159955.s3.p0	http://www.ncbi.nlm.nih.gov/pubmed/20159955	http://colonet.informatik.hu-berlin.de/geneview/view/abstract/20159955	PER2 interacts with nuclear receptors including PPARalpha and REV-ERBalpha and serves as a coregulator of nuclear receptor-mediated transcription.	PPARalpha|19013@10090	PER2|18627@10090	1.7062
CBP|1387@9606	IFN-alpha|3439@9606
PMID.dPMID10570944.s0.p0	http://www.ncbi.nlm.nih.gov/pubmed/10570944	http://colonet.informatik.hu-berlin.de/geneview/view/abstract/10570944	Furthermore, functional studies indicated that IFN-alpha exerts its effect on the CgA promoter via interference with CRE binding protein (CREB)/CREB binding protein (CBP)-dependent transactivation of the CgA-CRE	CBP|1387@9606	IFN-alpha|3439@9606	2.06698
CAR|1525@9606	CAR|1525@9606
PMID.dPMID15336650.s6.p1	http://www.ncbi.nlm.nih.gov/pubmed/15336650	http://colonet.informatik.hu-berlin.de/geneview/view/abstract/15336650	Replacing the transmembrane and cytoplasmic tail of CAR with a glycosyl-phosphatidylinositol anchor (GPI-CAR) allows apical localization of GPI-CAR, where it can bind adenovirus and enhance gene transfer in vitro.	CAR|1525@9606	CAR|1525@9606	1.58173
PMID.dPMID15336650.s6.p2	http://www.ncbi.nlm.nih.gov/pubmed/15336650	http://colonet.informatik.hu-berlin.de/geneview/view/abstract/15336650	Replacing the transmembrane and cytoplasmic tail of CAR with a glycosyl-phosphatidylinositol anchor (GPI-CAR) allows apical localization of GPI-CAR, where it can bind adenovirus and enhance gene transfer in vitro.	CAR|1525@9606	CAR|1525@9606	1.44153
PMID.dPMID14978041.s5.p0	http://www.ncbi.nlm.nih.gov/pubmed/14978041	http://colonet.informatik.hu-berlin.de/geneview/view/abstract/14978041	The three CAR isoforms contain different regions of the extracellular domain of CAR and have C termini that are distinct from the full-length receptors.	CAR|1525@9606	CAR|1525@9606	1.37398
PMID.dPMID15374942.s3.p0	http://www.ncbi.nlm.nih.gov/pubmed/15374942	http://colonet.informatik.hu-berlin.de/geneview/view/abstract/15374942	The emergence of delayed-onset tumors in animals that received injection with AS-CAR transfectants correlates with the resurfacing of CAR expression, suggesting that such expression and tumor emergence are temporally related.	CAR|13052@10090	CAR|13052@10090	1.23345
PMID.dPMID14978041.s3.p0	http://www.ncbi.nlm.nih.gov/pubmed/14978041	http://colonet.informatik.hu-berlin.de/geneview/view/abstract/14978041	In addition, the soluble CAR proteins are able to interact with the bacterially expressed extracellular domain of CAR.	CAR|1525@9606	CAR|1525@9606	1.19266
AhR|196@9606	beta-TrCP|8945@9606
PMID.dPMID20140206.s5.p0	http://www.ncbi.nlm.nih.gov/pubmed/20140206	http://colonet.informatik.hu-berlin.de/geneview/view/abstract/20140206	We found that beta-TrCP inhibition leads to upregulation of the aryl hydrocarbon receptor (AhR) mediating the therapeutic effect.	AhR|196@9606	beta-TrCP|8945@9606	0.21078
Rev-erbbeta|9975@9606	RVR|9975@9606
PMID.dPMID9611234.s3.p0	http://www.ncbi.nlm.nih.gov/pubmed/9611234	http://colonet.informatik.hu-berlin.de/geneview/view/abstract/9611234	Furthermore, we provide evidence that suggests the RVR/Rev-erbbeta-corepressor complex also interacts with the general transcriptional machinery, and that the physicalassociation of TFIIB with N-CoR also occurs in the presence of Sin3B and HDAc-1.	Rev-erbbeta|9975@9606	RVR|9975@9606	1.83525
PMC.dPMC19674282.s103.p0	http://www.ncbi.nlm.nih.gov/pubmed/19674282	http://colonet.informatik.hu-berlin.de/geneview/view/abstract/19674282	Level of statistical significance for haematologic analysis set at 0.05.*P-value for between RVR and non-RVR group change from baseline at week 12 based on ANCOVA with baseline values and responder group as covariates.†P-value	RVR|9975@9606	RVR|9975@9606	1.24851
PMC.dPMC19674282.s98.p0	http://www.ncbi.nlm.nih.gov/pubmed/19674282	http://colonet.informatik.hu-berlin.de/geneview/view/abstract/19674282	This suggests that body weight and on-treatment drug exposure were not confounding factors in the observed haematologic changes between the response and non-response groups.Table 4Changes in neutrophil counts, platelet counts and haemoglobin concentration at weeks 4 and 12 in patients treated with peginterferon alfa-2a plus ribavirinRVRNon-RVRcEVRNon-cEVRnChange from baselinenChange from baseline…	RVR|9975@9606	RVR|9975@9606	1.12173
PMC.dPMC16741567.s108.p0	http://www.ncbi.nlm.nih.gov/pubmed/16741567	http://colonet.informatik.hu-berlin.de/geneview/view/abstract/16741567	Cross-talk between Rev-erbα and RORα signaling in circadian gene regulation.Rev-erbα and RORα mutually regulate circadian Clock genes.	Rev-erb|353187@10090	Rev-erb|353187@10090	1.10585
PMC.dPMC20576698.s177.p5	http://www.ncbi.nlm.nih.gov/pubmed/20576698	http://colonet.informatik.hu-berlin.de/geneview/view/abstract/20576698	Knockdown of hnRNP Q and PTB disrupts the rhythmic oscillation of the mRev-erb α proteinBecause mRev-erb α has its own molecular circadian rhythm, we hypothesized that alteration in IRES-mediated translation would lead to an abnormal oscillation pattern of the mRev-erb α protein.	Rev-erb|353187@10090	Rev-erb|353187@10090	1.01388
PER3|8863@9606	NPAS2|4862@9606
PMID.dPMID17969870.s3.p0	http://www.ncbi.nlm.nih.gov/pubmed/17969870	http://colonet.informatik.hu-berlin.de/geneview/view/abstract/17969870	Certain allelic combinations of NPAS2, PER3, and BMAL1 appear to contribute to the risk of SAD.	PER3|8863@9606	NPAS2|4862@9606	0.179457
AhR|25690@10116	RACK-1|83427@10116
PMID.dPMID16797713.s3.p0	http://www.ncbi.nlm.nih.gov/pubmed/16797713	http://colonet.informatik.hu-berlin.de/geneview/view/abstract/16797713	Our data suggests that TCDD activates PKC-betaII via RACK-1 in an AhR-dependent manner.	AhR|25690@10116	RACK-1|83427@10116	0.0269186
CLOCK|12753@10090	Fbxl3|50789@10090
PMID.dPMID18953409.s4.p3	http://www.ncbi.nlm.nih.gov/pubmed/18953409	http://colonet.informatik.hu-berlin.de/geneview/view/abstract/18953409	Our data show that Fbxl3 function is conserved and further reveal that its closest homologue, the F-Box protein Fbxl21, also binds to CRY1 which impairs its repressive action towards the transcriptional activators CLOCK/BMAL1.	CLOCK|12753@10090	Fbxl3|50789@10090	0.522391
NFIL3|4783@9606	RORA|6095@9606
PMC.dPMC20174623.s80.p5	http://www.ncbi.nlm.nih.gov/pubmed/20174623	http://colonet.informatik.hu-berlin.de/geneview/view/abstract/20174623	Association to Depression in FemalesSingle-locus analyses in cases and controlsSingle-locus analysis of females (n = 967) suggested an association (P<0.05) between depression and depression accompanied by signs of disturbed sleep with 14 SNPs from six circadian-related genes: TIMELESS, ARNTL, RORA, nuclear factor, interleukin 3 regulated (NFIL3), CSNK1E, and CRY2 (Table 1; full data available in …	NFIL3|4783@9606	RORA|6095@9606	0.974269
CSNK1E|1454@9606	CSNK1D|1453@9606
PMC.dPMC20126544.s61.p0	http://www.ncbi.nlm.nih.gov/pubmed/20126544	http://colonet.informatik.hu-berlin.de/geneview/view/abstract/20126544	Interestingly, suppression of CSNK1D, which is highly homologous to and has overlapping function with CSNK1E [18], did not affect proliferation of β-catenin positive cancer cell lines, suggesting a specific role for CSNK1E, at least in the context of these breast cancer cells (Table S1).We validated the ability of the shRNAs to reduce CK1ε levels and confirmed that two shRNA sequences that scored…	CSNK1E|1454@9606	CSNK1D|1453@9606	1.13479
WDR5|11091@9606	TNFA|7124@9606
PMC.dPMC20056579.s145.p0	http://www.ncbi.nlm.nih.gov/pubmed/20056579	http://colonet.informatik.hu-berlin.de/geneview/view/abstract/20056579	Effect of NP on H3K4 trimethylation at the TNFA gene locus and the expression of nuclear MLL and WDR5 in mDCs.	WDR5|11091@9606	TNFA|7124@9606	0.0716187
CREB|1385@9606	CLOCK|9575@9606
PMID.dPMID17994337.s0.p3	http://www.ncbi.nlm.nih.gov/pubmed/17994337	http://colonet.informatik.hu-berlin.de/geneview/view/abstract/17994337	The present findings imply that CLOCK/BMAL1-mediated activation of hPER1 by AP1 and E-Box elements is distinct from peripheral transcriptional modulation via cAMP-induced CREB and C/EBP.	CREB|1385@9606	CLOCK|9575@9606	0.277558
TOR|6097@9606	PPAR|19013@10090
PMC.dPMC19371409.s217.p0	http://www.ncbi.nlm.nih.gov/pubmed/19371409	http://colonet.informatik.hu-berlin.de/geneview/view/abstract/19371409	Insulin can also increase PPAR γ transcription in adipocytes, probably via mTOR [149].	TOR|6097@9606	PPAR|19013@10090	0.0243292
PPAR-alpha|5465@9606	AMPK|5564@9606
PMID.dPMID20139613.s1.p1	http://www.ncbi.nlm.nih.gov/pubmed/20139613	http://colonet.informatik.hu-berlin.de/geneview/view/abstract/20139613	Thus, AMPK mediated 95% EE induced suppression of SREBP1c and activation of PPAR-alpha respectively.	PPAR-alpha|5465@9606	AMPK|5564@9606	0.123693
REV-ERB|353187@10090	Rorb|225998@10090
PMC.dPMC18454201.s289.p12	http://www.ncbi.nlm.nih.gov/pubmed/18454201	http://colonet.informatik.hu-berlin.de/geneview/view/abstract/18454201	Regulation of the Bmal1 Interlocking LoopPrevious studies using mice deficient in Rora, Rorb or Rev-erbα function strongly suggested functional redundancy among the ROR and REV-ERB family members [5],[6],[10],[11].	REV-ERB|353187@10090	Rorb|225998@10090	0.126328
p300|2033@9606	GSK3|56637@10090
PMC.dPMC19740771.s133.p7	http://www.ncbi.nlm.nih.gov/pubmed/19740771	http://colonet.informatik.hu-berlin.de/geneview/view/abstract/19740771	MAML1 directs GSK3β to nuclear bodiesThe MAML1 full-length protein has previously been shown to direct MAML1-interacting proteins such as Notch (2), p300 (16,20) and MEF2C (14) to nuclear bodies.	p300|2033@9606	GSK3|56637@10090	0.321676
CREB|1385@9606	E4BP4|4783@9606
PMID.dPMID8127655.s6.p0	http://www.ncbi.nlm.nih.gov/pubmed/8127655	http://colonet.informatik.hu-berlin.de/geneview/view/abstract/8127655	The bZIP factor E4BP4 overlaps in DNA binding site specificity with the transcriptional activator CREB and members of the ATF family of transcription factors, but is an active transcriptional repressor.	CREB|1385@9606	E4BP4|4783@9606	1.32303
PPARalpha|19013@10090	E4BP4|18030@10090
PMID.dPMID17660447.s2.p14	http://www.ncbi.nlm.nih.gov/pubmed/17660447	http://colonet.informatik.hu-berlin.de/geneview/view/abstract/17660447	In luciferase reporter assays, REV-ERBalpha/beta, DBP, LXRalpha, and HNF4alpha increased the promoter activity of Cyp7a, whereas DEC2 abolished the transcription from the Cyp7a promoter: E4BP4 and PPARalpha were moderate negative regulators.	PPARalpha|19013@10090	E4BP4|18030@10090	0.0700266
PER1|5187@9606	CBP|1387@9606
PMC.dPMC20435671.s178.p3	http://www.ncbi.nlm.nih.gov/pubmed/20435671	http://colonet.informatik.hu-berlin.de/geneview/view/abstract/20435671	The analysis (P-value < 0.001) shows that CBP as well as p300 are mainly involved in transcription regulation of genes controlling developmental processes, metabolic processes (such as NR4A, CRISPLD2, CRIM1, CYCLIN-L1 and PER1) and of genes coding for proteins that control gene expression (such as ATF3, FOSB, SP3 and HES1; see Supplementary material 8).	PER1|5187@9606	CBP|1387@9606	0.120641
p300|2033@9606	PARP-1|142@9606
PMID.dPMID17993261.s2.p14	http://www.ncbi.nlm.nih.gov/pubmed/17993261	http://colonet.informatik.hu-berlin.de/geneview/view/abstract/17993261	Protein acetylation activity, mediated by p300/CBP, was required for both VCAM-1 and ICAM-1 expression in TNF-treated SMCs; however, the interaction of PARP-1 with p300/CBP was dispensable for VCAM-1 expression.	p300|2033@9606	PARP-1|142@9606	1.95936
RORC|6097@9606	IFN-alpha|3439@9606
PMID.dPMID20015694.s1.p1	http://www.ncbi.nlm.nih.gov/pubmed/20015694	http://colonet.informatik.hu-berlin.de/geneview/view/abstract/20015694	These results indicate that IFN-alpha suppresses IL-17 expression and Th17 differentiation through down-regulation of RORC mRNA expression.	RORC|6097@9606	IFN-alpha|3439@9606	0.169774
TOR|6097@9606	SIRT1|23411@9606
PMC.dPMC20157517.s146.p1	http://www.ncbi.nlm.nih.gov/pubmed/20157517	http://colonet.informatik.hu-berlin.de/geneview/view/abstract/20157517	SIRT1 and mTOR could be members of the same sirtuin/TOR network.	TOR|6097@9606	SIRT1|23411@9606	0.677683
CRY2|1408@9606	REV-ERB|353187@10090
PMC.dPMC20353609.s93.p26	http://www.ncbi.nlm.nih.gov/pubmed/20353609	http://colonet.informatik.hu-berlin.de/geneview/view/abstract/20353609	The targets of GSK3 in mammals might be the PER proteins (PER phosphorylation by GSK3 might prevent nuclear entry of PER proteins), REV-ERBα [57] and/or CRY2 (for which phosphorylation might control CRY2 degradation at the end of night) [58].	CRY2|1408@9606	REV-ERB|353187@10090	0.577127
CKIepsilon|1454@9606	cryptochrome|1407@9606
PMID.dPMID16790549.s3.p1	http://www.ncbi.nlm.nih.gov/pubmed/16790549	http://colonet.informatik.hu-berlin.de/geneview/view/abstract/16790549	We demonstrate that cryptochrome regulates clock protein phosphorylation by modulating the effect of PP5 on CKIepsilon.	CKIepsilon|1454@9606	cryptochrome|1407@9606	0.992202
Npas2|18143@10090	Nr1d2|353187@10090
PMC.dPMC19629164.s124.p4	http://www.ncbi.nlm.nih.gov/pubmed/19629164	http://colonet.informatik.hu-berlin.de/geneview/view/abstract/19629164	The downregulation of Nr1d1 and Nr1d2 relieves the transcriptional repression of clock genes with RREs in their regulatory regions (e.g., Clock, Bmal1, Npas2, Cry1, Nfil3, and Rorc), resulting in significant upregulation of RRE-containing clock genes in Bmal1−/− skin (Figure 5B) [17].	Npas2|18143@10090	Nr1d2|353187@10090	0.585648
