# Supplementary material for: Assembly of a Comprehensive Regulatory Network for the Mammalian Circadian Clock: A Bioinformatics Approach
Source: PLoS One. 2015 May 6;10(5):e0126283. doi: 10.1371/journal.pone.0126283 (PMC4422523; doi:10.1371/journal.pone.0126283)
Supplement: S4 Table — The table provides the pathway ids (“kegg.id”), the corresponding pathway “name”, as well as the overrepresentation p-value before (“pval”) and after false discovery rate correction after Benjamini-Hochberg (“fdr”). (XLSX) [file pone.0126283.s013.xlsx]

## Sheet: SI_Table5_textmining_pred_ECCNt
kegg.id	name	pval	fdr
hsa05200	Pathways in cancer	7.03565e-81	1.61116e-78
hsa04620	Toll-like receptor signaling pathway	1.11858e-23	2.55036e-22
hsa04060	Cytokine-cytokine receptor interaction	1.30335e-22	2.95862e-20
hsa05160	Hepatitis C	1.61074e-19	3.64027e-18
hsa05142	Chagas disease (American trypanosomiasis)	4.73418e-19	1.06519e-16
hsa04010	MAPK signaling pathway	4.18654e-19	9.37785e-16
hsa04920	Adipocytokine signaling pathway	1.43441e-17	3.19873e-15
hsa05212	Pancreatic cancer	1.40362e-15	3.11603e-13
hsa04910	Insulin signaling pathway	2.37519e-15	5.24917e-13
hsa05221	Acute myeloid leukemia	2.40367e-15	5.28807e-13
hsa04310	Wnt signaling pathway	5.4613e-15	1.19602e-12
hsa05215	Prostate cancer	9.58211e-15	2.0889e-12
hsa05210	Colorectal cancer	2.34552e-14	5.08978e-12
hsa04722	Neurotrophin signaling pathway	2.73274e-14	5.90273e-12
hsa04510	Focal adhesion	2.16248e-13	4.64933e-12
hsa04062	Chemokine signaling pathway	2.56235e-13	5.48344e-11
hsa04380	Osteoclast differentiation	6.20894e-13	1.3225e-10
hsa05145	Toxoplasmosis	2.50159e-12	5.30336e-10
hsa04630	Jak-STAT signaling pathway	3.22476e-12	6.80423e-10
hsa05213	Endometrial cancer	4.04463e-12	8.49373e-10
hsa01100	Metabolic pathways	1.72556e-11	3.60642e-09
hsa05219	Bladder cancer	5.72693e-10	1.1912e-07
hsa05220	Chronic myeloid leukemia	3.08936e-09	6.39498e-08
hsa04660	T cell receptor signaling pathway	4.11835e-08	8.4838e-06
hsa04210	Apoptosis	4.30133e-08	8.81773e-06
hsa04930	Type II diabetes mellitus	6.97256e-07	0.00014224
hsa05218	Melanoma	7.41492e-07	0.000150523
hsa05140	Leishmaniasis	1.52206e-06	0.000307457
hsa05144	Malaria	3.02292e-06	0.000607606
hsa03320	PPAR signaling pathway	1.09968e-05	0.00219937
hsa05223	Non-small cell lung cancer	1.17255e-05	0.00233338
hsa05214	Glioma	3.88659e-05	0.00769544
hsa05222	Small cell lung cancer	7.11378e-05	0.0140142
hsa04370	VEGF signaling pathway	8.15319e-05	0.0159802
hsa05146	Amoebiasis	8.2017e-05	0.0159933
hsa04012	ErbB signaling pathway	0.000126307	0.0245036
hsa04150	mTOR signaling pathway	1.30037e-05	0.0250972
hsa04115	p53 signaling pathway	0.000158064	0.00303482
hsa04520	Adherens junction	0.000581697	0.111104
hsa04110	Cell cycle	0.000878207	0.166859
hsa05143	African trypanosomiasis	8.92353e-05	0.168655
hsa05211	Renal cell carcinoma	0.000414522	0.779302
hsa05010	Alzheimer's disease	0.0111691	2.08862
hsa04623	Cytosolic DNA-sensing pathway	0.0147605	0.274545
hsa04662	B cell receptor signaling pathway	0.0184114	3.40611
hsa05216	Thyroid cancer	0.0385052	0.708497
hsa04621	NOD-like receptor signaling pathway	0.0421171	7.70742
hsa04664	Fc epsilon RI signaling pathway	0.0556308	10.1248
hsa04622	RIG-I-like receptor signaling pathway	0.0969024	17.5393
hsa05014	Amyotrophic lateral sclerosis (ALS)	0.15268	27.4824
hsa04350	TGF-beta signaling pathway	0.257921	4.61678
hsa04650	Natural killer cell mediated cytotoxicity	0.444527	79.1258
hsa04640	Hematopoietic cell lineage	0.52846	93.5375
hsa05120	Epithelial cell signaling in Helicobacter pylori infection	0.0678526	119.421
hsa04912	GnRH signaling pathway	8.61495	1507.62
hsa05323	Rheumatoid arthritis	16.0563	2793.79
hsa04666	Fc gamma R-mediated phagocytosis	29.5794	5117.24
hsa05131	Shigellosis	32.9777	5672.17
hsa04810	Regulation of actin cytoskeleton	4.08988	6993.7
hsa04916	Melanogenesis	93.7223	15932.8
hsa04670	Leukocyte transendothelial migration	153.409	2592.61
hsa00830	Retinol metabolism	818.272	137470
hsa05020	Prion diseases	1046.43	1747.53
hsa04530	Tight junction	173.809	288523
hsa04720	Long-term potentiation	3238.42	534339
hsa04950	Maturity onset diabetes of the young	6846.68	1.12285e+06
hsa04914	Progesterone-mediated oocyte maturation	819.777	1.33624e+06
hsa04080	Neuroactive ligand-receptor interaction	1077.61	1.74573e+06
hsa05130	Pathogenic Escherichia coli infection	36441.8	5.86714e+06
hsa05100	Bacterial invasion of epithelial cells	46912.6	7.4591e+06
hsa04976	Bile secretion	46912.6	7.4591e+06
hsa04114	Oocyte meiosis	63494.7	1.00322e+07
hsa04360	Axon guidance	68832.4	1.08067e+07
hsa04144	Endocytosis	107503	1.67705e+07
hsa05217	Basal cell carcinoma	24006.2	3.72096e+07
hsa04730	Long-term depression	419477	6.45994e+06
hsa04330	Notch signaling pathway	504430	7.66733e+07
hsa00980	Metabolism of xenobiotics by cytochrome P450	502174	7.66733e+07
hsa05416	Viral myocarditis	599308	9.04955e+07
hsa04270	Vascular smooth muscle contraction	630931	9.46397e+06
hsa00982	Drug metabolism - cytochrome P450	713078	1.06249e+07
hsa05330	Allograft rejection	973843	1.44129e+08
hsa04540	Gap junction	1.15354e+06	1.6957e+08
hsa04960	Aldosterone-regulated sodium reabsorption	2.10777e+06	3.07735e+08
hsa05320	Autoimmune thyroid disease	2.37103e+06	3.43799e+08
hsa00860	Porphyrin and chlorophyll metabolism	268577	3.86751e+08
hsa05016	Huntington's disease	2.82181e+06	4.03519e+08
hsa00140	Steroid hormone biosynthesis	4.274e+06	6.06908e+08
hsa04320	Dorso-ventral axis formation	4.42208e+06	6.23513e+08
hsa00590	Arachidonic acid metabolism	6.19971e+06	8.6796e+08
hsa04120	Ubiquitin mediated proteolysis	8.23382e+06	1.1445e+09
hsa04020	Calcium signaling pathway	87907.8	1.21313e+09
hsa00591	Linoleic acid metabolism	2.1395e+07	2.93111e+09
hsa05310	Asthma	2.81981e+07	3.83494e+08
hsa04610	Complement and coagulation cascades	3.23115e+07	4.36205e+09
hsa04512	ECM-receptor interaction	3.685e+07	4.9379e+09
hsa04973	Carbohydrate digestion and absorption	4.29081e+07	5.70678e+09
hsa04940	Type I diabetes mellitus	5.24481e+06	6.92315e+09
hsa04971	Gastric acid secretion	6.62231e+07	8.67522e+09
hsa04672	Intestinal immune network for IgA production	1.11181e+08	0.000144535744735583
hsa05410	Hypertrophic cardiomyopathy (HCM)	2.09143e+08	0.000269794603968927
hsa00100	Steroid biosynthesis	2.4668e+08	0.000315750998041564
hsa00380	Tryptophan metabolism	3.29758e+08	0.000418792917823242
hsa04141	Protein processing in endoplasmic reticulum	4.87001e+08	0.000613621821307062
hsa05412	Arrhythmogenic right ventricular cardiomyopathy (ARVC)	5.03098e+08	0.000628872603331326
hsa03410	Base excision repair	7.92915e+08	0.000983214867871965
hsa00010	Glycolysis / Gluconeogenesis	1.20913e+08	0.00148722984263489
hsa00983	Drug metabolism - other enzymes	1.68045e+09	0.00205014732345094
hsa00052	Galactose metabolism	2.24902e+09	0.00272131519063296
hsa05414	Dilated cardiomyopathy	2.80053e+09	0.00336063693918169
hsa04340	Hedgehog signaling pathway	2.90006e+09	0.00345107485246629
hsa05332	Graft-versus-host disease	3.88156e+09	0.00454142018185838
hsa00071	Fatty acid metabolism	3.88156e+09	0.00454142018185838
hsa04514	Cell adhesion molecules (CAMs)	4.5453e+09	0.00522709810132765
hsa02010	ABC transporters	4.51353e+09	0.00522709810132765
