# Supplementary material for: Assembly of a Comprehensive Regulatory Network for the Mammalian Circadian Clock: A Bioinformatics Approach
Source: PLoS One. 2015 May 6;10(5):e0126283. doi: 10.1371/journal.pone.0126283 (PMC4422523; doi:10.1371/journal.pone.0126283)
Supplement: S5 Table — The columns “gene1.entrez”, “gene2.entrez”, “gene1.symbol”, and “gene2.symbol” provide the Entrez ids and gene symbols for the two predicted interacting genes, respectively. The Boolean flags “txtmn” and “coxp” indicate interactions predicted by text-mining, and co-expression, respectively. “with.consensus” indicates interactions involving one of the 118 consensus genes, and “overlapping” indicates the interactions predicted similarly by text-mining and co-expression. (XLSX) [file pone.0126283.s014.xlsx]

## Sheet: SI_Table5_eccn_predicted_intera
gene1.entrez	gene2.entrez	txtmn	coxp	with.consensus	overlapping	gene1.symbol	gene2.symbol
10054	10399	False	True	False	False	UBA2	GNB2L1
10128	10399	False	True	False	False	LRPPRC	GNB2L1
10131	10399	False	True	False	False	TRAP1	GNB2L1
10146	10399	False	True	False	False	G3BP1	GNB2L1
1019	10399	False	True	False	False	CDK4	GNB2L1
10399	10419	False	True	False	False	GNB2L1	PRMT5
10399	10480	False	True	False	False	GNB2L1	EIF3M
10399	10527	False	True	False	False	GNB2L1	IPO7
10399	10574	False	True	False	False	GNB2L1	CCT7
10399	10575	False	True	False	False	GNB2L1	CCT4
10399	10576	False	True	False	False	GNB2L1	CCT2
10399	10594	False	True	False	False	GNB2L1	PRPF8
10399	10713	False	True	False	False	GNB2L1	USP39
10399	10730	False	True	False	False	GNB2L1	YME1L1
10399	10946	False	True	False	False	GNB2L1	SF3A3
10399	10971	False	True	False	False	GNB2L1	YWHAQ
10399	11051	False	True	False	False	GNB2L1	NUDT21
10399	11137	False	True	False	False	GNB2L1	PWP1
10399	11222	False	True	False	False	GNB2L1	MRPL3
10399	11315	False	True	True	False	GNB2L1	PARK7
10399	11331	False	True	True	False	GNB2L1	PHB2
10399	143244	False	True	False	False	GNB2L1	EIF5AL1
10399	158	False	True	False	False	GNB2L1	ADSL
10399	1642	False	True	True	False	GNB2L1	DDB1
10399	1915	False	True	True	False	GNB2L1	EEF1A1
10399	1938	False	True	False	False	GNB2L1	EEF2
10399	1967	False	True	False	False	GNB2L1	EIF2B1
10399	1968	False	True	False	False	GNB2L1	EIF2S3
10399	1973	False	True	False	False	GNB2L1	EIF4A1
10399	1975	False	True	False	False	GNB2L1	EIF4B
10399	2023	False	True	False	False	GNB2L1	ENO1
10399	2091	False	True	False	False	GNB2L1	FBL
10399	22818	False	True	False	False	GNB2L1	COPZ1
10399	23107	False	True	False	False	GNB2L1	MRPS27
10399	23193	False	True	False	False	GNB2L1	GANAB
10399	23450	False	True	False	False	GNB2L1	SF3B3
10399	2547	False	True	True	False	GNB2L1	XRCC6
10399	25813	False	True	False	False	GNB2L1	SAMM50
10399	25814	False	True	False	False	GNB2L1	ATXN10
10399	26003	False	True	False	False	GNB2L1	GORASP2
10399	26073	False	True	False	False	GNB2L1	POLDIP2
10399	26156	False	True	False	False	GNB2L1	RSL1D1
10399	26284	False	True	False	False	GNB2L1	ERAL1
10399	2665	False	True	False	False	GNB2L1	GDI2
10399	26986	False	True	False	False	GNB2L1	PABPC1
10399	27316	False	True	False	False	GNB2L1	RBMX
10399	28987	False	True	False	False	GNB2L1	NOB1
10399	3035	False	True	False	False	GNB2L1	HARS
10399	30968	False	True	False	False	GNB2L1	STOML2
10399	3178	False	True	False	False	GNB2L1	HNRNPA1
10399	3190	False	True	False	False	GNB2L1	HNRNPK
10399	3276	False	True	False	False	GNB2L1	PRMT1
10399	328	False	True	True	False	GNB2L1	APEX1
10399	3313	False	True	False	False	GNB2L1	HSPA9
10399	3326	False	True	False	False	GNB2L1	HSP90AB1
10399	3376	False	True	False	False	GNB2L1	IARS
10399	3420	False	True	False	False	GNB2L1	IDH3B
10399	3608	False	True	False	False	GNB2L1	ILF2
10399	3615	False	True	False	False	GNB2L1	IMPDH2
10399	3646	False	True	False	False	GNB2L1	EIF3E
10399	3735	False	True	False	False	GNB2L1	KARS
10399	3843	False	True	False	False	GNB2L1	IPO5
10399	4076	False	True	False	False	GNB2L1	CAPRIN1
10399	4191	False	True	False	False	GNB2L1	MDH2
10399	471	False	True	True	False	GNB2L1	ATIC
10399	4809	False	True	False	False	GNB2L1	NHP2L1
10399	4830	False	True	True	False	GNB2L1	NME1
10399	4836	False	True	True	False	GNB2L1	NMT1
10399	5036	False	True	False	False	GNB2L1	PA2G4
10399	506	False	True	False	False	GNB2L1	ATP5B
10399	51132	False	True	False	False	GNB2L1	RLIM
10399	51253	False	True	False	False	GNB2L1	MRPL37
10399	51283	False	True	False	False	GNB2L1	BFAR
10399	51386	False	True	False	False	GNB2L1	EIF3L
10399	51433	False	True	False	False	GNB2L1	ANAPC5
10399	51493	False	True	False	False	GNB2L1	C22orf28
10399	51497	False	True	False	False	GNB2L1	TH1L
10399	5245	False	True	False	False	GNB2L1	PHB
10399	54606	False	True	False	False	GNB2L1	DDX56
10399	54663	False	True	False	False	GNB2L1	WDR74
10399	5478	False	True	True	False	GNB2L1	PPIA
10399	5501	False	True	False	False	GNB2L1	PPP1CC
10399	55651	False	True	False	False	GNB2L1	NHP2
10399	5682	False	True	False	False	GNB2L1	PSMA1
10399	5692	False	True	False	False	GNB2L1	PSMB4
10399	5695	False	True	False	False	GNB2L1	PSMB7
10399	56993	False	True	False	False	GNB2L1	TOMM22
10399	5725	False	True	True	False	GNB2L1	PTBP1
10399	5757	False	True	False	False	GNB2L1	PTMA
10399	5901	False	True	False	False	GNB2L1	RAN
10399	6125	False	True	True	False	GNB2L1	RPL5
10399	6128	False	True	False	False	GNB2L1	RPL6
10399	6134	False	True	False	False	GNB2L1	RPL10
10399	6138	False	True	False	False	GNB2L1	RPL15
10399	6141	False	True	False	False	GNB2L1	RPL18
10399	6158	False	True	False	False	GNB2L1	RPL28
10399	6191	False	True	False	False	GNB2L1	RPS4X
10399	644591	False	True	False	False	GNB2L1	PPIAL4G
10399	65005	False	True	False	False	GNB2L1	MRPL9
10399	6626	False	True	False	False	GNB2L1	SNRPA
10399	6628	False	True	False	False	GNB2L1	SNRPB
10399	664709	False	True	False	False	GNB2L1	HNRNPA1P10
10399	6730	False	True	False	False	GNB2L1	SRP68
10399	6731	False	True	False	False	GNB2L1	SRP72
10399	6950	False	True	False	False	GNB2L1	TCP1
10399	7009	False	True	False	False	GNB2L1	TMBIM6
10399	708	False	True	False	False	GNB2L1	C1QBP
10399	71	False	True	False	False	GNB2L1	ACTG1
10399	7203	False	True	False	False	GNB2L1	CCT3
10399	7385	False	True	False	False	GNB2L1	UQCRC2
10399	7417	False	True	False	False	GNB2L1	VDAC2
10399	7458	False	True	False	False	GNB2L1	EIF4H
10399	7520	False	True	True	False	GNB2L1	XRCC5
10399	7555	False	True	False	False	GNB2L1	CNBP
10399	79172	False	True	False	False	GNB2L1	CENPO
10399	7919	False	True	False	False	GNB2L1	DDX39B
10399	821	False	True	False	False	GNB2L1	CANX
10399	83939	False	True	False	False	GNB2L1	EIF2A
10399	84311	False	True	False	False	GNB2L1	MRPL45
10399	84365	False	True	False	False	GNB2L1	MKI67IP
10399	84916	False	True	False	False	GNB2L1	CIRH1A
10399	8565	False	True	False	False	GNB2L1	YARS
10399	8664	False	True	False	False	GNB2L1	EIF3D
10399	8668	False	True	False	False	GNB2L1	EIF3I
10399	908	False	True	False	False	GNB2L1	CCT6A
10399	92609	False	True	False	False	GNB2L1	TIMM50
10399	92856	False	True	False	False	GNB2L1	IMP4
10399	9343	False	True	False	False	GNB2L1	EFTUD2
10399	9512	False	True	False	False	GNB2L1	PMPCB
10036	11091	False	True	False	False	CHAF1A	WDR5
100508181	11091	False	True	False	False		WDR5
10054	11091	False	True	False	False	UBA2	WDR5
10055	11091	False	True	False	False	SAE1	WDR5
10131	11091	False	True	False	False	TRAP1	WDR5
10146	11091	False	True	False	False	G3BP1	WDR5
10155	11091	False	True	False	False	TRIM28	WDR5
10189	11091	False	True	False	False	ALYREF	WDR5
1019	11091	False	True	False	False	CDK4	WDR5
10197	11091	False	True	False	False	PSME3	WDR5
10419	11091	False	True	False	False	PRMT5	WDR5
10432	11091	False	True	True	False	RBM14	WDR5
10460	11091	False	True	False	False	TACC3	WDR5
10465	11091	False	True	False	False	PPIH	WDR5
10528	11091	False	True	False	False	NOP56	WDR5
10535	11091	False	True	False	False	RNASEH2A	WDR5
10574	11091	False	True	False	False	CCT7	WDR5
10575	11091	False	True	False	False	CCT4	WDR5
10606	11091	False	True	False	False	PAICS	WDR5
10615	11091	False	True	True	False	SPAG5	WDR5
10664	11091	False	True	True	False	CTCF	WDR5
10713	11091	False	True	False	False	USP39	WDR5
10885	11091	False	True	False	False	WDR3	WDR5
10939	11091	False	True	False	False	AFG3L2	WDR5
10963	11091	False	True	False	False	STIP1	WDR5
10969	11091	False	True	False	False	EBNA1BP2	WDR5
10985	11091	False	True	False	False	GCN1L1	WDR5
10992	11091	False	True	False	False	SF3B2	WDR5
11004	11091	False	True	False	False	KIF2C	WDR5
11091	11169	False	True	False	False	WDR5	WDHD1
11091	11222	False	True	False	False	WDR5	MRPL3
11091	113174	False	True	False	False	WDR5	SAAL1
11091	11331	False	True	True	False	WDR5	PHB2
11091	11338	False	True	False	False	WDR5	U2AF2
11091	143244	False	True	False	False	WDR5	EIF5AL1
11091	1434	False	True	False	False	WDR5	CSE1L
11091	1503	False	True	False	False	WDR5	CTPS1
11091	158	False	True	False	False	WDR5	ADSL
11091	1642	False	True	True	False	WDR5	DDB1
11091	1736	False	True	False	False	WDR5	DKC1
11091	1786	False	True	True	False	WDR5	DNMT1
11091	1967	False	True	False	False	WDR5	EIF2B1
11091	1981	False	True	False	False	WDR5	EIF4G1
11091	1994	False	True	True	False	WDR5	ELAVL1
11091	200933	False	True	False	False	WDR5	FBXO45
11091	2023	False	True	False	False	WDR5	ENO1
11091	2091	False	True	False	False	WDR5	FBL
11091	2237	False	True	False	False	WDR5	FEN1
11091	22929	False	True	False	False	WDR5	SEPHS1
11091	22948	False	True	False	False	WDR5	CCT5
11091	22976	True	True	True	True	WDR5	PAXIP1
11091	22984	False	True	False	False	WDR5	PDCD11
11091	23020	False	True	False	False	WDR5	SNRNP200
11091	23028	False	True	False	False	WDR5	KDM1A
11091	23076	False	True	False	False	WDR5	RRP1B
11091	23160	False	True	False	False	WDR5	WDR43
11091	23165	False	True	False	False	WDR5	NUP205
11091	23203	False	True	False	False	WDR5	PMPCA
11091	23279	False	True	False	False	WDR5	NUP160
11091	23310	False	True	False	False	WDR5	NCAPD3
11091	23404	False	True	False	False	WDR5	EXOSC2
11091	23450	False	True	False	False	WDR5	SF3B3
11091	23511	False	True	False	False	WDR5	NUP188
11091	23649	False	True	False	False	WDR5	POLA2
11091	2547	False	True	True	False	WDR5	XRCC6
11091	25885	False	True	False	False	WDR5	POLR1A
11091	25929	False	True	False	False	WDR5	GEMIN5
11091	26073	False	True	False	False	WDR5	POLDIP2
11091	2618	False	True	False	False	WDR5	GART
11091	26284	False	True	False	False	WDR5	ERAL1
11091	26574	False	True	False	False	WDR5	AATF
11091	27316	False	True	False	False	WDR5	RBMX
11091	27339	False	True	False	False	WDR5	PRPF19
11091	27340	False	True	False	False	WDR5	UTP20
11091	2806	False	True	False	False	WDR5	GOT2
11091	284098	False	True	False	False	WDR5	PIGW
11091	28987	False	True	False	False	WDR5	NOB1
11091	29127	False	True	False	False	WDR5	RACGAP1
11091	2956	False	True	False	False	WDR5	MSH6
11091	2976	False	True	False	False	WDR5	GTF3C2
11091	29960	False	True	False	False	WDR5	FTSJ2
11091	3054	False	True	False	False	WDR5	HCFC1
11091	30968	False	True	False	False	WDR5	STOML2
11091	3182	False	True	False	False	WDR5	HNRNPAB
11091	3191	False	True	False	False	WDR5	HNRNPL
11091	3276	False	True	False	False	WDR5	PRMT1
11091	3376	False	True	False	False	WDR5	IARS
11091	3608	False	True	False	False	WDR5	ILF2
11091	3609	False	True	False	False	WDR5	ILF3
11091	3615	False	True	False	False	WDR5	IMPDH2
11091	3735	False	True	False	False	WDR5	KARS
11091	3835	False	True	False	False	WDR5	KIF22
11091	3837	False	True	False	False	WDR5	KPNB1
11091	3843	False	True	False	False	WDR5	IPO5
11091	3980	False	True	False	False	WDR5	LIG3
11091	4085	False	True	False	False	WDR5	MAD2L1
11091	4171	False	True	False	False	WDR5	MCM2
11091	4172	False	True	False	False	WDR5	MCM3
11091	4173	False	True	False	False	WDR5	MCM4
11091	4174	False	True	False	False	WDR5	MCM5
11091	4175	False	True	False	False	WDR5	MCM6
11091	4176	False	True	False	False	WDR5	MCM7
11091	4191	False	True	False	False	WDR5	MDH2
11091	4522	False	True	False	False	WDR5	MTHFD1
11091	4605	False	True	False	False	WDR5	MYBL2
11091	4678	False	True	False	False	WDR5	NASP
11091	47	False	True	False	False	WDR5	ACLY
11091	471	False	True	True	False	WDR5	ATIC
11091	4809	False	True	False	False	WDR5	NHP2L1
11091	4830	False	True	True	False	WDR5	NME1
11091	4839	False	True	False	False	WDR5	NOP2
11091	5036	False	True	False	False	WDR5	PA2G4
11091	51053	False	True	False	False	WDR5	GMNN
11091	5111	False	True	True	False	WDR5	PCNA
11091	51253	False	True	False	False	WDR5	MRPL37
11091	51497	False	True	False	False	WDR5	TH1L
11091	51514	True	True	True	True	WDR5	DTL
11091	51593	False	True	False	False	WDR5	SRRT
11091	51603	False	True	False	False	WDR5	METTL13
11091	5198	False	True	False	False	WDR5	PFAS
11091	5245	False	True	False	False	WDR5	PHB
11091	54069	False	True	False	False	WDR5	MIS18A
11091	5426	False	True	False	False	WDR5	POLE
11091	5433	False	True	False	False	WDR5	POLR2D
11091	54471	False	True	False	False	WDR5	SMCR7L
11091	54517	False	True	False	False	WDR5	PUS7
11091	54606	False	True	False	False	WDR5	DDX56
11091	54663	False	True	False	False	WDR5	WDR74
11091	5471	False	True	False	False	WDR5	PPAT
11091	54815	False	True	False	False	WDR5	GATAD2A
11091	54865	False	True	False	False	WDR5	GPATCH4
11091	54888	False	True	False	False	WDR5	NSUN2
11091	54892	False	True	False	False	WDR5	NCAPG2
11091	5496	False	True	False	False	WDR5	PPM1G
11091	55127	False	True	False	False	WDR5	HEATR1
11091	55159	False	True	False	False	WDR5	RFWD3
11091	55215	False	True	False	False	WDR5	FANCI
11091	55226	False	True	False	False	WDR5	NAT10
11091	5536	False	True	False	False	WDR5	PPP5C
11091	55388	False	True	False	False	WDR5	MCM10
11091	5557	False	True	False	False	WDR5	PRIM1
11091	55627	False	True	False	False	WDR5	SMPD4
11091	55646	False	True	False	False	WDR5	LYAR
11091	55651	False	True	False	False	WDR5	NHP2
11091	55705	False	True	False	False	WDR5	IPO9
11091	55706	False	True	False	False	WDR5	TMEM48
11091	55720	False	True	False	False	WDR5	TSR1
11091	55735	False	True	False	False	WDR5	DNAJC11
11091	55759	False	True	False	False	WDR5	WDR12
11091	55775	False	True	False	False	WDR5	TDP1
11091	5591	False	True	True	False	WDR5	PRKDC
11091	55920	False	True	False	False	WDR5	RCC2
11091	56257	False	True	False	False	WDR5	MEPCE
11091	56919	False	True	False	False	WDR5	DHX33
11091	5695	False	True	False	False	WDR5	PSMB7
11091	5702	False	True	False	False	WDR5	PSMC3
11091	5709	False	True	False	False	WDR5	PSMD3
11091	5717	False	True	False	False	WDR5	PSMD11
11091	5725	False	True	True	False	WDR5	PTBP1
11091	57510	False	True	False	False	WDR5	XPO5
11091	57805	False	True	True	False	WDR5	KIAA1967
11091	5832	False	True	False	False	WDR5	ALDH18A1
11091	5888	False	True	False	False	WDR5	RAD51
11091	5901	False	True	False	False	WDR5	RAN
11091	5902	False	True	False	False	WDR5	RANBP1
11091	5982	False	True	False	False	WDR5	RFC2
11091	5983	False	True	False	False	WDR5	RFC3
11091	5984	False	True	False	False	WDR5	RFC4
11091	5985	False	True	False	False	WDR5	RFC5
11091	60528	False	True	False	False	WDR5	ELAC2
11091	6240	False	True	False	False	WDR5	RRM1
11091	6418	False	True	False	False	WDR5	SET
11091	64425	False	True	False	False	WDR5	POLR1E
11091	65005	False	True	False	False	WDR5	MRPL9
11091	65260	False	True	False	False	WDR5	SELRC1
11091	6626	False	True	False	False	WDR5	SNRPA
11091	6628	False	True	False	False	WDR5	SNRPB
11091	6632	False	True	False	False	WDR5	SNRPD1
11091	6730	False	True	False	False	WDR5	SRP68
11091	6749	False	True	False	False	WDR5	SSRP1
11091	701	False	True	False	False	WDR5	BUB1B
11091	708	False	True	False	False	WDR5	C1QBP
11091	7203	False	True	False	False	WDR5	CCT3
11091	7298	False	True	False	False	WDR5	TYMS
11091	7372	False	True	False	False	WDR5	UMPS
11091	7374	False	True	False	False	WDR5	UNG
11091	7516	False	True	False	False	WDR5	XRCC2
11091	790	False	True	False	False	WDR5	CAD
11091	79077	False	True	False	False	WDR5	DCTPP1
11091	79084	False	True	False	False	WDR5	WDR77
11091	79172	False	True	False	False	WDR5	CENPO
11091	79707	False	True	False	False	WDR5	NOL9
11091	79723	False	True	False	False	WDR5	SUV39H2
11091	79902	False	True	False	False	WDR5	NUP85
11091	79954	False	True	False	False	WDR5	NOL10
11091	8078	False	True	False	False	WDR5	USP5
11091	8086	False	True	False	False	WDR5	AAAS
11091	8165	False	True	False	False	WDR5	AKAP1
11091	81887	False	True	False	False	WDR5	LAS1L
11091	81929	False	True	False	False	WDR5	SEH1L
11091	8208	False	True	False	False	WDR5	CHAF1B
11091	8241	False	True	False	False	WDR5	RBM10
11091	8243	False	True	True	False	WDR5	SMC1A
11091	8318	False	True	False	False	WDR5	CDC45
11091	84172	False	True	False	False	WDR5	POLR1B
11091	84271	False	True	True	False	WDR5	POLDIP3
11091	84296	False	True	False	False	WDR5	GINS4
11091	84321	False	True	False	False	WDR5	THOC3
11091	8458	False	True	False	False	WDR5	TTF2
11091	8480	False	True	False	False	WDR5	RAE1
11091	84908	False	True	False	False	WDR5	FAM136A
11091	84916	False	True	False	False	WDR5	CIRH1A
11091	8602	False	True	False	False	WDR5	NOP14
11091	8607	False	True	False	False	WDR5	RUVBL1
11091	8662	False	True	False	False	WDR5	EIF3B
11091	8668	False	True	False	False	WDR5	EIF3I
11091	8833	False	True	False	False	WDR5	GMPS
11091	890	False	True	False	False	WDR5	CCNA2
11091	891	False	True	False	False	WDR5	CCNB1
11091	8914	False	True	True	False	WDR5	TIMELESS
11091	9100	False	True	False	False	WDR5	USP10
11091	9128	False	True	False	False	WDR5	PRPF4
11091	9156	False	True	False	False	WDR5	EXO1
11091	9188	False	True	False	False	WDR5	DDX21
11091	9219	False	True	False	False	WDR5	MTA2
11091	9221	False	True	False	False	WDR5	NOLC1
11091	92609	False	True	False	False	WDR5	TIMM50
11091	92856	False	True	False	False	WDR5	IMP4
11091	9319	False	True	False	False	WDR5	TRIP13
11091	9329	False	True	False	False	WDR5	GTF3C4
11091	9343	False	True	False	False	WDR5	EFTUD2
11091	9410	False	True	False	False	WDR5	SNRNP40
11091	9631	False	True	False	False	WDR5	NUP155
11091	9675	False	True	False	False	WDR5	TTI1
11091	9688	False	True	False	False	WDR5	NUP93
11091	9797	False	True	False	False	WDR5	TATDN2
11091	9816	False	True	False	False	WDR5	URB2
11091	9837	False	True	False	False	WDR5	GINS1
11091	9868	False	True	False	False	WDR5	TOMM70A
11091	9889	False	True	False	False	WDR5	ZBED4
11091	990	False	True	False	False	WDR5	CDC6
11091	9918	False	True	False	False	WDR5	NCAPD2
10001	1385	False	True	False	False	MED6	CREB1
10006	1385	False	True	False	False	ABI1	CREB1
10009	1385	False	True	False	False	ZBTB33	CREB1
100128569	1385	False	True	False	False	C19orf71	CREB1
100128998	1385	False	True	False	False	C20orf181	CREB1
100129307	1385	False	True	False	False	LOC100129307	CREB1
100129654	1385	False	True	False	False	TCF24	CREB1
100130285	1385	False	True	False	False	LOC100130285	CREB1
100130519	1385	False	True	False	False	TMEM221	CREB1
100131390	1385	False	True	False	False	SP9	CREB1
100131816	1385	False	True	False	False	UBE2DNL	CREB1
100288797	1385	False	True	False	False	TMEM239	CREB1
10042	1385	False	True	False	False	HMGXB4	CREB1
10059	1385	False	True	True	False	DNM1L	CREB1
10087	1385	False	True	False	False	COL4A3BP	CREB1
10089	1385	False	True	False	False	KCNK7	CREB1
10096	1385	False	True	False	False	ACTR3	CREB1
10097	1385	False	True	False	False	ACTR2	CREB1
10111	1385	False	True	False	False	RAD50	CREB1
10114	1385	False	True	False	False	HIPK3	CREB1
10198	1385	False	True	False	False	MPHOSPH9	CREB1
102	1385	False	True	True	False	ADAM10	CREB1
10208	1385	False	True	False	False	USPL1	CREB1
10210	1385	False	True	False	False	TOPORS	CREB1
10236	1385	False	True	False	False	HNRNPR	CREB1
1024	1385	False	True	False	False	CDK8	CREB1
10254	1385	False	True	False	False	STAM2	CREB1
10260	1385	False	True	False	False	DENND4A	CREB1
10269	1385	False	True	False	False	ZMPSTE24	CREB1
10274	1385	False	True	False	False	STAG1	CREB1
1028	1385	False	True	False	False	CDKN1C	CREB1
10285	1385	False	True	False	False	SMNDC1	CREB1
10297	1385	False	True	False	False	APC2	CREB1
10299	1385	False	True	False	False	MARCH6	CREB1
10363	1385	False	True	False	False	HMG20A	CREB1
10390	1385	False	True	False	False	CEPT1	CREB1
10427	1385	False	True	False	False	SEC24B	CREB1
1044	1385	False	True	False	False	CDX1	CREB1
10443	1385	False	True	False	False	N4BP2L2	CREB1
10463	1385	False	True	False	False	SLC30A9	CREB1
10464	1385	False	True	False	False	PIBF1	CREB1
10466	1385	False	True	False	False	COG5	CREB1
10499	1385	False	True	True	False	NCOA2	CREB1
10513	1385	False	True	False	False	APPBP2	CREB1
10521	1385	False	True	False	False	DDX17	CREB1
10526	1385	False	True	False	False	IPO8	CREB1
10558	1385	False	True	False	False	SPTLC1	CREB1
10565	1385	False	True	False	False	ARFGEF1	CREB1
10569	1385	False	True	False	False	SLU7	CREB1
10600	1385	False	True	False	False	USP16	CREB1
10640	1385	False	True	False	False	EXOC5	CREB1
10661	1385	False	True	False	False	KLF1	CREB1
10664	1385	False	True	True	False	CTCF	CREB1
10672	1385	False	True	False	False	GNA13	CREB1
10724	1385	False	True	False	False	MGEA5	CREB1
10725	1385	False	True	True	False	NFAT5	CREB1
10730	1385	False	True	False	False	YME1L1	CREB1
10735	1385	False	True	False	False	STAG2	CREB1
10746	1385	False	True	False	False	MAP3K2	CREB1
10767	1385	False	True	False	False	HBS1L	CREB1
10772	1385	False	True	False	False	SRSF10	CREB1
10776	1385	False	True	False	False	ARPP19	CREB1
10778	1385	False	True	False	False	ZNF271	CREB1
10811	1385	False	True	False	False	NOXA1	CREB1
10815	1385	False	True	False	False	CPLX1	CREB1
10818	1385	False	True	False	False	FRS2	CREB1
10841	1385	False	True	False	False	FTCD	CREB1
10882	1385	False	True	False	False	C1QL1	CREB1
10890	1385	False	True	False	False	RAB10	CREB1
10905	1385	False	True	False	False	MAN1A2	CREB1
10914	1385	False	True	False	False	PAPOLA	CREB1
10927	1385	False	True	False	False	SPIN1	CREB1
10973	1385	False	True	False	False	ASCC3	CREB1
11007	1385	False	True	False	False	CCDC85B	CREB1
1105	1385	False	True	False	False	CHD1	CREB1
11051	1385	False	True	False	False	NUDT21	CREB1
11056	1385	False	True	False	False	DDX52	CREB1
11073	1385	False	True	False	False	TOPBP1	CREB1
11093	1385	False	True	False	False	ADAMTS13	CREB1
11101	1385	False	True	False	False	ATE1	CREB1
11103	1385	False	True	False	False	KRR1	CREB1
11177	1385	False	True	False	False	BAZ1A	CREB1
11183	1385	False	True	False	False	MAP4K5	CREB1
11196	1385	False	True	False	False	SEC23IP	CREB1
11198	1385	False	True	False	False	SUPT16H	CREB1
1121	1385	False	True	False	False	CHM	CREB1
11215	1385	False	True	False	False	AKAP11	CREB1
11216	1385	False	True	False	False	AKAP10	CREB1
11231	1385	False	True	False	False	SEC63	CREB1
11255	1385	False	True	False	False	HRH3	CREB1
11276	1385	False	True	False	False	SYNRG	CREB1
112885	1385	False	True	False	False	PHF21B	CREB1
113091	1385	False	True	False	False	PTH2	CREB1
11311	1385	False	True	False	False	VPS45	CREB1
113251	1385	False	True	False	False	LARP4	CREB1
1147	1385	False	True	False	False	CHUK	CREB1
114783	1385	False	True	False	False	LMTK3	CREB1
114787	1385	False	True	False	False	GPRIN1	CREB1
114799	1385	False	True	False	False	ESCO1	CREB1
114803	1385	False	True	False	False	MYSM1	CREB1
114882	1385	False	True	False	False	OSBPL8	CREB1
114885	1385	False	True	False	False	OSBPL11	CREB1
114900	1385	False	True	False	False	C1QTNF4	CREB1
115294	1385	False	True	False	False	PCMTD1	CREB1
115861	1385	False	True	False	False	NXNL1	CREB1
115950	1385	False	True	False	False	ZNF653	CREB1
116068	1385	False	True	False	False	LYSMD3	CREB1
116412	1385	False	True	False	False	ZNF837	CREB1
116444	1385	False	True	False	False	GRIN3B	CREB1
116448	1385	False	True	False	False	OLIG1	CREB1
116969	1385	False	True	False	False	ART5	CREB1
117166	1385	False	True	False	False	WFIKKN1	CREB1
117579	1385	False	True	False	False	RLN3	CREB1
118442	1385	False	True	False	False	GPR62	CREB1
118471	1385	False	True	False	False	PRAP1	CREB1
118856	1385	False	True	False	False	MMP21	CREB1
118881	1385	False	True	False	False	COMTD1	CREB1
1195	1385	False	True	True	False	CLK1	CREB1
1213	1385	False	True	False	False	CLTC	CREB1
121441	1385	False	True	False	False	NEDD1	CREB1
121536	1385	False	True	False	False	AEBP2	CREB1
121643	1385	False	True	False	False	FOXN4	CREB1
122416	1385	False	True	False	False	ANKRD9	CREB1
122553	1385	False	True	False	False	TRAPPC6B	CREB1
122809	1385	False	True	False	False	SOCS4	CREB1
123811	1385	False	True	False	False	FOPNL	CREB1
124044	1385	False	True	False	False	SPATA2L	CREB1
124056	1385	False	True	False	False	NOXO1	CREB1
124221	1385	False	True	False	False	PRSS30P	CREB1
124590	1385	False	True	False	False	USH1G	CREB1
124857	1385	False	True	False	False	WFIKKN2	CREB1
125170	1385	False	True	False	False	SMCR7	CREB1
125875	1385	False	True	False	False	CLDND2	CREB1
126006	1385	False	True	False	False	PCP2	CREB1
126259	1385	False	True	False	False	TMIGD2	CREB1
126306	1385	False	True	False	False	JSRP1	CREB1
126520	1385	False	True	False	False	PLK5	CREB1
126567	1385	False	True	False	False	C2CD4C	CREB1
127343	1385	False	True	False	False	DMBX1	CREB1
128338	1385	False	True	False	False	DRAM2	CREB1
128408	1385	False	True	False	False	BHLHE23	CREB1
128826	1385	False	True	False	False	C20orf166	CREB1
128853	1385	False	True	False	False	DUSP15	CREB1
128864	1385	False	True	False	False	C20orf144	CREB1
129080	1385	False	True	False	False	EMID1	CREB1
1298	1385	False	True	False	False	COL9A2	CREB1
129807	1385	False	True	False	False	NEU4	CREB1
1299	1385	False	True	False	False	COL9A3	CREB1
130507	1385	False	True	False	False	UBR3	CREB1
130612	1385	False	True	False	False	TMEM198	CREB1
1315	1385	False	True	False	False	COPB1	CREB1
131540	1385	False	True	False	False	ZDHHC19	CREB1
132660	1385	False	True	False	False	LIN54	CREB1
132949	1385	False	True	False	False	AASDH	CREB1
134187	1385	False	True	False	False	POU5F2	CREB1
134430	1385	False	True	False	False	WDR36	CREB1
134510	1385	False	True	False	False	UBLCP1	CREB1
134548	1385	False	True	False	False	SOWAHA	CREB1
136259	1385	False	True	False	False	KLF14	CREB1
137075	1385	False	True	False	False	CLDN23	CREB1
137695	1385	False	True	False	False	TMEM68	CREB1
137886	1385	False	True	False	False	UBXN2B	CREB1
138429	1385	False	True	False	False	PIP5KL1	CREB1
1385	1386	True	True	True	True	CREB1	ATF2
1385	140609	False	True	False	False	CREB1	NEK7
1385	140628	False	True	False	False	CREB1	GATA5
1385	140731	False	True	False	False	CREB1	ANKRD60
1385	140865	False	True	False	False	CREB1	C20orf90
1385	140890	False	True	False	False	CREB1	SREK1
1385	140893	False	True	False	False	CREB1	C20orf151
1385	1409	False	True	False	False	CREB1	CRYAA
1385	1412	False	True	False	False	CREB1	CRYBA2
1385	1417	False	True	False	False	CREB1	CRYBB3
1385	142678	False	True	False	False	CREB1	MIB2
1385	1434	False	True	False	False	CREB1	CSE1L
1385	143684	False	True	False	False	CREB1	FAM76B
1385	1442	False	True	False	False	CREB1	CSH1
1385	144717	False	True	False	False	CREB1	FAM109A
1385	1452	False	True	True	False	CREB1	CSNK1A1
1385	1456	False	True	False	False	CREB1	CSNK1G3
1385	145873	False	True	False	False	CREB1	MESP2
1385	146325	False	True	False	False	CREB1	C16orf11
1385	146547	False	True	False	False	CREB1	PRSS36
1385	146853	False	True	False	False	CREB1	C17orf50
1385	147339	False	True	False	False	CREB1	C18orf25
1385	147700	False	True	False	False	CREB1	KLC3
1385	147807	False	True	False	False	CREB1	ZNF524
1385	147808	False	True	False	False	CREB1	ZNF784
1385	1479	False	True	False	False	CREB1	CSTF3
1385	147912	False	True	False	False	CREB1	SIX5
1385	148113	False	True	False	False	CREB1	CILP2
1385	148170	False	True	False	False	CREB1	CDC42EP5
1385	148223	False	True	False	False	CREB1	C19orf25
1385	148362	False	True	False	False	CREB1	BROX
1385	148398	False	True	False	False	CREB1	SAMD11
1385	148867	False	True	False	False	CREB1	SLC30A7
1385	148930	False	True	False	False	CREB1	KNCN
1385	149041	False	True	False	False	CREB1	RC3H1
1385	1499	False	True	True	False	CREB1	CTNNB1
1385	150209	False	True	False	False	CREB1	AIFM3
1385	150356	False	True	False	False	CREB1	CHADL
1385	150677	False	True	False	False	CREB1	OTOS
1385	151449	False	True	False	False	CREB1	GDF7
1385	151613	False	True	False	False	CREB1	TTC14
1385	151987	False	True	False	False	CREB1	PPP4R2
1385	152006	False	True	False	False	CREB1	RNF38
1385	152185	False	True	False	False	CREB1	SPICE1
1385	152815	False	True	False	False	CREB1	THAP6
1385	152877	False	True	False	False	CREB1	FAM53A
1385	153129	False	True	False	False	CREB1	SLC38A9
1385	153241	False	True	False	False	CREB1	CEP120
1385	153443	False	True	False	False	CREB1	SRFBP1
1385	153571	False	True	False	False	CREB1	C5orf38
1385	154007	False	True	False	False	CREB1	SNRNP48
1385	154150	False	True	False	False	CREB1	HDGFL1
1385	155185	False	True	False	False	CREB1	AMZ1
1385	155382	False	True	False	False	CREB1	VPS37D
1385	157680	False	True	False	False	CREB1	VPS13B
1385	157769	False	True	False	False	CREB1	FAM91A1
1385	157848	False	True	False	False	CREB1	NKX6-3
1385	158358	False	True	False	False	CREB1	KIAA2026
1385	158747	False	True	False	False	CREB1	MOSPD2
1385	158960	False	True	False	False	CREB1	LOC158960
1385	160418	False	True	False	False	CREB1	TMTC3
1385	1615	False	True	False	False	CREB1	DARS
1385	161882	False	True	False	False	CREB1	ZFPM1
1385	162137	False	True	False	False	CREB1	MGC34800
1385	162417	False	True	False	False	CREB1	NAGS
1385	162540	False	True	False	False	CREB1	SPPL2C
1385	1629	False	True	False	False	CREB1	DBT
1385	162968	False	True	False	False	CREB1	ZNF497
1385	163033	False	True	False	False	CREB1	ZNF579
1385	163087	False	True	False	False	CREB1	ZNF383
1385	163126	False	True	False	False	CREB1	EID2
1385	163131	False	True	False	False	CREB1	ZNF780B
1385	163154	False	True	False	False	CREB1	PRR22
1385	163590	False	True	False	False	CREB1	TOR1AIP2
1385	163786	False	True	False	False	CREB1	SASS6
1385	163933	False	True	False	False	CREB1	FAM43B
1385	164	False	True	False	False	CREB1	AP1G1
1385	1656	False	True	True	False	CREB1	DDX6
1385	1657	False	True	False	False	CREB1	DMXL1
1385	166012	False	True	False	False	CREB1	CHST13
1385	166378	False	True	False	False	CREB1	SPATA5
1385	166968	False	True	False	False	CREB1	MIER3
1385	167153	False	True	False	False	CREB1	PAPD4
1385	169044	False	True	False	False	CREB1	COL22A1
1385	170302	False	True	False	False	CREB1	ARX
1385	170394	False	True	False	False	CREB1	PWWP2B
1385	170487	False	True	False	False	CREB1	ACTL10
1385	170506	False	True	False	False	CREB1	DHX36
1385	170825	False	True	False	False	CREB1	GSX2
1385	170960	False	True	False	False	CREB1	ZNF721
1385	1739	False	True	False	False	CREB1	DLG1
1385	1815	False	True	False	False	CREB1	DRD4
1385	1855	False	True	True	False	CREB1	DVL1
1385	1859	False	True	True	False	CREB1	DYRK1A
1385	192668	False	True	False	False	CREB1	CYS1
1385	192669	False	True	False	False	CREB1	EIF2C3
1385	196074	False	True	False	False	CREB1	METTL15
1385	1961	False	True	False	False	CREB1	EGR4
1385	196441	False	True	False	False	CREB1	ZFC3H1
1385	196528	False	True	False	False	CREB1	ARID2
1385	197131	False	True	False	False	CREB1	UBR1
1385	197335	False	True	False	False	CREB1	WDR90
1385	197342	False	True	False	False	CREB1	EME2
1385	1982	False	True	False	False	CREB1	EIF4G2
1385	198437	False	True	False	False	CREB1	C20orf201
1385	1997	False	True	False	False	CREB1	ELF1
1385	199720	False	True	False	False	CREB1	GGN
1385	199745	False	True	False	False	CREB1	THAP8
1385	1998	False	True	False	False	CREB1	ELF2
1385	199964	False	True	False	False	CREB1	TMEM61
1385	199990	False	True	False	False	CREB1	C1orf86
1385	200576	False	True	False	False	CREB1	PIKFYVE
1385	201175	False	True	False	False	CREB1
1385	201292	False	True	False	False	CREB1	TRIM65
1385	201595	False	True	False	False	CREB1	STT3B
1385	2016	False	True	False	False	CREB1	EMX1
1385	201627	False	True	False	False	CREB1	FAM116A
1385	2021	False	True	False	False	CREB1	ENDOG
1385	205564	False	True	False	False	CREB1	SENP5
1385	2056	False	True	True	False	CREB1	EPO
1385	205717	False	True	False	False	CREB1	KIAA2018
1385	2060	False	True	False	False	CREB1	EPS15
1385	2072	False	True	False	False	CREB1	ERCC4
1385	2161	False	True	False	False	CREB1	F12
1385	2186	False	True	False	False	CREB1	BPTF
1385	219409	False	True	False	False	CREB1	GSX1
1385	22	False	True	False	False	CREB1	ABCB7
1385	220107	False	True	False	False	CREB1	DLEU7
1385	220359	False	True	False	False	CREB1	TIGD3
1385	221037	False	True	False	False	CREB1	JMJD1C
1385	221154	False	True	False	False	CREB1	EFHA1
1385	2220	False	True	False	False	CREB1	FCN2
1385	222183	False	True	False	False	CREB1	SRRM3
1385	222194	False	True	False	False	CREB1	RSBN1L
1385	222894	False	True	False	False	CREB1	FERD3L
1385	222950	False	True	False	False	CREB1	NYAP1
1385	2248	False	True	False	False	CREB1	FGF3
1385	2249	False	True	True	False	CREB1	FGF4
1385	22803	False	True	False	False	CREB1	XRN2
1385	22823	False	True	False	False	CREB1	MTF2
1385	22834	False	True	False	False	CREB1	ZNF652
1385	22841	False	True	False	False	CREB1	RAB11FIP2
1385	22847	False	True	False	False	CREB1	ZNF507
1385	22862	False	True	False	False	CREB1	FNDC3A
1385	22878	False	True	False	False	CREB1	TRAPPC8
1385	22890	False	True	False	False	CREB1	ZBTB1
1385	22894	False	True	False	False	CREB1	DIS3
1385	22908	False	True	False	False	CREB1	SACM1L
1385	22926	False	True	False	False	CREB1	ATF6
1385	22930	False	True	False	False	CREB1	RAB3GAP1
1385	22931	False	True	False	False	CREB1	RAB18
1385	22938	False	True	False	False	CREB1	SNW1
1385	22978	False	True	False	False	CREB1	NT5C2
1385	22990	False	True	False	False	CREB1	PCNX
1385	23002	False	True	False	False	CREB1	DAAM1
1385	2301	False	True	False	False	CREB1	FOXE3
1385	23011	False	True	False	False	CREB1	RAB21
1385	23019	False	True	True	False	CREB1	CNOT1
1385	23032	False	True	False	False	CREB1	USP33
1385	23033	False	True	False	False	CREB1	DOPEY1
1385	23036	False	True	False	False	CREB1	ZNF292
1385	23041	False	True	False	False	CREB1	MON2
1385	23047	False	True	False	False	CREB1	PDS5B
1385	2306	False	True	False	False	CREB1	FOXD2
1385	23063	False	True	False	False	CREB1	WAPAL
1385	23064	False	True	False	False	CREB1	SETX
1385	23074	False	True	False	False	CREB1	UHRF1BP1L
1385	23077	False	True	False	False	CREB1	MYCBP2
1385	23112	False	True	False	False	CREB1	TNRC6B
1385	23116	False	True	False	False	CREB1	FAM179B
1385	23118	False	True	False	False	CREB1	TAB2
1385	23122	False	True	False	False	CREB1	CLASP2
1385	23131	False	True	False	False	CREB1	GPATCH8
1385	23137	False	True	False	False	CREB1	SMC5
1385	23142	False	True	False	False	CREB1	DCUN1D4
1385	23145	False	True	False	False	CREB1	SSPO
1385	23155	False	True	False	False	CREB1	CLCC1
1385	23161	False	True	False	False	CREB1	SNX13
1385	23167	False	True	False	False	CREB1	EFR3A
1385	23168	False	True	False	False	CREB1	RTF1
1385	23172	False	True	False	False	CREB1	FAM175B
1385	23173	False	True	False	False	CREB1	METAP1
1385	23185	False	True	False	False	CREB1	LARP4B
1385	23190	False	True	False	False	CREB1	UBXN4
1385	23197	False	True	False	False	CREB1	FAF2
1385	23200	False	True	False	False	CREB1	ATP11B
1385	23215	False	True	False	False	CREB1	PRRC2C
1385	23217	False	True	False	False	CREB1	ZFR2
1385	23219	False	True	False	False	CREB1	FBXO28
1385	23230	False	True	False	False	CREB1	VPS13A
1385	23237	False	True	False	False	CREB1	ARC
1385	23244	False	True	False	False	CREB1	PDS5A
1385	23248	False	True	False	False	CREB1	RPRD2
1385	23253	False	True	False	False	CREB1	ANKRD12
1385	23256	False	True	False	False	CREB1	SCFD1
1385	23262	False	True	False	False	CREB1	PPIP5K2
1385	23269	False	True	False	False	CREB1	MGA
1385	23272	False	True	False	False	CREB1	FAM208A
1385	23304	False	True	False	False	CREB1	UBR2
1385	23317	False	True	False	False	CREB1	DNAJC13
1385	23318	False	True	False	False	CREB1	ZCCHC11
1385	2332	False	True	True	False	CREB1	FMR1
1385	23325	False	True	False	False	CREB1	KIAA1033
1385	23332	False	True	False	False	CREB1	CLASP1
1385	23347	False	True	False	False	CREB1	SMCHD1
1385	23350	False	True	False	False	CREB1	U2SURP
1385	23355	False	True	False	False	CREB1	VPS8
1385	23358	False	True	False	False	CREB1	USP24
1385	23369	False	True	False	False	CREB1	PUM2
1385	23376	False	True	False	False	CREB1	UFL1
1385	23379	False	True	False	False	CREB1	KIAA0947
1385	23390	False	True	False	False	CREB1	ZDHHC17
1385	23394	False	True	False	False	CREB1	ADNP
1385	23398	False	True	False	False	CREB1	PPWD1
1385	23405	False	True	False	False	CREB1	DICER1
1385	23430	False	True	False	False	CREB1	TPSD1
1385	23434	False	True	False	False	CREB1	C3orf27
1385	23443	False	True	False	False	CREB1	SLC35A3
1385	23451	False	True	False	False	CREB1	SF3B1
1385	23469	False	True	False	False	CREB1	PHF3
1385	23473	False	True	False	False	CREB1	CAPN7
1385	23505	False	True	False	False	CREB1	TMEM131
1385	23512	False	True	False	False	CREB1	SUZ12
1385	23515	False	True	False	False	CREB1	MORC3
1385	23517	False	True	False	False	CREB1	SKIV2L2
1385	23518	False	True	False	False	CREB1	R3HDM1
1385	23522	False	True	True	False	CREB1	KAT6B
1385	23527	False	True	False	False	CREB1	ACAP2
1385	23539	False	True	False	False	CREB1	SLC16A8
1385	23556	False	True	False	False	CREB1	PIGN
1385	23592	False	True	False	False	CREB1	LEMD3
1385	23595	False	True	False	False	CREB1	ORC3
1385	23607	False	True	False	False	CREB1	CD2AP
1385	23615	False	True	False	False	CREB1	PYY2
1385	23630	False	True	False	False	CREB1	KCNE1L
1385	23637	False	True	False	False	CREB1	RABGAP1
1385	23760	False	True	False	False	CREB1	PITPNB
1385	246175	False	True	False	False	CREB1	CNOT6L
1385	252983	False	True	False	False	CREB1	STXBP4
1385	253143	False	True	False	False	CREB1	PRR14L
1385	253260	False	True	False	False	CREB1	RICTOR
1385	253943	False	True	False	False	CREB1	YTHDF3
1385	254065	False	True	False	False	CREB1	BRWD3
1385	254173	False	True	False	False	CREB1	TTLL10
1385	254187	False	True	False	False	CREB1	TSGA10IP
1385	254225	False	True	False	False	CREB1	RNF169
1385	255057	False	True	False	False	CREB1	C19orf26
1385	2551	False	True	False	False	CREB1	GABPA
1385	255275	False	True	False	False	CREB1	MYADML2
1385	2553	False	True	False	False	CREB1	GABPB1
1385	255520	False	True	False	False	CREB1	ELMOD2
1385	255967	False	True	False	False	CREB1	PAN3
1385	256297	False	True	False	False	CREB1	PTF1A
1385	256355	False	True	False	False	CREB1	RPS2P32
1385	256471	False	True	False	False	CREB1	MFSD8
1385	256472	False	True	False	False	CREB1	TMEM151A
1385	256536	False	True	False	False	CREB1	TCERG1L
1385	256643	False	True	False	False	CREB1	CXorf23
1385	257218	False	True	False	False	CREB1	SHPRH
1385	257240	False	True	False	False	CREB1	KLHL34
1385	25782	False	True	False	False	CREB1	RAB3GAP2
1385	25806	False	True	False	False	CREB1	VAX2
1385	25807	False	True	False	False	CREB1	RHBDD3
1385	25820	False	True	False	False	CREB1	ARIH1
1385	25831	False	True	False	False	CREB1	HECTD1
1385	25836	False	True	False	False	CREB1	NIPBL
1385	25843	False	True	False	False	CREB1	MOB4
1385	25852	False	True	False	False	CREB1	ARMC8
1385	25871	False	True	False	False	CREB1	C3orf17
1385	25876	False	True	False	False	CREB1	SPEF1
1385	2589	False	True	False	False	CREB1	GALNT1
1385	25896	False	True	False	False	CREB1	INTS7
1385	25898	False	True	False	False	CREB1	RCHY1
1385	25909	False	True	False	False	CREB1	AHCTF1
1385	25913	False	True	False	False	CREB1	POT1
1385	25917	False	True	False	False	CREB1	THUMPD3
1385	259282	False	True	False	False	CREB1	BOD1L1
1385	25936	False	True	False	False	CREB1	NSL1
1385	25942	False	True	False	False	CREB1	SIN3A
1385	25948	False	True	False	False	CREB1	KBTBD2
1385	25962	False	True	False	False	CREB1	KIAA1429
1385	25978	False	True	False	False	CREB1	CHMP2B
1385	25998	False	True	False	False	CREB1	IBTK
1385	26009	False	True	False	False	CREB1	ZZZ3
1385	26019	False	True	False	False	CREB1	UPF2
1385	26036	False	True	False	False	CREB1	ZNF451
1385	26043	False	True	False	False	CREB1	UBXN7
1385	26046	False	True	False	False	CREB1	LTN1
1385	26054	False	True	False	False	CREB1	SENP6
1385	26057	False	True	False	False	CREB1	ANKRD17
1385	26058	False	True	False	False	CREB1	GIGYF2
1385	26060	False	True	False	False	CREB1	APPL1
1385	26065	False	True	False	False	CREB1	LSM14A
1385	26091	False	True	False	False	CREB1	HERC4
1385	26122	False	True	False	False	CREB1	EPC2
1385	26127	False	True	False	False	CREB1	FGFR1OP2
1385	26148	False	True	False	False	CREB1	C10orf12
1385	26153	False	True	False	False	CREB1	KIF26A
1385	262	False	True	False	False	CREB1	AMD1
1385	26234	False	True	False	False	CREB1	FBXL5
1385	26235	False	True	False	False	CREB1	FBXL4
1385	26251	False	True	False	False	CREB1	KCNG2
1385	26257	False	True	False	False	CREB1	NKX2-8
1385	26273	False	True	False	False	CREB1	FBXO3
1385	2642	False	True	False	False	CREB1	GCGR
1385	2657	False	True	False	False	CREB1	GDF1
1385	26576	False	True	False	False	CREB1	SRPK3
1385	2665	False	True	False	False	CREB1	GDI2
1385	268	False	True	False	False	CREB1	AMH
1385	26985	False	True	False	False	CREB1	AP3M1
1385	27006	False	True	False	False	CREB1	FGF22
1385	27067	False	True	False	False	CREB1	STAU2
1385	27072	False	True	False	False	CREB1	VPS41
1385	27107	False	True	False	False	CREB1	ZBTB11
1385	27113	False	True	True	False	CREB1	BBC3
1385	27189	False	True	False	False	CREB1	IL17C
1385	27236	False	True	False	False	CREB1	ARFIP1
1385	27252	False	True	False	False	CREB1	KLHL20
1385	27287	False	True	False	False	CREB1	VENTX
1385	27291	False	True	False	False	CREB1	R3HCC1L
1385	27327	False	True	True	False	CREB1	TNRC6A
1385	27332	False	True	False	False	CREB1	ZNF638
1385	27344	False	True	False	False	CREB1	PCSK1N
1385	2738	False	True	False	False	CREB1	GLI4
1385	27430	False	True	False	False	CREB1	MAT2B
1385	27439	False	True	False	False	CREB1	CECR6
1385	2764	False	True	False	False	CREB1	GMFB
1385	2773	False	True	False	False	CREB1	GNAI3
1385	282974	False	True	False	False	CREB1	STK32C
1385	283229	False	True	False	False	CREB1	EFCAB4A
1385	283416	False	True	False	False	CREB1	C12orf61
1385	283600	False	True	False	False	CREB1	SLC25A47
1385	283643	False	True	False	False	CREB1	C14orf80
1385	283869	False	True	False	False	CREB1	NPW
1385	283870	False	True	False	False	CREB1	C16orf79
1385	284185	False	True	False	False	CREB1	LINC00482
1385	284186	False	True	False	False	CREB1	TMEM105
1385	284297	False	True	False	False	CREB1	SSC5D
1385	284309	False	True	False	False	CREB1	ZNF776
1385	284312	False	True	False	False	CREB1	ZSCAN1
1385	284323	False	True	False	False	CREB1	ZNF780A
1385	284346	False	True	False	False	CREB1	ZNF575
1385	284382	False	True	False	False	CREB1	ACTL9
1385	284451	False	True	False	False	CREB1	ODF3L2
1385	284739	False	True	False	False	CREB1	LINC00176
1385	284948	False	True	False	False	CREB1	SH2D6
1385	2850	False	True	False	False	CREB1	GPR27
1385	285093	False	True	False	False	CREB1	CXXC11
1385	285172	False	True	False	False	CREB1	FAM126B
1385	285237	False	True	False	False	CREB1	C3orf38
1385	285343	False	True	False	False	CREB1	TCAIM
1385	285489	False	True	False	False	CREB1	DOK7
1385	285527	False	True	False	False	CREB1	FRYL
1385	285601	False	True	False	False	CREB1	GPR150
1385	285636	False	True	False	False	CREB1	C5orf51
1385	285672	False	True	False	False	CREB1	SREK1IP1
1385	285800	False	True	False	False	CREB1	PRR18
1385	285961	False	True	False	False	CREB1	SEPT7L
1385	285971	False	True	False	False	CREB1	ZNF775
1385	286101	False	True	False	False	CREB1	ZNF252P
1385	286103	False	True	False	False	CREB1	ZNF252P-AS1
1385	286148	False	True	False	False	CREB1	DPY19L4
1385	286257	False	True	False	False	CREB1	C9orf142
1385	286436	False	True	False	False	CREB1	H2BFM
1385	28977	False	True	False	False	CREB1	MRPL42
1385	2905	False	True	True	False	CREB1	GRIN2C
1385	29066	False	True	False	False	CREB1	ZC3H7A
1385	29072	False	True	False	False	CREB1	SETD2
1385	29079	False	True	False	False	CREB1	MED4
1385	29110	False	True	False	False	CREB1	TBK1
1385	2928	False	True	False	False	CREB1	GSC2
1385	2957	False	True	False	False	CREB1	GTF2A1
1385	2960	False	True	False	False	CREB1	GTF2E1
1385	2965	False	True	False	False	CREB1	GTF2H1
1385	29761	False	True	False	False	CREB1	USP25
1385	29766	False	True	False	False	CREB1	TMOD3
1385	2981	False	True	False	False	CREB1	GUCA2B
1385	29843	False	True	True	False	CREB1	SENP1
1385	29883	False	True	False	False	CREB1	CNOT7
1385	29901	False	True	False	False	CREB1	SAC3D1
1385	29903	False	True	False	False	CREB1	CCDC106
1385	29929	False	True	False	False	CREB1	ALG6
1385	29945	False	True	False	False	CREB1	ANAPC4
1385	29966	False	True	False	False	CREB1	STRN3
1385	29994	False	True	False	False	CREB1	BAZ2B
1385	3000	False	True	False	False	CREB1	GUCY2D
1385	30062	False	True	False	False	CREB1	RAX
1385	3049	False	True	False	False	CREB1	HBQ1
1385	3066	False	True	False	False	CREB1	HDAC2
1385	30848	False	True	False	False	CREB1	CTAG2
1385	30849	False	True	False	False	CREB1	PIK3R4
1385	3093	False	True	False	False	CREB1	UBE2K
1385	3096	False	True	False	False	CREB1	HIVEP1
1385	3166	False	True	False	False	CREB1	HMX1
1385	317	False	True	False	False	CREB1	APAF1
1385	3190	False	True	False	False	CREB1	HNRNPK
1385	3192	False	True	False	False	CREB1	HNRNPU
1385	3196	False	True	False	False	CREB1	TLX2
1385	3211	False	True	False	False	CREB1	HOXB1
1385	3228	False	True	False	False	CREB1	HOXC12
1385	324	False	True	True	False	CREB1	APC
1385	326	False	True	False	False	CREB1	AIRE
1385	326340	False	True	False	False	CREB1	ZAR1
1385	3265	False	True	True	False	CREB1	HRAS
1385	3267	False	True	False	False	CREB1	AGFG1
1385	329	False	True	False	False	CREB1	BIRC2
1385	331	False	True	False	False	CREB1	XIAP
1385	333929	False	True	False	False	CREB1	SNAI3
1385	3351	False	True	True	False	CREB1	HTR1B
1385	337966	False	True	False	False	CREB1	KRTAP6-1
1385	339059	False	True	False	False	CREB1	FLJ40448
1385	339221	False	True	False	False	CREB1	ENPP7
1385	339229	False	True	False	False	CREB1	OXLD1
1385	339324	False	True	False	False	CREB1	ZNF260
1385	339344	False	True	False	False	CREB1	MYPOP
1385	339345	False	True	False	False	CREB1	NANOS2
1385	339451	False	True	False	False	CREB1	KLHL17
1385	339456	False	True	False	False	CREB1	TMEM52
1385	339488	False	True	False	False	CREB1	TFAP2E
1385	339742	False	True	False	False	CREB1	FAM201B
1385	339745	False	True	False	False	CREB1	SPOPL
1385	339768	False	True	False	False	CREB1	ESPNL
1385	339779	False	True	False	False	CREB1	C2orf53
1385	339906	False	True	False	False	CREB1	PRSS42
1385	340260	False	True	False	False	CREB1	UNCX
1385	340385	False	True	False	False	CREB1	ZNF517
1385	340665	False	True	False	False	CREB1	CYP26C1
1385	340784	False	True	False	False	CREB1	HMX3
1385	341567	False	True	False	False	CREB1	H1FNT
1385	342527	False	True	False	False	CREB1	SMTNL2
1385	342865	False	True	False	False	CREB1	VSTM2B
1385	343472	False	True	False	False	CREB1	BARHL2
1385	343637	False	True	False	False	CREB1	RSPO4
1385	344191	False	True	False	False	CREB1	EVX2
1385	3454	False	True	True	False	CREB1	IFNAR1
1385	347088	False	True	False	False	CREB1	GPR144
1385	347148	False	True	False	False	CREB1	QRFP
1385	347694	False	True	False	False	CREB1	ECEL1P2
1385	347853	False	True	False	False	CREB1	TBX10
1385	348235	False	True	False	False	CREB1	SKA2
1385	3483	False	True	False	False	CREB1	IGFALS
1385	348303	False	True	False	False	CREB1	SELV
1385	348995	False	True	False	False	CREB1	NUP43
1385	349136	False	True	False	False	CREB1	WDR86
1385	349667	False	True	False	False	CREB1	RTN4RL2
1385	350383	False	True	False	False	CREB1	GPR142
1385	3516	False	True	False	False	CREB1	RBPJ
1385	353131	False	True	False	False	CREB1	LCE1A
1385	353134	False	True	False	False	CREB1	LCE1D
1385	353137	False	True	False	False	CREB1	LCE1F
1385	360023	False	True	False	False	CREB1	ZBTB41
1385	360200	False	True	False	False	CREB1	TMPRSS9
1385	360226	False	True	False	False	CREB1	PRSS41
1385	3612	False	True	False	False	CREB1	IMPA1
1385	363	False	True	False	False	CREB1	AQP6
1385	3642	False	True	False	False	CREB1	INSM1
1385	3658	False	True	False	False	CREB1	IREB2
1385	372	False	True	False	False	CREB1	ARCN1
1385	374354	False	True	False	False	CREB1	NHLRC2
1385	374387	False	True	False	False	CREB1	DKFZp779M0652
1385	374569	False	True	False	False	CREB1	ASPG
1385	3746	False	True	False	False	CREB1	KCNC1
1385	374739	False	True	False	False	CREB1	TEPP
1385	3748	False	True	False	False	CREB1	KCNC3
1385	374875	False	True	False	False	CREB1	HSD11B1L
1385	374887	False	True	False	False	CREB1	YJEFN3
1385	375323	False	True	False	False	CREB1	LHFPL4
1385	3754	False	True	False	False	CREB1	KCNF1
1385	375567	False	True	False	False	CREB1	VWC2
1385	375743	False	True	False	False	CREB1	PTAR1
1385	375748	False	True	False	False	CREB1	ERCC6L2
1385	375759	False	True	False	False	CREB1	C9orf50
1385	3768	False	True	False	False	CREB1	KCNJ12
1385	377047	False	True	False	False	CREB1	PRSS45
1385	377841	False	True	False	False	CREB1	ENTPD8
1385	3796	False	True	False	False	CREB1	KIF2A
1385	3799	False	True	False	False	CREB1	KIF5B
1385	3836	False	True	False	False	CREB1	KPNA1
1385	3839	False	True	False	False	CREB1	KPNA3
1385	3840	False	True	False	False	CREB1	KPNA4
1385	3841	False	True	False	False	CREB1	KPNA5
1385	3842	False	True	False	False	CREB1	TNPO1
1385	3845	False	True	False	False	CREB1	KRAS
1385	386617	False	True	False	False	CREB1	KCTD8
1385	386677	False	True	False	False	CREB1	KRTAP10-1
1385	386684	False	True	False	False	CREB1	KRTAP12-4
1385	386685	False	True	False	False	CREB1	KRTAP10-12
1385	388323	False	True	False	False	CREB1	GLTPD2
1385	388394	False	True	False	False	CREB1	RPRML
1385	388428	False	True	False	False	CREB1	AATK-AS1
1385	388552	False	True	False	False	CREB1	BLOC1S3
1385	388581	False	True	False	False	CREB1	FAM132A
1385	388585	False	True	False	False	CREB1	HES5
1385	388611	False	True	False	False	CREB1	CD164L2
1385	389084	False	True	False	False	CREB1	C2orf82
1385	389383	False	True	False	False	CREB1	CLPSL2
1385	389458	False	True	False	False	CREB1	LOC389458
1385	389634	False	True	False	False	CREB1	LOC389634
1385	389677	False	True	False	False	CREB1	RBM12B
1385	389792	False	True	False	False	CREB1	IER5L
1385	389816	False	True	False	False	CREB1	LRRC26
1385	389941	False	True	False	False	CREB1	C1QL3
1385	390664	False	True	False	False	CREB1	C1QTNF8
1385	390667	False	True	False	False	CREB1	PTX4
1385	390980	False	True	False	False	CREB1	ZNF805
1385	3930	False	True	False	False	CREB1	LBR
1385	3982	False	True	False	False	CREB1	LIM2
1385	399474	False	True	False	False	CREB1	TMEM200B
1385	399823	False	True	False	False	CREB1	FOXI2
1385	399833	False	True	False	False	CREB1	SPRNP1
1385	400258	False	True	False	False	CREB1	C14orf180
1385	400658	False	True	False	False	CREB1	FLJ44313
1385	400668	False	True	False	False	CREB1	PRSS57
1385	4009	False	True	False	False	CREB1	LMX1A
1385	401	False	True	False	False	CREB1	PHOX2A
1385	4012	False	True	False	False	CREB1	LNPEP
1385	401253	False	True	False	False	CREB1	LINC00336
1385	401296	False	True	False	False	CREB1	LOC401296
1385	401562	False	True	False	False	CREB1	LCNL1
1385	401827	False	True	False	False	CREB1	MSLNL
1385	401944	False	True	False	False	CREB1	LDLRAD2
1385	402381	False	True	False	False	CREB1	SOHLH1
1385	402682	False	True	False	False	CREB1	UFSP1
1385	404217	False	True	False	False	CREB1	CTXN1
1385	4062	False	True	False	False	CREB1	LY6H
1385	406931	False	True	False	False	CREB1	MIR139
1385	406941	False	True	False	False	CREB1	MIR149
1385	406961	False	True	False	False	CREB1	MIR185
1385	406963	False	True	False	False	CREB1	MIR187
1385	406968	False	True	False	False	CREB1	MIR193A
1385	406992	False	True	False	False	CREB1	MIR210
1385	406994	False	True	False	False	CREB1	MIR212
1385	407037	False	True	False	False	CREB1	MIR320A
1385	407056	False	True	False	False	CREB1	MIR99B
1385	4076	False	True	False	False	CREB1	CAPRIN1
1385	407835	False	True	False	False	CREB1	LOC407835
1385	4087	False	True	False	False	CREB1	SMAD2
1385	4089	False	True	True	False	CREB1	SMAD4
1385	4140	False	True	False	False	CREB1	MARK3
1385	4154	False	True	False	False	CREB1	MBNL1
1385	4238	False	True	False	False	CREB1	MFAP3
1385	4287	False	True	False	False	CREB1	ATXN3
1385	4289	False	True	False	False	CREB1	MKLN1
1385	4294	False	True	False	False	CREB1	MAP3K10
1385	4350	False	True	False	False	CREB1	MPG
1385	4361	False	True	False	False	CREB1	MRE11A
1385	440072	False	True	False	False	CREB1	LINC00167
1385	440138	False	True	False	False	CREB1	ALG11
1385	440461	False	True	False	False	CREB1	LOC440461
1385	440508	False	True	False	False	CREB1	CLEC4GP1
1385	440695	False	True	False	False	CREB1	ETV3L
1385	440955	False	True	False	False	CREB1	TMEM89
1385	441208	False	True	False	False	CREB1	ZNRF2P1
1385	441268	False	True	False	False	CREB1	LOC441268
1385	441381	False	True	False	False	CREB1	LRRC24
1385	442425	False	True	False	False	CREB1	FOXB2
1385	442900	False	True	False	False	CREB1	MIR326
1385	442907	False	True	False	False	CREB1	MIR339
1385	4436	False	True	False	False	CREB1	MSH2
1385	4437	False	True	False	False	CREB1	MSH3
1385	4504	False	True	False	False	CREB1	MT3
1385	4534	False	True	False	False	CREB1	MTM1
1385	4649	False	True	False	False	CREB1	MYO9A
1385	4659	False	True	False	False	CREB1	PPP1R12A
1385	466	False	True	True	False	CREB1	ATF1
1385	4683	False	True	False	False	CREB1	NBN
1385	4686	False	True	False	False	CREB1	NCBP1
1385	4690	False	True	False	False	CREB1	NCK1
1385	472	False	True	True	False	CREB1	ATM
1385	4735	False	True	False	False	CREB1	2002-09-01
1385	4750	False	True	False	False	CREB1	NEK1
1385	4761	False	True	False	False	CREB1	NEUROD2
1385	4801	False	True	False	False	CREB1	NFYB
1385	4820	False	True	False	False	CREB1	NKTR
1385	4825	False	True	False	False	CREB1	NKX6-1
1385	4848	False	True	False	False	CREB1	CNOT2
1385	4850	False	True	False	False	CREB1	CNOT4
1385	4861	False	True	True	False	CREB1	NPAS1
1385	4863	False	True	False	False	CREB1	NPAT
1385	4880	False	True	False	False	CREB1	NPPC
1385	4893	False	True	False	False	CREB1	NRAS
1385	4902	False	True	False	False	CREB1	NRTN
1385	4917	False	True	False	False	CREB1	NTN3
1385	494337	False	True	False	False	CREB1	MIR425
1385	494514	False	True	False	False	CREB1	C18orf56
1385	4976	False	True	False	False	CREB1	OPA1
1385	4990	False	True	False	False	CREB1	SIX6
1385	4999	False	True	False	False	CREB1	ORC2
1385	5000	False	True	False	False	CREB1	ORC4
1385	5020	False	True	True	False	CREB1	OXT
1385	503542	False	True	False	False	CREB1	SPRN
1385	5048	False	True	False	False	CREB1	PAFAH1B1
1385	50509	False	True	False	False	CREB1	COL5A3
1385	50618	False	True	False	False	CREB1	ITSN2
1385	5062	False	True	False	False	CREB1	PAK2
1385	50632	False	True	False	False	CREB1	CALY
1385	50636	False	True	False	False	CREB1	ANO7
1385	5073	False	True	False	False	CREB1	PARN
1385	50801	False	True	False	False	CREB1	KCNK4
1385	50809	False	True	False	False	CREB1	HP1BP3
1385	5082	False	True	False	False	CREB1	PDCL
1385	5100	False	True	False	False	CREB1	PCDH8
1385	51028	False	True	False	False	CREB1	VPS36
1385	51052	False	True	False	False	CREB1	PRLH
1385	51095	False	True	False	False	CREB1	TRNT1
1385	51100	False	True	False	False	CREB1	SH3GLB1
1385	51105	False	True	False	False	CREB1	PHF20L1
1385	51111	False	True	False	False	CREB1	SUV420H1
1385	51130	False	True	False	False	CREB1	ASB3
1385	51135	False	True	False	False	CREB1	IRAK4
1385	51161	False	True	False	False	CREB1	C3orf18
1385	51162	False	True	False	False	CREB1	EGFL7
1385	51164	False	True	False	False	CREB1	DCTN4
1385	51168	False	True	False	False	CREB1	MYO15A
1385	51185	False	True	False	False	CREB1	CRBN
1385	51247	False	True	False	False	CREB1	PAIP2
1385	5128	False	True	False	False	CREB1	CDK17
1385	51286	False	True	False	False	CREB1	CEND1
1385	51289	False	True	False	False	CREB1	RXFP3
1385	51290	False	True	False	False	CREB1	ERGIC2
1385	51306	False	True	False	False	CREB1	FAM13B
1385	51319	False	True	False	False	CREB1	RSRC1
1385	51322	False	True	False	False	CREB1	WAC
1385	51347	False	True	False	False	CREB1	TAOK3
1385	51362	False	True	False	False	CREB1	CDC40
1385	51366	False	True	False	False	CREB1	UBR5
1385	51379	False	True	False	False	CREB1	CRLF3
1385	51426	False	True	False	False	CREB1	POLK
1385	5143	False	True	False	False	CREB1	PDE4C
1385	51430	False	True	False	False	CREB1	SUCO
1385	51455	False	True	False	False	CREB1	REV1
1385	51475	False	True	False	False	CREB1	CABP2
1385	51496	False	True	False	False	CREB1	CTDSPL2
1385	51528	False	True	False	False	CREB1	JKAMP
1385	51534	False	True	False	False	CREB1	VTA1
1385	51535	False	True	False	False	CREB1	PPHLN1
1385	51552	False	True	False	False	CREB1	RAB14
1385	51574	False	True	False	False	CREB1	LARP7
1385	51582	False	True	False	False	CREB1	AZIN1
1385	51585	False	True	False	False	CREB1	PCF11
1385	51592	False	True	False	False	CREB1	TRIM33
1385	51663	False	True	False	False	CREB1	ZFR
1385	51719	False	True	True	False	CREB1	CAB39
1385	51735	False	True	False	False	CREB1	RAPGEF6
1385	51742	False	True	False	False	CREB1	ARID4B
1385	51764	False	True	False	False	CREB1	GNG13
1385	51773	False	True	False	False	CREB1	RSF1
1385	5194	False	True	False	False	CREB1	PEX13
1385	5229	False	True	False	False	CREB1	PGGT1B
1385	5257	False	True	False	False	CREB1	PHKB
1385	528	False	True	False	False	CREB1	ATP6V1C1
1385	5286	False	True	False	False	CREB1	PIK3C2A
1385	5289	False	True	False	False	CREB1	PIK3C3
1385	5290	False	True	False	False	CREB1	PIK3CA
1385	5301	False	True	False	False	CREB1	PIN1P1
1385	5309	False	True	False	False	CREB1	PITX3
1385	53342	False	True	False	False	CREB1	IL17D
1385	53371	False	True	False	False	CREB1	NUP54
1385	5356	False	True	False	False	CREB1	PLRG1
1385	538	False	True	False	False	CREB1	ATP7A
1385	53981	False	True	False	False	CREB1	CPSF2
1385	54014	False	True	False	False	CREB1	BRWD1
1385	54165	False	True	False	False	CREB1	DCUN1D1
1385	5431	False	True	False	False	CREB1	POLR2B
1385	54431	False	True	False	False	CREB1	DNAJC10
1385	54439	False	True	False	False	CREB1	RBM27
1385	54454	False	True	False	False	CREB1	ATAD2B
1385	54462	False	True	False	False	CREB1	FAM190B
1385	54464	False	True	True	False	CREB1	XRN1
1385	54467	False	True	False	False	CREB1	ANKIB1
1385	54468	False	True	False	False	CREB1	MIOS
1385	54482	False	True	False	False	CREB1	TRMT13
1385	54495	False	True	False	False	CREB1	TMX3
1385	54497	False	True	False	False	CREB1	HEATR5B
1385	545	False	True	False	False	CREB1	ATR
1385	54503	False	True	False	False	CREB1	ZDHHC13
1385	54508	False	True	False	False	CREB1	FLJ11235
1385	54521	False	True	False	False	CREB1	WDR44
1385	5453	False	True	False	False	CREB1	POU3F1
1385	54536	False	True	False	False	CREB1	EXOC6
1385	54542	False	True	False	False	CREB1	RC3H2
1385	5455	False	True	False	False	CREB1	POU3F3
1385	54556	False	True	False	False	CREB1	ING3
1385	546	False	True	False	False	CREB1	ATRX
1385	54626	False	True	False	False	CREB1	HES2
1385	54664	False	True	False	False	CREB1	TMEM106B
1385	54665	False	True	False	False	CREB1	RSBN1
1385	54680	False	True	False	False	CREB1	ZNHIT6
1385	5469	False	True	True	False	CREB1	MED1
1385	54737	False	True	False	False	CREB1	MPHOSPH8
1385	54738	False	True	False	False	CREB1	FEV
1385	54754	False	True	False	False	CREB1	FAM22F
1385	54760	False	True	False	False	CREB1	PCSK4
1385	54778	False	True	False	False	CREB1	RNF111
1385	54790	False	True	False	False	CREB1	TET2
1385	54799	False	True	False	False	CREB1	MBTD1
1385	54812	False	True	False	False	CREB1	AFTPH
1385	54813	False	True	False	False	CREB1	KLHL28
1385	54816	False	True	False	False	CREB1	ZNF280D
1385	54822	False	True	False	False	CREB1	TRPM7
1385	54832	False	True	False	False	CREB1	VPS13C
1385	54834	False	True	False	False	CREB1	GDAP2
1385	54876	False	True	False	False	CREB1	DCAF16
1385	54878	False	True	False	False	CREB1	DPP8
1385	54891	False	True	False	False	CREB1	INO80D
1385	54901	False	True	True	False	CREB1	CDKAL1
1385	54904	False	True	False	False	CREB1	WHSC1L1
1385	54905	False	True	False	False	CREB1	CYP2W1
1385	54906	False	True	False	False	CREB1	FAM208B
1385	54923	False	True	False	False	CREB1	LIME1
1385	54932	False	True	False	False	CREB1	EXD3
1385	5495	False	True	False	False	CREB1	PPM1B
1385	54953	False	True	False	False	CREB1	C1orf27
1385	54958	False	True	False	False	CREB1	TMEM160
1385	54989	False	True	False	False	CREB1	ZNF770
1385	5500	False	True	False	False	CREB1	PPP1CB
1385	55000	False	True	False	False	CREB1	TUG1
1385	55009	False	True	False	False	CREB1	C19orf24
1385	5501	False	True	False	False	CREB1	PPP1CC
1385	55014	False	True	False	False	CREB1	STX17
1385	55015	False	True	False	False	CREB1	PRPF39
1385	55023	False	True	False	False	CREB1	PHIP
1385	55031	False	True	True	False	CREB1	USP47
1385	55032	False	True	False	False	CREB1	SLC35A5
1385	55088	False	True	False	False	CREB1	C10orf118
1385	551	False	True	True	False	CREB1	AVP
1385	55102	False	True	False	False	CREB1	ATG2B
1385	55109	False	True	False	False	CREB1	AGGF1
1385	55119	False	True	False	False	CREB1	PRPF38B
1385	55125	False	True	False	False	CREB1	CEP192
1385	5515	False	True	False	False	CREB1	PPP2CA
1385	55153	False	True	False	False	CREB1	SDAD1
1385	55156	False	True	False	False	CREB1	ARMC1
1385	55167	False	True	False	False	CREB1	MSL2
1385	55183	False	True	False	False	CREB1	RIF1
1385	55193	False	True	False	False	CREB1	PBRM1
1385	55197	False	True	False	False	CREB1	RPRD1A
1385	55204	False	True	False	False	CREB1	GOLPH3L
1385	55206	False	True	False	False	CREB1	SBNO1
1385	55209	False	True	False	False	CREB1	SETD5
1385	55233	False	True	False	False	CREB1	MOB1A
1385	55234	False	True	False	False	CREB1	SMU1
1385	55236	False	True	False	False	CREB1	UBA6
1385	55252	False	True	False	False	CREB1	ASXL2
1385	55279	False	True	False	False	CREB1	ZNF654
1385	55284	False	True	False	False	CREB1	UBE2W
1385	55285	False	True	False	False	CREB1	RBM41
1385	55288	False	True	False	False	CREB1	RHOT1
1385	55291	False	True	False	False	CREB1	PPP6R3
1385	55297	False	True	False	False	CREB1	CCDC91
1385	5530	False	True	False	False	CREB1	PPP3CA
1385	55311	False	True	False	False	CREB1	ZNF444
1385	5532	False	True	False	False	CREB1	PPP3CB
1385	55322	False	True	False	False	CREB1	C5orf22
1385	55327	False	True	False	False	CREB1	LIN7C
1385	55336	False	True	False	False	CREB1	FBXL8
1385	55339	False	True	False	False	CREB1	WDR33
1385	5534	False	True	False	False	CREB1	PPP3R1
1385	5537	False	True	False	False	CREB1	PPP6C
1385	554235	False	True	False	False	CREB1	ASPDH
1385	55500	False	True	False	False	CREB1	ETNK1
1385	55554	False	True	False	False	CREB1	KLK15
1385	55578	False	True	False	False	CREB1	FAM48A
1385	55591	False	True	False	False	CREB1	VEZT
1385	55596	False	True	False	False	CREB1	ZCCHC8
1385	55609	False	True	False	False	CREB1	ZNF280C
1385	55610	False	True	False	False	CREB1	CCDC132
1385	55623	False	True	False	False	CREB1	THUMPD1
1385	55631	False	True	False	False	CREB1	LRRC40
1385	55632	False	True	False	False	CREB1	G2E3
1385	55656	False	True	False	False	CREB1	INTS8
1385	55660	False	True	False	False	CREB1	PRPF40A
1385	55663	False	True	False	False	CREB1	ZNF446
1385	55667	False	True	False	False	CREB1	DENND4C
1385	55668	False	True	False	False	CREB1	C14orf118
1385	55669	False	True	False	False	CREB1	MFN1
1385	55671	False	True	False	False	CREB1	SMEK1
1385	55676	False	True	False	False	CREB1	SLC30A6
1385	55680	False	True	False	False	CREB1	RUFY2
1385	55681	False	True	False	False	CREB1	SCYL2
1385	55717	False	True	False	False	CREB1	WDR11
1385	55719	False	True	False	False	CREB1	FAM178A
1385	55727	False	True	False	False	CREB1	BTBD7
1385	55729	False	True	False	False	CREB1	ATF7IP
1385	55737	False	True	False	False	CREB1	VPS35
1385	55745	False	True	False	False	CREB1	AP5M1
1385	55746	False	True	False	False	CREB1	NUP133
1385	55751	False	True	False	False	CREB1	TMEM184C
1385	55761	False	True	False	False	CREB1	TTC17
1385	55763	False	True	False	False	CREB1	EXOC1
1385	55770	False	True	False	False	CREB1	EXOC2
1385	55773	False	True	False	False	CREB1	TBC1D23
1385	55783	False	True	False	False	CREB1	FTSJD1
1385	55802	False	True	False	False	CREB1	DCP1A
1385	55814	False	True	False	False	CREB1	BDP1
1385	55832	False	True	False	False	CREB1	CAND1
1385	5586	False	True	False	False	CREB1	PKN2
1385	55870	False	True	False	False	CREB1	ASH1L
1385	55892	False	True	False	False	CREB1	MYNN
1385	55897	False	True	False	False	CREB1	MESP1
1385	55904	False	True	False	False	CREB1	MLL5
1385	55914	False	True	False	False	CREB1	ERBB2IP
1385	55972	False	True	False	False	CREB1	SLC25A40
1385	5599	True	True	True	True	CREB1	MAPK8
1385	5605	False	True	False	False	CREB1	MAP2K2
1385	5612	False	True	False	False	CREB1	PRKRIR
1385	56156	False	True	False	False	CREB1	TEX13B
1385	5626	False	True	False	False	CREB1	PROP1
1385	5663	False	True	True	False	CREB1	PSEN1
1385	56650	False	True	False	False	CREB1	CLDND1
1385	56666	False	True	False	False	CREB1	PANX2
1385	56751	False	True	False	False	CREB1	BARHL1
1385	56889	False	True	False	False	CREB1	TM9SF3
1385	56916	False	True	False	False	CREB1	SMARCAD1
1385	56946	False	True	False	False	CREB1	C11orf30
1385	56947	False	True	False	False	CREB1	MFF
1385	56953	False	True	False	False	CREB1	NT5M
1385	56987	False	True	False	False	CREB1	BBX
1385	56990	False	True	False	False	CREB1	CDC42SE2
1385	57026	False	True	False	False	CREB1	PDXP
1385	57038	False	True	False	False	CREB1	RARS2
1385	57092	False	True	False	False	CREB1	PCNP
1385	57102	False	True	False	False	CREB1	C12orf4
1385	57120	False	True	False	False	CREB1	GOPC
1385	57147	False	True	False	False	CREB1	SCYL3
1385	57148	False	True	False	False	CREB1	RALGAPB
1385	57165	False	True	False	False	CREB1	GJC2
1385	57187	False	True	False	False	CREB1	THOC2
1385	57223	False	True	False	False	CREB1	SMEK2
1385	57231	False	True	False	False	CREB1	SNX14
1385	5731	False	True	False	False	CREB1	PTGER1
1385	57337	False	True	False	False	CREB1	SENP7
1385	57396	False	True	False	False	CREB1	CLK4
1385	57404	False	True	False	False	CREB1	CYP20A1
1385	57448	False	True	False	False	CREB1	BIRC6
1385	57472	False	True	False	False	CREB1	CNOT6
1385	57474	False	True	False	False	CREB1	ZNF490
1385	57498	False	True	False	False	CREB1	KIDINS220
1385	57508	False	True	False	False	CREB1	INTS2
1385	57511	False	True	False	False	CREB1	COG6
1385	57531	False	True	False	False	CREB1	HACE1
1385	57532	False	True	False	False	CREB1	NUFIP2
1385	57534	False	True	False	False	CREB1	MIB1
1385	57551	False	True	False	False	CREB1	TAOK1
1385	57560	False	True	False	False	CREB1	IFT80
1385	57563	False	True	False	False	CREB1	KLHL8
1385	57571	False	True	False	False	CREB1	CARNS1
1385	57585	False	True	False	False	CREB1	CRAMP1L
1385	57589	False	True	False	False	CREB1	KIAA1432
1385	57599	False	True	False	False	CREB1	WDR48
1385	57606	False	True	False	False	CREB1	SLAIN2
1385	57614	False	True	False	False	CREB1	KIAA1468
1385	57642	False	True	False	False	CREB1	COL20A1
1385	57666	False	True	False	False	CREB1	FBRSL1
1385	57680	False	True	False	False	CREB1	CHD8
1385	57695	False	True	False	False	CREB1	USP37
1385	57703	False	True	False	False	CREB1	CWC22
1385	57708	False	True	False	False	CREB1	MIER1
1385	57716	False	True	False	False	CREB1	PRX
1385	57721	False	True	False	False	CREB1	METTL14
1385	57731	False	True	False	False	CREB1	SPTBN4
1385	57801	False	True	False	False	CREB1	HES4
1385	58486	False	True	False	False	CREB1	ZBED5
1385	58487	False	True	False	False	CREB1	CREBZF
1385	58506	False	True	False	False	CREB1	SCAF1
1385	58508	False	True	False	False	CREB1	MLL3
1385	58533	False	True	False	False	CREB1	SNX6
1385	5868	False	True	False	False	CREB1	RAB5A
1385	5884	False	True	False	False	CREB1	RAD17
1385	5885	False	True	False	False	CREB1	RAD21
1385	5903	False	True	False	False	CREB1	RANBP2
1385	5906	False	True	False	False	CREB1	RAP1A
1385	5908	False	True	False	False	CREB1	RAP1B
1385	5921	False	True	False	False	CREB1	RASA1
1385	5922	False	True	False	False	CREB1	RASA2
1385	5925	False	True	False	False	CREB1	RB1
1385	5926	False	True	False	False	CREB1	ARID4A
1385	5927	False	True	False	False	CREB1	KDM5A
1385	5928	False	True	False	False	CREB1	RBBP4
1385	59283	False	True	False	False	CREB1	CACNG8
1385	5930	False	True	False	False	CREB1	RBBP6
1385	59335	False	True	False	False	CREB1	PRDM12
1385	59336	False	True	False	False	CREB1	PRDM13
1385	5934	False	True	False	False	CREB1	RBL2
1385	5978	False	True	True	False	CREB1	REST
1385	5980	False	True	True	False	CREB1	REV3L
1385	5981	False	True	False	False	CREB1	RFC1
1385	6018	False	True	False	False	CREB1	RLF
1385	60313	False	True	False	False	CREB1	GPBP1L1
1385	6045	False	True	False	False	CREB1	RNF2
1385	60484	False	True	False	False	CREB1	HAPLN2
1385	60506	False	True	False	False	CREB1	NYX
1385	60558	False	True	False	False	CREB1	GUF1
1385	60560	False	True	False	False	CREB1	NAA35
1385	60684	False	True	False	False	CREB1	TRAPPC11
1385	6093	False	True	False	False	CREB1	ROCK1
1385	6120	False	True	False	False	CREB1	RPE
1385	6339	False	True	False	False	CREB1	SCNN1D
1385	6343	False	True	False	False	CREB1	SCT
1385	63877	False	True	False	False	CREB1	FAM204A
1385	63899	False	True	False	False	CREB1	NSUN3
1385	63948	False	True	False	False	CREB1	DMRTB1
1385	64062	False	True	False	False	CREB1	RBM26
1385	64089	False	True	False	False	CREB1	SNX16
1385	64096	False	True	False	False	CREB1	GFRA4
1385	6416	False	True	False	False	CREB1	MAP2K4
1385	64170	False	True	False	False	CREB1	CARD9
1385	64225	False	True	False	False	CREB1	ATL2
1385	642273	False	True	False	False	CREB1	FAM110C
1385	6426	False	True	False	False	CREB1	SRSF1
1385	642648	False	True	False	False	CREB1	LOC642648
1385	6428	False	True	False	False	CREB1	SRSF3
1385	64282	False	True	False	False	CREB1	PAPD5
1385	64326	False	True	False	False	CREB1	RFWD2
1385	64327	False	True	False	False	CREB1	LMBR1
1385	64328	False	True	False	False	CREB1	XPO4
1385	643664	False	True	False	False	CREB1	SLC35G6
1385	643736	False	True	False	False	CREB1	LCA10
1385	64376	False	True	False	False	CREB1	IKZF5
1385	64377	False	True	False	False	CREB1	CHST8
1385	643797	False	True	False	False	CREB1	LOC643797
1385	643904	False	True	False	False	CREB1	RNF222
1385	64398	False	True	False	False	CREB1	MPP5
1385	644168	False	True	False	False	CREB1	DRGX
1385	64418	False	True	False	False	CREB1	TMEM168
1385	64429	False	True	False	False	CREB1	ZDHHC6
1385	64430	False	True	False	False	CREB1	PCNXL4
1385	644524	False	True	False	False	CREB1	NKX2-4
1385	644903	False	True	False	False	CREB1	FLJ38668
1385	64645	False	True	False	False	CREB1	HIAT1
1385	64711	False	True	False	False	CREB1	HS3ST6
1385	64770	False	True	False	False	CREB1	CCDC14
1385	64786	False	True	False	False	CREB1	TBC1D15
1385	64795	False	True	False	False	CREB1	RMND5A
1385	64844	False	True	False	False	CREB1	MARCH7
1385	64848	False	True	False	False	CREB1	YTHDC2
1385	64863	False	True	False	False	CREB1	METTL4
1385	64864	False	True	False	False	CREB1	RFX7
1385	64895	False	True	False	False	CREB1	PAPOLG
1385	64921	False	True	False	False	CREB1	CASD1
1385	65056	False	True	False	False	CREB1	GPBP1
1385	65065	False	True	False	False	CREB1	NBEAL1
1385	65078	False	True	False	False	CREB1	RTN4R
1385	651430	False	True	False	False	CREB1	FLJ38576
1385	651746	False	True	False	False	CREB1	ANKRD33B
1385	652991	False	True	False	False	CREB1	SKOR2
1385	653489	False	True	False	False	CREB1	RGPD3
1385	659	False	True	False	False	CREB1	BMPR2
1385	65988	False	True	False	False	CREB1	ZNF747
1385	65990	False	True	False	False	CREB1	FAM173A
1385	65998	False	True	False	False	CREB1	C11orf95
1385	6613	False	True	False	False	CREB1	SUMO2
1385	6619	False	True	False	False	CREB1	SNAPC3
1385	663	False	True	False	False	CREB1	BNIP2
1385	6640	False	True	False	False	CREB1	SNTA1
1385	6650	False	True	False	False	CREB1	SOLH
1385	6651	False	True	False	False	CREB1	SON
1385	6654	False	True	False	False	CREB1	SOS1
1385	6655	False	True	False	False	CREB1	SOS2
1385	6656	False	True	False	False	CREB1	SOX1
1385	6658	False	True	False	False	CREB1	SOX3
1385	6666	False	True	False	False	CREB1	SOX12
1385	6667	True	True	True	True	CREB1	SP1
1385	6683	False	True	False	False	CREB1	SPAST
1385	6738	False	True	False	False	CREB1	TROVE2
1385	6745	False	True	False	False	CREB1	SSR1
1385	6753	False	True	False	False	CREB1	SSTR3
1385	6760	False	True	False	False	CREB1	SS18
1385	6801	False	True	False	False	CREB1	STRN
1385	6814	False	True	False	False	CREB1	STXBP3
1385	6815	False	True	False	False	CREB1	STYX
1385	6868	False	True	True	False	CREB1	ADAM17
1385	6873	False	True	False	False	CREB1	TAF2
1385	6885	False	True	False	False	CREB1	MAP3K7
1385	6938	False	True	False	False	CREB1	TCF12
1385	6939	False	True	False	False	CREB1	TCF15
1385	7072	False	True	False	False	CREB1	TIA1
1385	7073	False	True	False	False	CREB1	TIAL1
1385	7095	False	True	False	False	CREB1	SEC62
1385	7110	False	True	False	False	CREB1	TMF1
1385	7146	False	True	False	False	CREB1	TNXA
1385	7155	False	True	False	False	CREB1	TOP2B
1385	7174	False	True	False	False	CREB1	TPP2
1385	7175	False	True	False	False	CREB1	TPR
1385	7189	False	True	False	False	CREB1	TRAF6
1385	7251	False	True	False	False	CREB1	TSG101
1385	7257	False	True	False	False	CREB1	TSNAX
1385	727857	False	True	False	False	CREB1	BHLHA9
1385	7287	False	True	False	False	CREB1	TULP1
1385	7293	False	True	False	False	CREB1	TNFRSF4
1385	729440	False	True	False	False	CREB1	CCDC61
1385	7337	False	True	False	False	CREB1	UBE3A
1385	7341	False	True	True	False	CREB1	SUMO1
1385	7349	False	True	False	False	CREB1	UCN
1385	7455	False	True	False	False	CREB1	ZAN
1385	7471	False	True	False	False	CREB1	WNT1
1385	7475	False	True	False	False	CREB1	WNT6
1385	7484	False	True	False	False	CREB1	WNT9B
1385	7486	False	True	True	False	CREB1	WRN
1385	7514	False	True	False	False	CREB1	XPO1
1385	7520	False	True	True	False	CREB1	XRCC5
1385	7529	False	True	False	False	CREB1	YWHAB
1385	7534	False	True	False	False	CREB1	YWHAZ
1385	7543	False	True	False	False	CREB1	ZFX
1385	7572	False	True	False	False	CREB1	ZNF24
1385	7576	False	True	False	False	CREB1	ZNF28
1385	758	False	True	False	False	CREB1	MPPED1
1385	7581	False	True	False	False	CREB1	ZNF33A
1385	7690	False	True	False	False	CREB1	ZNF131
1385	7695	False	True	False	False	CREB1	ZNF136
1385	7702	False	True	False	False	CREB1	ZNF143
1385	7705	False	True	False	False	CREB1	ZNF146
1385	7707	False	True	False	False	CREB1	ZNF148
1385	7743	False	True	False	False	CREB1	ZNF189
1385	7750	False	True	False	False	CREB1	ZMYM2
1385	7755	False	True	False	False	CREB1	ZNF205
1385	7756	False	True	False	False	CREB1	ZNF207
1385	7767	False	True	False	False	CREB1	ZNF224
1385	7812	False	True	False	False	CREB1	CSDE1
1385	7871	False	True	False	False	CREB1	SLMAP
1385	7874	False	True	False	False	CREB1	USP7
1385	79006	False	True	False	False	CREB1	METRN
1385	79007	False	True	False	False	CREB1	DBNDD1
1385	79025	False	True	False	False	CREB1	C20orf195
1385	79048	False	True	False	False	CREB1	SECISBP2
1385	79074	False	True	False	False	CREB1	C2orf49
1385	79169	False	True	False	False	CREB1	C1orf35
1385	79176	False	True	False	False	CREB1	FBXL15
1385	79258	False	True	False	False	CREB1	MMEL1
1385	79412	False	True	False	False	CREB1	KREMEN2
1385	79441	False	True	False	False	CREB1	HAUS3
1385	79444	False	True	False	False	CREB1	BIRC7
1385	79577	False	True	False	False	CREB1	CDC73
1385	79596	False	True	False	False	CREB1	RNF219
1385	79598	False	True	False	False	CREB1	CEP97
1385	79612	False	True	False	False	CREB1	NAA16
1385	79634	False	True	False	False	CREB1	SCRN3
1385	79657	False	True	False	False	CREB1	RPAP3
1385	79664	False	True	True	False	CREB1	NARG2
1385	79666	False	True	False	False	CREB1	PLEKHF2
1385	79670	False	True	False	False	CREB1	ZCCHC6
1385	79677	False	True	False	False	CREB1	SMC6
1385	79692	False	True	False	False	CREB1	ZNF322
1385	79699	False	True	False	False	CREB1	ZYG11B
1385	79718	False	True	False	False	CREB1	TBL1XR1
1385	79734	False	True	False	False	CREB1	KCTD17
1385	79738	False	True	False	False	CREB1	BBS10
1385	79780	False	True	False	False	CREB1	CCDC82
1385	79798	False	True	False	False	CREB1	ARMC5
1385	79809	False	True	False	False	CREB1	TTC21B
1385	79811	False	True	False	False	CREB1	SLTM
1385	79830	False	True	False	False	CREB1	ZMYM1
1385	79832	False	True	False	False	CREB1	QSER1
1385	79871	False	True	False	False	CREB1	RPAP2
1385	79873	False	True	False	False	CREB1	NUDT18
1385	79882	False	True	False	False	CREB1	ZC3H14
1385	79924	False	True	False	False	CREB1	ADM2
1385	79927	False	True	False	False	CREB1	FAM110D
1385	79935	False	True	False	False	CREB1	CNTD2
1385	7994	False	True	True	False	CREB1	KAT6A
1385	79946	False	True	False	False	CREB1	C10orf95
1385	79948	False	True	False	False	CREB1	LPPR3
1385	79955	False	True	False	False	CREB1	PDZD7
1385	79982	False	True	False	False	CREB1	DNAJB14
1385	80006	False	True	False	False	CREB1	C5orf44
1385	80007	False	True	False	False	CREB1	C10orf88
1385	80012	False	True	False	False	CREB1	PHC3
1385	80013	False	True	False	False	CREB1	FAM188A
1385	80067	False	True	False	False	CREB1	DCAF17
1385	80143	False	True	False	False	CREB1	SIKE1
1385	80155	False	True	False	False	CREB1	NAA15
1385	80164	False	True	False	False	CREB1	FLJ22184
1385	80167	False	True	False	False	CREB1	C4orf29
1385	80178	False	True	False	False	CREB1	C16orf59
1385	80184	False	True	False	False	CREB1	CEP290
1385	80204	False	True	False	False	CREB1	FBXO11
1385	80205	False	True	False	False	CREB1	CHD9
1385	80208	False	True	False	False	CREB1	SPG11
1385	80218	False	True	False	False	CREB1	NAA50
1385	8022	False	True	False	False	CREB1	LHX3
1385	80232	False	True	False	False	CREB1	WDR26
1385	80255	False	True	False	False	CREB1	SLC35F5
1385	80267	False	True	False	False	CREB1	EDEM3
1385	8028	False	True	False	False	CREB1	MLLT10
1385	80314	False	True	False	False	CREB1	EPC1
1385	80351	False	True	False	False	CREB1	TNKS2
1385	8036	False	True	False	False	CREB1	SHOC2
1385	8045	False	True	False	False	CREB1	RASSF7
1385	8065	False	True	False	False	CREB1	CUL5
1385	80757	False	True	False	False	CREB1	TMEM121
1385	80758	False	True	False	False	CREB1	PRR7
1385	80789	False	True	False	False	CREB1	INTS5
1385	80817	False	True	False	False	CREB1	CEP44
1385	80856	False	True	False	False	CREB1	KIAA1715
1385	8087	False	True	False	False	CREB1	FXR1
1385	81542	False	True	False	False	CREB1	TMX1
1385	81545	False	True	False	False	CREB1	FBXO38
1385	81573	False	True	False	False	CREB1	ANKRD13C
1385	81608	False	True	False	False	CREB1	FIP1L1
1385	81627	False	True	False	False	CREB1	TRMT1L
1385	81671	False	True	False	False	CREB1	VMP1
1385	81688	False	True	False	False	CREB1	C6orf62
1385	81693	False	True	False	False	CREB1	AMN
1385	8174	False	True	False	False	CREB1	MADCAM1
1385	81847	False	True	False	False	CREB1	RNF146
1385	8202	False	True	True	False	CREB1	NCOA3
1385	8239	False	True	False	False	CREB1	USP9X
1385	829	False	True	False	False	CREB1	CAPZA1
1385	8290	False	True	False	False	CREB1	HIST3H3
1385	830	False	True	False	False	CREB1	CAPZA2
1385	8326	False	True	False	False	CREB1	FZD9
1385	83448	False	True	False	False	CREB1	PUS7L
1385	83475	False	True	False	False	CREB1	DOHH
1385	83548	False	True	False	False	CREB1	COG3
1385	83715	False	True	False	False	CREB1	ESPN
1385	83737	False	True	False	False	CREB1	ITCH
1385	83744	False	True	False	False	CREB1	ZNF484
1385	83756	False	True	False	False	CREB1	TAS1R3
1385	83852	False	True	False	False	CREB1	SETDB2
1385	83989	False	True	False	False	CREB1	FAM172A
1385	8405	False	True	False	False	CREB1	SPOP
1385	84069	False	True	False	False	CREB1	PLEKHN1
1385	84081	False	True	False	False	CREB1	NSRP1
1385	8411	False	True	False	False	CREB1	EEA1
1385	84128	False	True	False	False	CREB1	WDR75
1385	84146	False	True	False	False	CREB1	ZNF644
1385	84162	False	True	False	False	CREB1	KIAA1109
1385	8417	False	True	False	False	CREB1	STX7
1385	84188	False	True	False	False	CREB1	FAR1
1385	84220	False	True	False	False	CREB1	RGPD5
1385	84264	False	True	False	False	CREB1	HAGHL
1385	84295	False	True	False	False	CREB1	PHF6
1385	84304	False	True	False	False	CREB1	NUDT22
1385	84328	False	True	False	False	CREB1	LZIC
1385	8433	False	True	False	False	CREB1	UTF1
1385	84343	False	True	False	False	CREB1	HPS3
1385	84376	False	True	False	False	CREB1	HOOK3
1385	84439	False	True	False	False	CREB1	HHIPL1
1385	84458	False	True	False	False	CREB1	LCOR
1385	8446	False	True	False	False	CREB1	DUSP11
1385	84498	False	True	False	False	CREB1	FAM120B
1385	8450	False	True	True	False	CREB1	CUL4B
1385	84502	False	True	False	False	CREB1	JPH4
1385	84504	False	True	False	False	CREB1	NKX6-2
1385	8452	False	True	False	False	CREB1	CUL3
1385	8453	False	True	False	False	CREB1	CUL2
1385	84619	False	True	False	False	CREB1	ZGPAT
1385	84626	False	True	False	False	CREB1	KRBA1
1385	84630	False	True	False	False	CREB1	TTBK1
1385	84634	False	True	False	False	CREB1	KISS1R
1385	84667	False	True	False	False	CREB1	HES7
1385	84669	False	True	False	False	CREB1	USP32
1385	8467	False	True	False	False	CREB1	SMARCA5
1385	84727	False	True	False	False	CREB1	SPSB2
1385	84808	False	True	False	False	CREB1	C1orf170
1385	84839	False	True	False	False	CREB1	RAX2
1385	8484	False	True	False	False	CREB1	GALR3
1385	84859	False	True	False	False	CREB1	LRCH3
1385	84888	False	True	False	False	CREB1	SPPL2A
1385	84896	False	True	False	False	CREB1	ATAD1
1385	84914	False	True	False	False	CREB1	ZNF587
1385	84915	False	True	False	False	CREB1	FAM222A
1385	84922	False	True	False	False	CREB1	FIZ1
1385	84938	False	True	False	False	CREB1	ATG4C
1385	84950	False	True	False	False	CREB1	PRPF38A
1385	85015	False	True	False	False	CREB1	USP45
1385	8510	False	True	False	False	CREB1	MMP23B
1385	85313	False	True	False	False	CREB1	PPIL4
1385	8539	False	True	False	False	CREB1	API5
1385	8540	False	True	False	False	CREB1	AGPS
1385	8545	False	True	False	False	CREB1	CGGBP1
1385	8546	False	True	False	False	CREB1	AP3B1
1385	85474	False	True	False	False	CREB1	LBX2
1385	8548	False	True	False	False	CREB1	BLZF1
1385	8554	False	True	False	False	CREB1	PIAS1
1385	8559	False	True	False	False	CREB1	PRPF18
1385	85865	False	True	False	False	CREB1	GTPBP10
1385	8615	False	True	True	False	CREB1	USO1
1385	8621	False	True	False	False	CREB1	CDK13
1385	8648	False	True	True	False	CREB1	NCOA1
1385	8649	False	True	False	False	CREB1	LAMTOR3
1385	8658	False	True	True	False	CREB1	TNKS
1385	8674	False	True	False	False	CREB1	VAMP4
1385	8723	False	True	False	False	CREB1	SNX4
1385	8732	False	True	False	False	CREB1	RNGTT
1385	8755	False	True	False	False	CREB1	ADAM6
1385	8766	False	True	False	False	CREB1	RAB11A
1385	8773	False	True	False	False	CREB1	SNAP23
1385	8774	False	True	False	False	CREB1	NAPG
1385	8785	False	True	False	False	CREB1	MATN4
1385	8826	False	True	False	False	CREB1	IQGAP1
1385	885	False	True	True	False	CREB1	CCK
1385	8880	False	True	False	False	CREB1	FUBP1
1385	8886	False	True	False	False	CREB1	DDX18
1385	889	False	True	False	False	CREB1	KRIT1
1385	8899	False	True	False	False	CREB1	PRPF4B
1385	8928	False	True	False	False	CREB1	FOXH1
1385	8941	False	True	False	False	CREB1	CDK5R2
1385	89887	False	True	False	False	CREB1	ZNF628
1385	89958	False	True	False	False	CREB1	SAPCD2
1385	89970	False	True	False	False	CREB1	RSPRY1
1385	90050	False	True	False	False	CREB1	FAM181A
1385	90313	False	True	False	False	CREB1	TP53I13
1385	90353	False	True	False	False	CREB1	CTU1
1385	9039	False	True	False	False	CREB1	UBA3
1385	904	False	True	False	False	CREB1	CCNT1
1385	9044	False	True	False	False	CREB1	BTAF1
1385	9048	False	True	False	False	CREB1	ARTN
1385	90480	False	True	True	False	CREB1	GADD45GIP1
1385	905	False	True	False	False	CREB1	CCNT2
1385	90806	False	True	False	False	CREB1	ANGEL2
1385	90826	False	True	False	False	CREB1	PRMT10
1385	9101	False	True	False	False	CREB1	USP8
1385	9113	False	True	False	False	CREB1	LATS1
1385	9126	False	True	False	False	CREB1	SMC3
1385	9135	False	True	False	False	CREB1	RABEP1
1385	91408	False	True	False	False	CREB1	BTF3L4
1385	9147	False	True	False	False	CREB1	NEMF
1385	91522	False	True	False	False	CREB1	COL23A1
1385	91608	False	True	False	False	CREB1	RASL10B
1385	91612	False	True	False	False	CREB1	CHURC1
1385	91664	False	True	False	False	CREB1	ZNF845
1385	9169	False	True	False	False	CREB1	SCAF11
1385	91746	False	True	False	False	CREB1	YTHDC1
1385	9184	False	True	False	False	CREB1	BUB3
1385	91978	False	True	False	False	CREB1	TPGS1
1385	9202	False	True	False	False	CREB1	ZMYM4
1385	9204	False	True	False	False	CREB1	ZMYM6
1385	9205	False	True	False	False	CREB1	ZMYM5
1385	92255	False	True	False	False	CREB1	LMBRD2
1385	92359	False	True	False	False	CREB1	CRB3
1385	92591	False	True	False	False	CREB1	ASB16
1385	9282	False	True	False	False	CREB1	MED14
1385	92960	False	True	False	False	CREB1	PEX11G
1385	9318	False	True	True	False	CREB1	COPS2
1385	9320	False	True	False	False	CREB1	TRIP12
1385	9321	False	True	False	False	CREB1	TRIP11
1385	9330	False	True	False	False	CREB1	GTF3C3
1385	93380	False	True	False	False	CREB1	MMGT1
1385	93627	False	True	False	False	CREB1	TBCK
1385	9364	False	True	False	False	CREB1	RAB28
1385	93650	False	True	False	False	CREB1	ACPT
1385	9375	False	True	False	False	CREB1	TM9SF2
1385	94032	False	True	False	False	CREB1	CAMK2N2
1385	94059	False	True	False	False	CREB1	LENG9
1385	9406	False	True	False	False	CREB1	ZRANB2
1385	9409	False	True	False	False	CREB1	PEX16
1385	94101	False	True	False	False	CREB1	ORMDL1
1385	94134	False	True	False	False	CREB1	ARHGAP12
1385	9419	False	True	False	False	CREB1	CRIPT
1385	94233	False	True	False	False	CREB1	OPN4
1385	9427	False	True	False	False	CREB1	ECEL1
1385	9439	False	True	False	False	CREB1	MED23
1385	9440	False	True	False	False	CREB1	MED17
1385	9475	False	True	False	False	CREB1	ROCK2
1385	9520	False	True	False	False	CREB1	NPEPPS
1385	9522	False	True	False	False	CREB1	SCAMP1
1385	9525	False	True	False	False	CREB1	VPS4B
1385	9527	False	True	False	False	CREB1	GOSR1
1385	9559	False	True	False	False	CREB1	VPS26A
1385	9581	False	True	False	False	CREB1	PREPL
1385	9584	False	True	False	False	CREB1	RBM39
1385	9611	False	True	True	False	CREB1	NCOR1
1385	96459	False	True	False	False	CREB1	FNIP1
1385	9646	False	True	False	False	CREB1	CTR9
1385	9648	False	True	False	False	CREB1	GCC2
1385	9652	False	True	False	False	CREB1	TTC37
1385	9665	False	True	False	False	CREB1	KIAA0430
1385	96764	False	True	False	False	CREB1	TGS1
1385	9698	False	True	False	False	CREB1	PUM1
1385	9702	False	True	False	False	CREB1	CEP57
1385	9716	False	True	False	False	CREB1	AQR
1385	9728	False	True	False	False	CREB1	SECISBP2L
1385	9736	False	True	False	False	CREB1	USP34
1385	9738	False	True	False	False	CREB1	CCP110
1385	9748	False	True	False	False	CREB1	SLK
1385	9762	False	True	False	False	CREB1	PROSAPIP1
1385	9765	False	True	False	False	CREB1	ZFYVE16
1385	9774	False	True	False	False	CREB1	BCLAF1
1385	9779	False	True	False	False	CREB1	TBC1D5
1385	9782	False	True	True	False	CREB1	MATR3
1385	9786	False	True	False	False	CREB1	KIAA0586
1385	9813	False	True	False	False	CREB1	KIAA0494
1385	9815	False	True	False	False	CREB1	GIT2
1385	9818	False	True	False	False	CREB1	NUPL1
1385	9821	False	True	False	False	CREB1	RB1CC1
1385	9847	False	True	False	False	CREB1	KIAA0528
1385	9849	False	True	False	False	CREB1	ZNF518A
1385	9857	False	True	False	False	CREB1	CEP350
1385	9867	False	True	False	False	CREB1	PJA2
1385	9874	False	True	False	False	CREB1	TLK1
1385	9879	False	True	False	False	CREB1	DDX46
1385	988	False	True	False	False	CREB1	CDC5L
1385	989	False	True	False	False	CREB1	2007-09-01
1385	9897	False	True	False	False	CREB1	KIAA0196
1385	9908	False	True	False	False	CREB1	G3BP2
1385	9913	False	True	False	False	CREB1	SUPT7L
1385	9931	False	True	False	False	CREB1	HELZ
1385	9951	False	True	False	False	CREB1	HS3ST4
1385	9958	False	True	False	False	CREB1	USP15
1385	996	False	True	True	False	CREB1	CDC27
1385	9960	False	True	False	False	CREB1	USP3
1385	9967	False	True	False	False	CREB1	THRAP3
1385	9969	False	True	False	False	CREB1	MED13
1385	9972	False	True	False	False	CREB1	NUP153
1385	9984	False	True	False	False	CREB1	THOC1
1385	9991	False	True	False	False	CREB1	PTBP3
1385	9994	False	True	False	False	CREB1	CASP8AP2
100101267	1387	False	True	False	False	POM121C	CREBBP
100132247	1387	False	True	False	False	LOC100132247	CREBBP
10075	1387	False	True	False	False	HUWE1	CREBBP
10163	1387	False	True	False	False	WASF2	CREBBP
10291	1387	False	True	False	False	SF3A1	CREBBP
103	1387	False	True	False	False	ADAR	CREBBP
10499	1387	False	True	True	False	NCOA2	CREBBP
10521	1387	False	True	False	False	DDX17	CREBBP
10594	1387	False	True	False	False	PRPF8	CREBBP
10725	1387	False	True	True	False	NFAT5	CREBBP
10847	1387	False	True	True	False	SRCAP	CREBBP
11011	1387	False	True	False	False	TLK2	CREBBP
11016	1387	False	True	False	False	ATF7	CREBBP
11044	1387	False	True	False	False	PAPD7	CREBBP
1106	1387	False	True	False	False	CHD2	CREBBP
11060	1387	False	True	False	False	WWP2	CREBBP
1108	1387	False	True	True	False	CHD4	CREBBP
11083	1387	False	True	False	False	DIDO1	CREBBP
11100	1387	False	True	False	False	HNRNPUL1	CREBBP
11143	1387	False	True	False	False	KAT7	CREBBP
11176	1387	False	True	False	False	BAZ2A	CREBBP
11214	1387	False	True	False	False	AKAP13	CREBBP
11276	1387	False	True	False	False	SYNRG	CREBBP
1387	149041	False	True	False	False	CREBBP	RC3H1
1387	152006	False	True	False	False	CREBBP	RNF38
1387	155435	False	True	False	False	CREBBP	RBM33
1387	157680	False	True	False	False	CREBBP	VPS13B
1387	171017	False	True	False	False	CREBBP	ZNF384
1387	1859	False	True	True	False	CREBBP	DYRK1A
1387	196528	False	True	False	False	CREBBP	ARID2
1387	2011	False	True	False	False	CREBBP	MARK2
1387	204851	False	True	False	False	CREBBP	HIPK1
1387	205717	False	True	False	False	CREBBP	KIAA2018
1387	2186	False	True	False	False	CREBBP	BPTF
1387	219988	False	True	False	False	CREBBP	PATL1
1387	22794	False	True	False	False	CREBBP	CASC3
1387	22828	False	True	False	False	CREBBP	SCAF8
1387	22834	False	True	False	False	CREBBP	ZNF652
1387	22848	False	True	False	False	CREBBP	AAK1
1387	22853	False	True	False	False	CREBBP	LMTK2
1387	22864	False	True	False	False	CREBBP	R3HDM2
1387	22887	False	True	False	False	CREBBP	FOXJ3
1387	22985	False	True	False	False	CREBBP	ACIN1
1387	22992	False	True	False	False	CREBBP	KDM2A
1387	23001	False	True	False	False	CREBBP	WDFY3
1387	23013	False	True	True	False	CREBBP	SPEN
1387	23019	False	True	True	False	CREBBP	CNOT1
1387	23020	False	True	False	False	CREBBP	SNRNP200
1387	23054	True	True	True	True	CREBBP	NCOA6
1387	23060	False	True	False	False	CREBBP	ZNF609
1387	23112	False	True	False	False	CREBBP	TNRC6B
1387	23117	False	True	False	False	CREBBP	NPIPL3
1387	23126	False	True	False	False	CREBBP	POGZ
1387	23131	False	True	False	False	CREBBP	GPATCH8
1387	23132	False	True	False	False	CREBBP	RAD54L2
1387	23133	False	True	False	False	CREBBP	PHF8
1387	23140	False	True	False	False	CREBBP	ZZEF1
1387	23163	False	True	False	False	CREBBP	GGA3
1387	23186	False	True	False	False	CREBBP	RCOR1
1387	23214	False	True	False	False	CREBBP	XPO6
1387	23215	False	True	False	False	CREBBP	PRRC2C
1387	23248	False	True	False	False	CREBBP	RPRD2
1387	23274	False	True	False	False	CREBBP	CLEC16A
1387	23293	False	True	False	False	CREBBP	SMG6
1387	23326	False	True	False	False	CREBBP	USP22
1387	23332	False	True	False	False	CREBBP	CLASP1
1387	23352	False	True	False	False	CREBBP	UBR4
1387	23367	False	True	False	False	CREBBP	LARP1
1387	23384	False	True	False	False	CREBBP	SPECC1L
1387	23387	False	True	False	False	CREBBP	SIK3
1387	23389	False	True	False	False	CREBBP	MED13L
1387	23394	False	True	False	False	CREBBP	ADNP
1387	23405	False	True	False	False	CREBBP	DICER1
1387	23476	False	True	False	False	CREBBP	BRD4
1387	23503	False	True	False	False	CREBBP	ZFYVE26
1387	23505	False	True	False	False	CREBBP	TMEM131
1387	23506	False	True	False	False	CREBBP	KIAA0240
1387	23522	True	True	True	True	CREBBP	KAT6B
1387	23524	False	True	False	False	CREBBP	SRRM2
1387	23774	False	True	False	False	CREBBP	BRD1
1387	253143	False	True	False	False	CREBBP	PRR14L
1387	254048	False	True	False	False	CREBBP	UBN2
1387	254225	False	True	False	False	CREBBP	RNF169
1387	255967	False	True	False	False	CREBBP	PAN3
1387	25836	False	True	False	False	CREBBP	NIPBL
1387	259282	False	True	False	False	CREBBP	BOD1L1
1387	25942	False	True	False	False	CREBBP	SIN3A
1387	26005	False	True	False	False	CREBBP	C2CD3
1387	26057	False	True	False	False	CREBBP	ANKRD17
1387	26058	False	True	False	False	CREBBP	GIGYF2
1387	26148	False	True	False	False	CREBBP	C10orf12
1387	27125	False	True	False	False	CREBBP	AFF4
1387	27327	False	True	True	False	CREBBP	TNRC6A
1387	283450	False	True	False	False	CREBBP	HECTD4
1387	284058	False	True	False	False	CREBBP	KANSL1
1387	28996	False	True	True	False	CREBBP	HIPK2
1387	29072	False	True	False	False	CREBBP	SETD2
1387	2909	False	True	False	False	CREBBP	ARHGAP35
1387	29123	False	True	False	False	CREBBP	ANKRD11
1387	29855	False	True	False	False	CREBBP	UBN1
1387	3054	False	True	False	False	CREBBP	HCFC1
1387	3064	False	True	False	False	CREBBP	HTT
1387	3096	False	True	False	False	CREBBP	HIVEP1
1387	339287	False	True	False	False	CREBBP	MSL1
1387	374819	False	True	False	False	CREBBP	LRRC37A3
1387	404734	False	True	False	False	CREBBP	ANKHD1-EIF4EBP3
1387	4209	False	True	False	False	CREBBP	MEF2D
1387	4297	True	True	True	True	CREBBP	MLL
1387	4299	False	True	True	False	CREBBP	AFF1
1387	440456	False	True	False	False	CREBBP	PLEKHM1P
1387	4650	False	True	False	False	CREBBP	MYO9B
1387	473	False	True	False	False	CREBBP	RERE
1387	4849	False	True	False	False	CREBBP	CNOT3
1387	4850	False	True	False	False	CREBBP	CNOT4
1387	4928	False	True	False	False	CREBBP	NUP98
1387	51317	False	True	False	False	CREBBP	PHF21A
1387	51322	False	True	False	False	CREBBP	WAC
1387	51586	False	True	False	False	CREBBP	MED15
1387	51592	False	True	False	False	CREBBP	TRIM33
1387	5170	False	True	False	False	CREBBP	PDPK1
1387	51755	False	True	False	False	CREBBP	CDK12
1387	51780	False	True	False	False	CREBBP	KDM3B
1387	5297	False	True	False	False	CREBBP	PI4KA
1387	5430	False	True	True	False	CREBBP	POLR2A
1387	5451	False	True	False	False	CREBBP	POU2F1
1387	54617	False	True	False	False	CREBBP	INO80
1387	54778	False	True	False	False	CREBBP	RNF111
1387	54790	False	True	False	False	CREBBP	TET2
1387	54815	False	True	False	False	CREBBP	GATAD2A
1387	54856	False	True	False	False	CREBBP	GON4L
1387	54870	False	True	False	False	CREBBP	QRICH1
1387	54891	False	True	False	False	CREBBP	INO80D
1387	55000	False	True	False	False	CREBBP	TUG1
1387	55095	False	True	False	False	CREBBP	SAMD4B
1387	55102	False	True	False	False	CREBBP	ATG2B
1387	55114	False	True	False	False	CREBBP	ARHGAP17
1387	55167	False	True	False	False	CREBBP	MSL2
1387	55187	False	True	False	False	CREBBP	VPS13D
1387	55209	False	True	False	False	CREBBP	SETD5
1387	55249	False	True	False	False	CREBBP	YY1AP1
1387	55252	False	True	False	False	CREBBP	ASXL2
1387	55727	False	True	False	False	CREBBP	BTBD7
1387	55729	False	True	False	False	CREBBP	ATF7IP
1387	55802	False	True	False	False	CREBBP	DCP1A
1387	55870	False	True	False	False	CREBBP	ASH1L
1387	55904	False	True	False	False	CREBBP	MLL5
1387	56252	False	True	False	False	CREBBP	YLPM1
1387	56946	False	True	False	False	CREBBP	C11orf30
1387	56995	False	True	False	False	CREBBP	TULP4
1387	57148	False	True	False	False	CREBBP	RALGAPB
1387	57448	False	True	False	False	CREBBP	BIRC6
1387	57459	False	True	False	False	CREBBP	GATAD2B
1387	57466	False	True	False	False	CREBBP	SCAF4
1387	57492	False	True	False	False	CREBBP	ARID1B
1387	57551	False	True	False	False	CREBBP	TAOK1
1387	57609	False	True	False	False	CREBBP	DIP2B
1387	57634	False	True	False	False	CREBBP	EP400
[truncated: 7,819 more rows]
