# Supplementary material for: Assembly of a Comprehensive Regulatory Network for the Mammalian Circadian Clock: A Bioinformatics Approach
Source: PLoS One. 2015 May 6;10(5):e0126283. doi: 10.1371/journal.pone.0126283 (PMC4422523; doi:10.1371/journal.pone.0126283)
Supplement: S6 Table — Annotations from OMIM, gad, and the KEGG database were integrated in addition to SNPs. Genetic association database (gad), KEGG pathway annotation, traits that significantly associate with the gene as provided in the Ensemble database (gwas_trait, gwas_pval, gwas_pubmed_id), the number of non-synonymous SNPs found in the gene (nonsyn_count, nonsyn_norm), the Uniprot database derived protein domains (up_seq_feature), the Gene Ontology biological processes annotations (goterm_bp), and the Gene Reference into Function (generif). (XLS) [file pone.0126283.s015.xls]

## Sheet: consensus
entrez	term	symbol
102	Reticulate acropigmentation of Kitamura, 615537 (3)	ADAM10
324	Adenoma, periampullary, somatic (3)	APC
471	AICA-ribosiduria due to ATIC deficiency, 608688 (3)	ATIC
472	Ataxia-telangiectasia, 208900 (3)	ATM
551	Diabetes insipidus, neurohypophyseal, 125700 (3)	AVP
1195	3MC syndrome 2, 265050 (3)	CLK1
1499	Colorectal cancer, somatic, 114500 (3)	CTNNB1
1786	Cerebellar ataxia, deafness, and narcolepsy, autosomal dominant, 604121 (3)	DNMT1
1859	Mental retardation, autosomal dominant 7, 614104 (3)	DYRK1A
2056	{Microvascular complications of diabetes 2}, 612623 (3)	EPO
2146	Weaver syndrome, 277590 (3)	EZH2
2177	Fanconi anemia, complementation group D2, 227646 (3)	FANCD2
2332	Fragile X syndrome, 300624 (3)	FMR1
3265	Congenital myopathy with excess of muscle spindles, 218040 (3)	HRAS
4089	Juvenile polyposis/hereditary hemorrhagic telangiectasia syndrome, 175050 (3)	SMAD4
4297	Leukemia, myeloid/lymphoid or mixed-lineage (2)	MLL
4830	Neuroblastoma, 256700 (3)	NME1
5663	Acne inversa, familial, 3, 613737 (3)	PSEN1
6125	Diamond-Blackfan anemia 6, 612561 (3)	RPL5
6868	Inflammatory skin and bowel disease, neonatal, 614328 (3)	ADAM17
7248	Focal cortical dysplasia, Taylor balloon cell type, 607341 (3)	TSC1
7249	Lymphangioleiomyomatosis, somatic, 606690 (3)	TSC2
7341	Orofacial cleft 10, 613705 (3)	SUMO1
7486	Werner syndrome, 277700 (3)	WRN
8021	Leukemia, T-cell acute lymphoblastic (3)	NUP214
8450	Mental retardation, X-linked, syndromic 15 (Cabezas type), 300354 (3)	CUL4B
9782	Amyotrophic lateral sclerosis 21, 606070 (3)	MATR3
10059	Encephalopahty, lethal, due to defective mitochondrial peroxisomal fission, 614388 (3)	DNM1L
10664	Mental retardation, autosomal dominant 21, 615502 (3)	CTCF
10847	Floating-Harbor syndrome, 136140 (3)	SRCAP
11315	Parkinson disease 7, autosomal recessive early-onset, 606324 (3)	PARK7
23013	Megakaryoblastic leukemia, acute (2)	SPEN
23522	Genitopatellar syndrome, 606170 (3)	KAT6B
54901	{Diabetes mellitus, noninsulin-dependent, susceptibility to}, 125853 (3)	CDKAL1
65125	Neuropathy, hereditary sensory and autonomic, type II, 201300 (3)	WNK1

## Sheet: cor
entrez	term	symbol
22	Anemia, sideroblastic, with ataxia, 301310 (3)	ABCB7
71	Baraitser-Winter syndrome 2, 614583 (3)	ACTG1
103	Aicardi-Goutieres syndrome 6, 615010 (3)	ADAR
158	Adenylosuccinase deficiency, 103050 (3)	ADSL
268	Persistent Mullerian duct syndrome, type I, 261550 (3)	AMH
326	Autoimmune polyendocrinopathy syndrome , type I, with or without reversible metaphyseal dysplasia, 240300 (3)	AIRE
331	Lymphoproliferative syndrome, X-linked, 2, 300635 (3)	XIAP
401	Fibrosis of extraocular muscles, congenital, 2, 602078 (3)	PHOX2A
488	Acrokeratosis verruciformis, 101900 (3)	ATP2A2
538	Menkes disease, 309400 (3)	ATP7A
545	Cutaneous telangiectasia and cancer syndrome, familial, 614564 (3)	ATR
546	Alpha-thalassemia myelodysplasia syndrome, somatic, 300448 (3)	ATRX
659	Pulmonary hypertension, familial primary, 1, with or without HHT, 178600 (3)	BMPR2
673	Adenocarcinoma of lung, somatic, 211980 (3)	BRAF
701	Colorectal cancer, somatic, 114500 (3)	BUB1B
865	Myeloid leukemia, acute, M4/M4Eo subtype, somatic, 601626 (1)	CBFB
867	Noonan syndrome-like disorder with or without juvenile myelomonocytic leukemia, 613563 (3)	CBL
889	Cavernous malformations of CNS and retina, 116860 (3)	KRIT1
987	Immunodeficiency, common variable, 8, with autoimmunity, 614700 (3)	LRBA
990	Meier-Gorlin syndrome 5, 613805 (3)	CDC6
1019	{Melanoma, cutaneous malignant, 3}, 609048 (3)	CDK4
1028	Beckwith-Wiedemann syndrome, 130650 (3)	CDKN1C
1106	Epileptic encephalopathy, childhood-onset, 615369 (3)	CHD2
1121	Charcot-Marie-Tooth disease, dominant intermediate D, 607791 (3)	CHM
1147	Cocoon syndrome, 613630 (3)	CHUK
1298	Epiphyseal dysplasia, multiple, 2, 600204 (3)	COL9A2
1299	Epiphyseal dysplasia, multiple, 3, 600969 (3)	COL9A3
1316	Gastric cancer, somatic, 613659 (3)	KLF6
1409	Cataract 9, multiple types, 604219 (3)	CRYAA
1417	Cataract 22, autosomal recessive, 609741 (3)	CRYBB3
1442	[Placental lactogen deficiency] (1)	CSH1
1615	Hypomyelination with brainstem and spinal cord involvement and leg spasticity, 615281 (3)	DARS
1629	Maple syrup urine disease, type II, 248600 (3)	DBT
1736	Dyskeratosis congenita, X-linked, 305000 (3)	DKC1
1737	Pyruvate dehydrogenase E2 deficiency, 245348 (3)	DLAT
1738	Dihydrolipoamide dehydrogenase deficiency, 246900 (3)	DLD
1815	Autonomic nervous system dysfunction (3)	DRD4
1938	?Spinocerebellar ataxia 26, 609306 (3)	EEF2
1967	Leukoencephalopathy with vanishing white matter, 603896 (3)	EIF2B1
1981	Parkinson disease 18, 614251 (3)	EIF4G1
2023	Enolase deficiency (1)	ENO1
2072	Fanconi anemia, complementation group Q, 615272 (3)	ERCC4
2073	Xeroderma pigmentosum, group G, 278780 (3)	ERCC5
2074	Cerebrooculofacioskeletal syndrome 1, 214150 (3)	ERCC6
2161	Angioedema, hereditary, type III, 610618 (3)	F12
2218	Cardiomyopathy, dilated, 1X, 611615 (3)	FKTN
2248	Deafness, congenital with inner ear agenesis, microtia, and microdontia, 610706 (3)	FGF3
2301	Anterior segment mesenchymal dysgenesis, 107250 (3)	FOXE3
2642	{Diabetes mellitus, noninsulin-dependent}, 125853 (3)	GCGR
2657	Double-outlet right ventricle, 217095 (3)	GDF1
2673	Myasthenia, congenital, with tubular aggregates 1, 610542 (3)	GFPT1
2746	Hyperinsulinism-hyperammonemia syndrome, 606762 (3)	GLUD1
2773	Auriculocondylar syndrome 1, 602483 (3)	GNAI3
2956	Colorectal cancer, hereditary nonpolyposis, type 5, 614350 (3)	MSH6
3000	Cone-rod dystrophy 6, 601777(3)	GUCY2D
3035	Usher syndrome type 3B, 614504 (3)	HARS
3054	Mental retardation, X-linked 3 (methylmalonic acidemia and homocysteinemia, cblX type ), 309541 (3)	HCFC1
3064	Huntington disease, 143100 (3)	HTT
3166	Oculoauricular syndrome, 612109 (3)	HMX1
3178	?Inclusion body myopathy wtih early-onset Paget disease without frontotemporal dementia 3, 615424 (3)	HNRNPA1
3211	Facial paresis, hereditary congenital, 3, 614744 (3)	HOXB1
3329	Leukodystrophy, hypomyelinating, 4, 612233 (3)	HSPD1
3420	Retinitis pigmentosa 46, 612572 (3)	IDH3B
3483	Acid-labile subunit, deficiency of (3)	IGFALS
3516	Adams-Oliver syndrome 3, 614814 (3)	RBPJ
3615	[IMPDH2 enzyme activity, variation in] (3)	IMPDH2
3703	?Congenital disorder of glycosylation, type Iw, 615596 (3)	STT3A
3735	Charcot-Marie-Tooth disease, recessive intermediate, B, 613641 (3)	KARS
3748	Spinocerebellar ataxia 13, 605259 (3)	KCNC3
3796	Cortical dysplasia, complex, with other brain malformations 3, 615411 (3)	KIF2A
3835	Spondyloepimetaphyseal dysplasia with joint laxity, type 2, 603546 (3)	KIF22
3845	Bladder cancer, somatic, 109800 (3)	KRAS
3930	?Reynolds syndrome, 613471 (3)	LBR
3982	Cataract 19, 615277 (3)	LIM2
3998	Combined factor V and VIII deficiency, 227300 (3)	LMAN1
4173	Natural killer cell and glucocorticoid deficiency with DNA repair defect, 609981 (3)	MCM4
4175	Lactase persistance/nonpersistance, 223100 (3)	MCM6
4287	Machado-Joseph disease, 109150 (3)	ATXN3
4361	Ataxia-telangiectasia-like disorder, 604391 (3)	MRE11A
4436	Colorectal cancer, hereditary nonpolyposis, type 1, 120435 (3)	MSH2
4437	Endometrial carcinoma (3)	MSH3
4534	Myotubular myopathy, X-linked, 310400 (3)	MTM1
4552	Homocystinuria-megaloblastic anemia, cbl E type, 236270 (3)	MTRR
4650	{Celiac disease, susceptibility to, 4}, 609753 (3)	MYO9B
4719	Mitochondrial complex I deficiency, 252010 (3)	NDUFS1
4750	Short-rib thoracic dysplasia 6 with or without polydactyly, 263520 (3)	NEK1
4893	Autoimmune lymphoproliferative syndrome type IV, 614470 (3)	NRAS
4976	Optic atrophy 1, 165500 (3)	OPA1
4990	Microphthalmia with cataract 2, 212550 (3)	SIX6
5000	Meier-Gorlin syndrome 2, 613800 (3)	ORC4
5048	Lissencephaly 1, 607432 (3)	PAFAH1B1
5189	Peroxisome biogenesis disorder 1A (Zellweger), 214100 (3)	PEX1
5194	Peroxisome biogenesis disorder 11A (Zellweger), 614883 (3)	PEX13
5245	{Breast cancer, susceptibility to}, 114480 (3)	PHB
5257	Phosphorylase kinase deficiency of liver and muscle, autosomal recessive, 261750 (3)	PHKB
5290	Breast cancer, somatic, 114480 (3)	PIK3CA
5309	Anterior segment mesenchymal dysgenesis, 107250 (3)	PITX3
5395	Colorectal cancer, hereditary nonpolyposis, type 4, 614337 (3)	PMS2
5422	?N syndrome, 310465 (1)	POLA1
5573	Acrodysostosis 1, with or without hormone resistance, 101800 (3)	PRKAR1A
5605	Cardiofaciocutaneous syndrome 4, 615280 (3)	MAP2K2
5626	Pituitary hormone deficiency, combined, 2, 262600 (3)	PROP1
5631	Arts syndrome, 301835 (3)	PRPS1
5781	LEOPARD syndrome 1, 151100 (3)	PTPN11
5832	Cutis laxa, autosomal recessive, type IIIA, 219150 (3)	ALDH18A1
5885	Cornelia de Lange syndrome 4, 614701 (3)	RAD21
5903	{Encephalopathy, acute, infection-induced, 3, susceptibility to}, 608033 (3)	RANBP2
5910	Lymphocytic leukemia, acute T-cell (3)	RAP1GDS1
5921	Basal cell carcinoma, somatic, 605462 (3)	RASA1
5925	Bladder cancer, somatic, 109800 (3)	RB1
6049	Esophageal carcinoma, somatic, 133239 (3)	RNF6
6102	Retinitis pigmentosa 2, 312600 (3)	RP2
6134	{Autism, susceptibility to, X-linked 5}, 300847 (3)	RPL10
6138	?Diamond-Blackfan anemia 12, 615550 (3)	RPL15
6197	Coffin-Lowry syndrome, 303600 (3)	RPS6KA3
6311	Spinocerebellar ataxia 2, 183090 (3)	ATXN2
6314	Spinocerebellar ataxia 7, 164500 (3)	ATXN7
6343	Atelosteogenesis, type I, 108720 (3)	SCT
6654	Fibromatosis, gingival, 135300 (3)	SOS1
6658	Mental retardation, X-linked, with isolated growth hormone deficiency, 300123 (3)	SOX3
6683	Spastic paraplegia 4, autosomal dominant, 182601 (3)	SPAST
6731	Bone marrow failure syndrome 1, 614675 (3)	SRP72
6760	Sarcoma, synovial (1)	SS18
6873	Mental retardation, autosomal recessive 40, 615599 (3)	TAF2
6938	Craniosynostosis 3, 615314 (3)	TCF12
7072	Welander distal myopathy, 604454 (3)	TIA1
7112	?Cardiomyopathy, dilated, 1T, 613740 (3)	TMPO
7153	DNA topoisomerase II, resistance to inhibition of, by amsacrine (3)	TOP2A
7251	Breast cancer, somatic, 114480 (3)	TSG101
7287	Leber congenital amaurosis 15, 613843 (3)	TULP1
7293	?Immunodeficiency 16, 615593 (3)	TNFRSF4
7337	Angelman syndrome, 105830 (3)	UBE3A
7372	Orotic aciduria, 258900 (3)	UMPS
7374	Immunodeficiency with hyper IgM, type 5, 608106 (3)	UNG
7385	Mitochondrial complex III deficiency, nuclear type 5, 615160 (3)	UQCRC2
7415	Amyotrophic lateral sclerosis 14, with or without frontotemporal dementia, 613954 (3)	VCP
7471	Osteogenesis imperfecta, type XV, 615220 (3)	WNT1
7536	46XY sex reversal 3, 612965 (3)	SF1
8022	Pituitary hormone deficiency, combined, 3, 221750 (3)	LHX3
8030	Thyroid papillary carcinoma, 188550 (1)	CCDC6
8036	Noonan-like syndrome with loose anagen hair, 607721 (3)	SHOC2
8085	Kabuki syndrome 1, 147920 (3)	MLL2
8086	Achalasia-addisonianism-alacrimia syndrome, 231550 (3)	AAAS
8241	TARP syndrome, 311900 (3)	RBM10
8289	Mental retardation, autosomal dominant 14, 614607 (3)	ARID1A
8301	Leukemia, acute T-cell lymphoblastic (3)	PICALM
8443	Chondrodysplasia punctata, rhizomelic, type 2, 222765 (3)	GNPAT
8452	Pseudohypoaldosteronism, type IIE, 614496 (3)	CUL3
8458	Bamforth-Lazarus syndrome, 241850 (3)	TTF2
8518	Dysautonomia, familial, 223900 (3)	IKBKAP
8540	Rhizomelic chondrodysplasia punctata, type 3, 600121 (3)	AGPS
8546	Hermansky-Pudlak syndrome 2, 608233 (3)	AP3B1
8565	Charcot-Marie-Tooth disease, dominant intermediate C, 608323 (3)	YARS
8813	Congenital disorder of glycosylation, type Ie, 608799 (3)	DPM1
8833	Leukemia, acute myelogenous, 601626 (3)	GMPS
8898	Charcot-Marie-Tooth disease, type 4B1, 601382 (3)	MTMR2
9126	Cornelia de Lange syndrome 3, 610759 (3)	SMC3
9197	Congenital cataracts, hearing loss, and neurodegeneration, 614482 (3)	SLC33A1
9321	Achondrogenesis, type IA, 200600 (3)	TRIP11
9343	Mandibulofacial dysostosis, Guion-Almeida type, 610536 (3)	EFTUD2
9364	Cone-rod dystrophy 18, 615374 (3)	RAB28
9409	Peroxisome biogenesis disorder 8A, (Zellweger), 614876 (3)	PEX16
9419	Short stature with microcephaly and distinctive facies, 615789 (3)	CRIPT
9427	Arthrogryposis, distal, type 5D, 615065 (3)	ECEL1
9439	Mental retardation, autosomal recessive 18, 614249 (3)	MED23
9440	Microcephaly, postnatal progressive, with seizures and brain atrophy, 613668 (3)	MED17
9631	?Atrial fibrillation 15, 615770 (3)	NUP155
9640	Spinocerebellar ataxia, autosomal recessive 5, 606937 (3)	ZNF592
9652	Trichohepatoenteric syndrome 1, 222470 (3)	TTC37
9702	Mosaic variegated aneuploidy syndrome 2, 614114 (3)	CEP57
9733	Porokeratosis, disseminated superficial actinic, 1, 175900 (3)	SART3
9821	Breast cancer, somatic, 114480 (3)	RB1CC1
9897	Ritscher-Schinzel syndrome, 220210 (3)	KIAA0196
9950	Thyroid carcinoma, papillary, 188550 (3)	GOLGA5
9968	Lujan-Fryns syndrome, 309520 (3)	MED12
10075	Mental retardation, X-linked syndromic, Turner type, 300706 (3)	HUWE1
10111	Nijmegen breakage syndrome-like disorder, 613078 (3)	RAD50
10128	Leigh syndrome, French-Canadian type, 220111 (3)	LRPPRC
10142	Long QT syndrome-11, 611820 (3)	AKAP9
10210	Retinitis pigmentosa 31, 609923 (3)	TOPORS
10269	Mandibuloacral dysplasia with type B lipodystrophy, 608612 (3)	ZMPSTE24
10342	?Spastic paraplegia 57, autosomal recessive, 615658 (3)	TFG
10460	{?Bladder cancer susceptibility}, 109800 (2)	TACC3
10466	Congenital disorder of glycosylation, type IIi, 613612 (3)	COG5
10479	Mental retardation, X-linked syndromic, Christianson type, 300243 (3)	SLC9A6
10528	Spinocerebellar ataxia 36, 614153 (3)	NOP56
10535	Aicardi-Goutieres syndrome 4, 610333 (3)	RNASEH2A
10558	Neuropathy, hereditary sensory and autonomic, type IA, 162400 (3)	SPTLC1
10559	Congenital disorder of glycosylation, type IIf, 603585 (3)	SLC35A1
10564	Periventricular heterotopia with microcephaly, 608097 (3)	ARFGEF2
10594	Retinitis pigmentosa 13, 600059 (3)	PRPF8
10661	Blood group--Lutheran inhibitor, 111150 (3)	KLF1
10841	Glutamate formiminotransferase deficiency, 229100 (3)	FTCD
10939	Ataxia, spastic, 5, autosomal recessive, 614487 (3)	AFG3L2
11093	Thrombotic thrombocytopenic purpura, familial, 274150 (3)	ADAMTS13
11216	{Cardiac conduction defect, susceptibility to}, 115080 (3)	AKAP10
11222	Combined oxidative phosphorylation deficiency 9, 614582 (3)	MRPL3
11231	Polycystic liver disease, 174050 (3)	SEC63
11236	Renal cell carcinoma, 144700 (3)	RNF139
11311	Neutropenia, severe congenital, 5, autosomal recessive, 615285 (3)	VPS45
22868	?Mitochondrial complex IV deficiency, 220110 (3)	FASTKD2
22930	Warburg micro syndrome 1, 600118 (3)	RAB3GAP1
22931	Warburg micro syndrome 3, 614222 (3)	RAB18
22948	Neuropathy, hereditary sensory, with spastic paraplegia, 256840 (3)	CCT5
22978	Spastic paraplegia 45, 613162 (3)	NT5C2
23020	Retinitis pigmentosa 33, 610359 (3)	SNRNP200
23064	Amyotrophic lateral sclerosis 4, juvenile, 602433 (3)	SETX
23118	Congenital heart defects, nonsyndromic, 2, 614980 (3)	TAB2
23133	Mental retardation syndrome, X-linked, Siderius type, 300263 (3)	PHF8
23169	Schneckenbecken dysplasia, 269250 (3)	SLC35D1
23230	Choreoacanthocytosis, 200150 (3)	VPS13A
23237	Myoclonus, familial cortical, 614937 (3)	ARC
23259	Spastic paraplegia 54, autosomal recessive, 615033 (3)	DDHD2
23347	Fascioscapulohumeral muscular dystrophy 2, digenic, 158901 (3)	SMCHD1
23384	Facial clefting, oblique, 1, 600251 (3)	SPECC1L
23389	Transposition of the great arteries, dextro-looped 1, 608808 (3)	MED13L
23405	Goiter, multinodular 1, with or without Sertoli-Leydig cell tumors, 138800 (3)	DICER1
23431	Spastic paraplegia 51, autosomal recessive, 613744 (3)	AP4E1
23435	Amyotrophic lateral sclerosis 10, with or without FTD, 612069 (3)	TARDBP
23443	?Arthrogryposis, mental retardation, and seizures, 615553 (3)	SLC35A3
23451	Myelodysplastic syndrome, somatic, 614286 (3)	SF3B1
23503	Spastic paraplegia 15, autosomal recessive, 270700 (3)	ZFYVE26
23556	Multiple congenital anomalies-hypotonia-seizures syndrome 1, 614080 (3)	PIGN
23592	Buschke-Ollendorff syndrome, 166700 (3)	LEMD3
23607	Glomerulosclerosis, focal segmental, 3, 607832 (3)	CD2AP
25782	Martsolf syndrome, 212720 (3)	RAB3GAP2
25814	Spinocerebellar ataxia 10, 603516 (3)	ATXN10
25836	Cornelia de Lange syndrome 1, 122470 (3)	NIPBL
25978	Amyotrophic lateral sclerosis 17, 614696 (3)	CHMP2B
26058	Parkinson disease 11, 607688 (3)	GIGYF2
26128	Goldberg-Shprintzen megacolon syndrome, 609460 (3)	KIAA1279
26235	Mitochondrial DNA depletion syndrome 13 (encephalomyopathic type), 615471 (3)	FBXL4
26258	Hermansky-pudlak syndrome 9, 614171 (3)	BLOC1S6
27032	Hailey-Hailey disease, 169600 (3)	ATP2C1
29123	KBG syndrome, 148050 (3)	ANKRD11
29929	Congenital disorder of glycosylation, type Ic, 603147 (3)	ALG6
30062	Dystonia 16, 612067 (3)	RAX
50484	Mitochondrial DNA depletion syndrome 8A (encephalomyopathic type with renal tubulopathy), 612075 (3)	RRM2B
51095	Liver failure, transient infantile, 613070 (3)	TRNT1
51128	Chylomicron retention disease, 246700 (3)	SAR1B
51135	IRAK4 deficiency, 607676 (3)	IRAK4
51168	Deafness, autosomal recessive 3, 600316 (3)	MYO15A
51185	Mental retardation, autosomal recessive 2, 607417 (3)	CRBN
51360	?Olmsted syndrome, X-linked, 300918 (3)	MBTPS2
51475	Deafness, autosomal recessive 93, 614899 (3)	CABP2
51520	?Liver failure, infantile, syndromic, 615438 (3)	LARS
51574	Alazami syndrome, 615071 (3)	LARP7
51592	Thyroid carcinoma, papillary, 188550 (3)	TRIM33
51594	Short stature, optic nerve atrophy, and Pelger-Huet anomaly, 614800 (3)	NBAS
54790	Myelodysplastic syndrome, somatic, 614286 (3)	TET2
54808	Dyggve-Melchior-Clausen disease, 223800 (3)	DYM
54822	{Amyotrophic lateral sclerosis-parkinsonism/dementia complex, susceptibility to}, 105500 (3)	TRPM7
54888	Mental retardation, autosomal recessive 5, 611091 (3)	NSUN2
54904	Leukemia, acute myeloid, 601626 (3)	WHSC1L1
54928	Chondrodysplasia with joint dislocations, GRAPP type, 614078 (3)	IMPAD1
55157	Leukoencephalopathy with brain stem and spinal cord involvement and lactate elevation, 611105 (3)	DARS2
55209	Mental retardation, autosomal dominant 23, 615761 (3)	SETD5
55215	Fanconi anemia, complementation group I, 609053 (3)	FANCI
55651	Dyskeratosis congenita, autosomal recessive 2, 613987 (3)	NHP2
55717	Hypogonadotropic hypogonadism 14 with or without anosmia, 614858 (3)	WDR11
55737	Parkinson disease 17, 614203 (3)	VPS35
55750	Cataract 38, autosomal recessive, 614691 (3)	AGK
55775	Spinocerebellar ataxia, autosomal recessive with axonal neuropathy, 607250 (3)	TDP1
55788	Methylmalonic aciduria and homocystinuria, cblF type, 277380 (3)	LMBRD1
56916	Adermatoglyphia, 136000 (3)	SMARCAD1
57038	Pontocerebellar hypoplasia, type 6, 611523 (3)	RARS2
57120	?Globozoospermia, 102530 (1)	GOPC
57165	Leukodystrophy, hypomyelinating, 2, 608804 (3)	GJC2
57459	Mental retardation, autosomal dominant 18, 615074 (3)	GATAD2B
57492	Mental retardation, autosomal dominant 12, 614562 (3)	ARID1B
57511	Congenital disorder of glycosylation, type IIl, 614576 (3)	COG6
57534	Left ventricular noncompaction 7, 615092 (3)	MIB1
57560	Short-rib thoracic dysplasia 2 with or without polydactyly, 611263 (3)	IFT80
57609	Mental retardation, FRA12A type, 136630 (3)	DIP2B
57680	{Autism, susceptibility to, 18}, 615032 (3)	CHD8
57716	Charcot-Marie-Tooth disease, type 4F, 614895 (3)	PRX
60506	Night blindness, congenital stationary (complete), 1A, X-linked, 310500 (3)	NYX
60528	Combined oxidative phosphorylation deficiency 17, 615440 (3)	ELAC2
60684	Muscular dystrophy, limb-girdle, type 2S, 615356 (3)	TRAPPC11
64170	Candidiasis, familial, 2, autosomal recessive, 212050 (3)	CARD9
64327	Acheiropody, 200500 (3)	LMBR1
65078	{Schizophrenia, susceptibility to}, 181500 (3)	RTN4R
65250	Joubert syndrome 17, 614615 (3)	C5orf42
79048	Thyroid hormone metabolism, abnormal, 609698 (3)	SECISBP2
79738	Bardet-Biedl syndrome 10, 209900 (3)	BBS10
79809	Nephronophthisis 12, 613820 (3)	TTC21B
79955	Usher syndrome, type IIC, GPR98/PDZD7 digenic, 605472 (3)	PDZD7
80067	Woodhouse-Sakati syndrome, 241080 (3)	DCAF17
80184	Bardet-Biedl syndrome 14, 209900 (3)	CEP290
80208	Spastic paraplegia 11, autosomal recessive, 604360 (3)	SPG11
81545	Neuronopathy, distal hereditary motor, type IID, 615575 (3)	FBXO38
81693	Adrenoleukodystrophy, 300100 (3)	AMN
83715	Deafness, autosomal recessive 36, 609006 (3)	ESPN
83737	Autoimmune disease, syndromic multisystem, 613385 (3)	ITCH
84061	Immunodeficiency, X-linked, with magnesium defect, Epstein-Barr virus infection and neoplasia, 300853 (3)	MAGT1
84146	Myopia 21, autosomal dominant, 614167 (3)	ZNF644
84295	Borjeson-Forssman-Lehmann syndrome, 301900 (3)	PHF6
84343	Hermansky-Pudlak syndrome 3, 614072 (3)	HPS3
84634	Hypogonadotropic hypogonadism 8 with or without anosmia, 614837 (3)	KISS1R
84667	Spondylocostal dysostosis 4, autosomal recessive, 613686 (3)	HES7
84916	Cirrhosis, North American Indian childhood type, 604901 (3)	CIRH1A
85476	Combined oxidative phosphorylation deficiency 1, 609060 (3)	GFM1
92667	Mitochondrial DNA depletion syndrome 11, 615084 (3)	C20orf72
124590	Usher syndrome, type 1G, 606943 (3)	USH1G
134430	Glaucoma 1, open angle, G, 609887 (3)	WDR36
145873	Spondylocostal dysostosis 2, autosomal recessive, 608681 (3)	MESP2
147912	Branchiootorenal syndrome 2, 610896 (3)	SIX5
157680	Cohen syndrome, 216550 (3)	VPS13B
162417	N-acetylglutamate synthase deficiency, 237310 (3)	NAGS
170302	Epileptic encephalopathy, early infantile, 1, 308350 (3)	ARX
197131	Johanson-Blizzard syndrome, 243800 (3)	UBR1
200576	Corneal fleck dystrophy, 121850 (3)	PIKFYVE
200894	Joubert syndrome 8, 612291 (3)	ARL13B
201595	?Congenital disorder of glycosylation, type Ix, 615597 (3)	STT3B
254065	Mental retardation, X-linked 93, 300659 (3)	BRWD3
256297	Diabetes mellitus, permanent neonatal, with cerebellar agenesis, 609069 (3)	PTF1A
256471	Ceroid lipofuscinosis, neuronal, 7, 610951 (3)	MFSD8
284058	Koolen-De Vries syndrome, 610443 (3)	KANSL1
285489	Fetal akinesia deformation sequence, 208150 (3)	DOK7
340665	Focal facial dermal dysplasia 4, 614974 (3)	CYP26C1
343637	Anonychia congenita, 206800 (3)	RSPO4
375748	Bone marrow failure syndrome 2, 615715 (3)	ERCC6L2
388552	Hermansky-Pudlak syndrome 8, 614077 (3)	BLOC1S3
440138	Congenital disorder of glycosylation, type Ip, 613661 (3)	ALG11
643736	Bardet-Biedl syndrome 14, 209900 (3)	LCA10

## Sheet: txtmn
entrez	term	symbol
15	{Delayed sleep phase syndrome, susceptibility to}, 614163 (3)	AANAT
19	HDL deficiency, type 2, 604091 (3)	ABCA1
25	Leukemia, Philadelphia chromosome-positive, resistant to imatinib (3)	ABL1
31	Acetyl-CoA carboxylase deficiency, 613933 (1)	ACACA
35	Acyl-CoA dehydrogenase, short-chain, deficiency of, 201470 (3)	ACADS
37	VLCAD deficiency, 201475 (3)	ACADVL
49	?Male infertility due to acrosin deficiency (2)	ACR
51	Peroxisomal acyl-CoA oxidase deficiency, 264470 (3)	ACOX1
60	Baraitser-Winter syndrome 1, 243310 (3)	ACTB
89	[Alpha-actinin-3 deficiency] (3)	ACTN3
174	[AFP deficiency, congenital] (1)	AFP
175	Aspartylglucosaminuria, 208400 (3)	AGA
176	Osteochondritis dissecans, short stature, and early-onset osteoarthritis, 165800 (3)	ACAN
181	{Leanness, inherited} (3)	AGRP
182	Alagille syndrome, 118450 (3)	JAG1
203	Hemolytic anemia due to adenylate kinase deficiency, 612631 (3)	AK1
207	Breast cancer, somatic, 114480 (3)	AKT1
210	Porphyria, acute hepatic, 612740 (3)	ALAD
212	Anemia, sideroblastic, X-linked, 300751 (3)	ALAS2
213	Analbuminemia (3)	ALB
238	{Neuroblastoma, susceptibility to, 3}, 613014 (3)	ALK
240	{Asthma, diminished response to antileukotriene treatment in}, 600807 (3)	ALOX5
335	Amyloidosis, 3 or more types, 105200 (3)	APOA1
345	Hyperalphalipoproteinemia 2, 614028 (3)	APOC3
348	Alzheimer disease-2, 104310 (3)	APOE
351	Alzheimer disease 1, familial, 104300 (3)	APP
355	Autoimmune lymphoproliferative syndrome, type IA, 601859 (3)	FAS
405	Leukemia, acute myeloblastic (3)	ARNT
581	Colorectal cancer, 114500 (3)	BAX
593	Maple syrup urine disease, type Ia, 248600 (3)	BCKDHA
595	{Colorectal cancer, susceptibility to}, 114500 (3)	CCND1
596	Leukemia/lymphoma, B-cell, 2 (3)	BCL2
604	Lymphoma, B-cell (2)	BCL6
611	Colorblindness, tritan, 190900 (3)	OPN1SW
613	Leukemia, acute lymphocytic, 613065 (3)	BCR
627	Central hypoventilation syndrome, congenital, 209880 (3)	BDNF
644	Hyperbiliverdinemia, 614156 (3)	BLVRA
672	{Breast-ovarian cancer, familial, 1}, 604370 (3)	BRCA1
675	Fanconi anemia, complementation group D1, 605724 (3)	BRCA2
760	Osteopetrosis, autosomal recessive 3, with renal tubular acidosis, 259730 (3)	CA2
775	Brugada syndrome 3, 611875 (3)	CACNA1C
841	Hepatocellular carcinoma, somatic, 114550 (3)	CASP8
846	Hypercalciuric hypercalcemia (3)	CASR
847	Acatalasemia, 614097 (3)	CAT
857	?Lipodystrophy, congenital generalized, type 3, 612526 (3)	CAV1
860	Cleidocranial dysplasia, 119600 (3)	RUNX2
861	Leukemia, acute myeloid, 601626 (3)	RUNX1
920	OKT4 epitope deficiency, 613949 (3)	CD4
948	Platelet glycoprotein IV deficiency, 608404 (3)	CD36
958	Immunodeficiency with hyper-IgM, type 3, 606843 (3)	CD40
959	Immunodeficiency, X-linked, with hyper-IgM, 308230 (3)	CD40LG
960	[Blood group, Indian system], 609027 (3)	CD44
999	Endometrial carcinoma, somatic, 608089 (3)	CDH1
1029	Melanoma and neural system tumor syndrome, 155755 (3)	CDKN2A
1050	Leukemia, acute myeloid, 601626 (3)	CEBPA
1080	Congenital bilateral absence of vas deferens, 277180 (3)	CFTR
1278	Ehlers-Danlos syndrome, cardiac valvular form, 225320 (3)	COL1A2
1280	Achondrogenesis, type II or hypochondrogenesis, 200610 (3)	COL2A1
1300	Metaphyseal chondrodysplasia, Schmid type, 156500 (3)	COL10A1
1356	Cerebellar ataxia, 604290 (3)	CP
1374	CPT deficiency, hepatic, type IA, 255120 (3)	CPT1A
1439	Surfactant metabolism dysfunction, pulmonary, 5, 614370 (3)	CSF2RB
1537	Mitochondrial complex III deficiency, nuclear type 6, 615453 (3)	CYC1
1545	Glaucoma 3A, primary open angle, congenital, juvenile, or adult onset, 231300 (3)	CYP1B1
1548	Coumarin resistance, 122700 (3)	CYP2A6
1555	Efavirenz, poor metabolism of, 614546 (3)	CYP2B6
1557	Clopidogrel, impaired responsiveness to, 609535 (3)	CYP2C19
1558	Rhabdomyolysis, cerivastatin-induced (3)	CYP2C8
1559	Tolbutamide poor metabolizer (3)	CYP2C9
1577	{Hypertension, salt-sensitive essential, susceptibility to}, 145500 (3)	CYP3A5
1586	17,20-lyase deficiency, isolated, 202110 (3)	CYP17A1
1588	Aromatase deficiency, 613546 (3)	CYP19A1
1591	Hypercalcemia, infantile, 143880 (3)	CYP24A1
1593	Cerebrotendinous xanthomatosis, 213700 (3)	CYP27A1
1594	Vitamin D-dependent rickets, type I, 264700 (3)	CYP27B1
1649	Myxoid liposarcoma, 613488 (1)	DDIT3
1675	Complement factor D deficiency, 613912 (3)	CFD
1718	Desmosterolosis, 602398 (3)	DHCR24
1719	Megaloblastic anemia due to dihydrofolate reductase deficiency, 613839 (3)	DHFR
1789	Immunodeficiency-centromeric instability-facial anomalies syndrome 1, 242860 (3)	DNMT3B
1890	Mitochondrial DNA depletion syndrome 1 (MNGIE type), 603041 (3)	TYMP
1906	Auriculocondylar syndrome 3, 615706 (3)	EDN1
1950	Hypomagnesemia 4, renal, 611718 (3)	EGF
1956	Adenocarcinoma of lung, response to tyrosine kinase inhibitor in, 211980 (3)	EGFR
1977	{Autism, susceptibility to, 19}, 615091 (3)	EIF4E
1991	Neutropenia, cyclic, 162800 (3)	ELANE
2034	Erythrocytosis, familial, 4, 611783 (3)	EPAS1
2057	[Erythrocytosis, familial, 1], 133100 (3)	EPOR
2064	Adenocarcinoma of lung, somatic, 211980 (3)	ERBB2
2099	Estrogen resistance, 615363 (3)	ESR1
2120	Leukemia, acute myeloid, somatic, 601626 (3)	ETV6
2155	Factor VII deficiency, 227500 (3)	F7
2158	Hemophilia B, 306900 (3)	F9
2201	Contractural arachnodactyly, congenital, 121050 (3)	FBN2
2235	Protoporphyria, erythropoietic, autosomal recessive, 177000 (3)	FECH
2245	Aarskog-Scott syndrome, 305400 (3)	FGD1
2255	Aplasia of lacrimal and salivary glands, 180920 (3)	FGF10
2294	Alveolar capillary dysplasia with misalignment of pulmonary veins, 265380 (3)	FOXF1
2322	Leukemia, acute lymphoblastic, somatic, 613065 (3)	FLT3
2335	Glomerulopathy with fibronectin deposits 2, 601894 (3)	FN1
2395	Friedreich ataxia with retained reflexes, 229300 (3)	FXN
2495	?Hemochromatosis, type 5, 615517 (3)	FTH1
2516	46XY sex reversal 3, 612965 (3)	NR5A1
2523	[Bombay phenotype] (3)	FUT1
2538	Glycogen storage disease Ia, 232200 (3)	G6PC
2554	Epileptic encephalopathy, early infantile, 19, 615744 (3)	GABRA1
2563	{Epilepsy, generalized, with febrile seizures plus, type 5, susceptibility to}, 613060 (3)	GABRD
2623	Anemia, X-linked, with/without neutropenia and/or platelet abnormalities, 300835 (3)	GATA1
2625	Hypoparathyroidism, sensorineural deafness, and renal dysplasia, 146255 (3)	GATA3
2645	Diabetes mellitus, gestational, 125851 (3)	GCK
2652	Blue cone monochromacy, 303700 (3)	OPN1MW
2668	Central hypoventilation syndrome, 209880 (3)	GDNF
2672	Neutropenia, nonimmune chronic idiopathic, of adults, 607847 (3)	GFI1
2678	Glutathioninuria (1)	GGT1
2694	Intrinsic factor deficiency, 261000 (3)	GIF
2697	Atrioventricular septal defect 3, 600309 (3)	GJA1
2717	Fabry disease, 301500 (3)	GLA
2736	Holoprosencephaly-9, 610829 (3)	GLI2
2741	Hyperekplexia, hereditary 1, autosomal dominant or recessive, 149400 (3)	GLRA1
2784	{Hypertension, essential, susceptibility to}, 145500 (3)	GNB3
2796	Hypogonadotropic hypogonadism 12 with or without anosmia, 614841 (3)	GNRH1
2902	Mental retardation, autosomal dominant 8, 614254 (3)	GRIN1
2904	Mental retardation, autosomal dominant 6, 613970 (3)	GRIN2B
2908	Cortisol resistance (3)	NR3C1
2990	Mucopolysaccharidosis VII, 253220 (3)	GUSB
2998	Glycogen storage disease 0, liver, 240600 (3)	GYS2
3032	Trifunctional protein deficiency, 609015 (3)	HADHB
3047	Fetal hemoglobin quantitative trait locus 1, 141749 (3)	HBG1
3073	GM2-gangliosidosis, several forms, 272800 (3)	HEXA
3082	Deafness, autosomal recessive 39, 608265 (3)	HGF
3098	Hemolytic anemia due to hexokinase deficiency, 235700 (3)	HK1
3145	Porphyria, acute intermittent, 176000 (3)	HMBS
3162	Heme oxygenase-1 deficiency, 614034 (3)	HMOX1
3172	MODY, type I, 125850 (3)	HNF4A
3176	{Asthma, susceptibility to}, 600807 (3)	HNMT
3251	HPRT-related gout, 300323 (3)	HPRT1
3290	Cortisone reductase deficiency 2, 614662 (3)	HSD11B1
3383	{Malaria, cerebral, susceptibility to}, 611162 (3)	ICAM1
3458	{AIDS, rapid progression to}, 609423 (3)	IFNG
3479	Growth retardation with deafness and mental retardation due to IGF1 deficiency, 608747 (3)	IGF1
3480	Insulin-like growth factor I, resistance to, 270450 (3)	IGF1R
3551	Immunodeficiency 15, 615592 (3)	IKBKB
3553	{Gastric cancer risk after H. pylori infection}, 137215 (3)	IL1B
3558	Severe combined immunodeficiency due to IL2 deficiency (1)	IL2
3559	Interleukin-2 receptor, alpha chain, deficiency of, 606367 (3)	IL2RA
3569	{Crohn disease-associated growth failure}, 266600 (3)	IL6
3586	{Graft-versus-host disease, protection against}, 614395 (3)	IL10
3593	BCG and salmonella infection, disseminated, 209950 (1)	IL12B
3596	{Allergic rhinitis, susceptibility to}, 607154 (3)	IL13
3659	Gastric cancer, somatic, 613659 (3)	IRF1
3663	{Inflammatory bowel disease 14}, 612245 (3)	IRF5
3667	{Coronary artery disease, susceptibility to} (3)	IRS1
3674	Bleeding disorder, platelet-type, 16, autosomal dominant, 187800 (3)	ITGA2B
3728	Arrhythmogenic right ventricular dysplasia 12, 611528 (3)	JUP
3732	{Prostate cancer, susceptibility to}, 176807 (2)	CD82
3758	Bartter syndrome, type 2, 241200 (3)	KCNJ1
3767	Diabetes mellitus, permanent neonatal, with neurologic features, 606176 (3)	KCNJ11
3814	Hypogonadotropic hypogonadism 13 with or without anosmia, 614842 (3)	KISS1
3815	Gastrointestinal stromal tumor, familial, 606764 (3)	KIT
3938	Lactase deficiency, congenital, 223000 (3)	LCT
3939	Glycogen storage disease XI, 612933 (3)	LDHA
3952	Obesity, morbid, due to leptin deficiency, 614962 (3)	LEP
4018	[LPA deficiency, congenital] (3)	LPA
4023	Combined hyperlipidemia, familial, 144250 (3)	LPL
4040	{Coronary artery disease, autosomal dominant, 2}, 610947 (3)	LRP6
4041	Exudative vitreoretinopathy 4, 601813 (3)	LRP5
4049	{Leprosy, susceptibility to, 4}, 610988 (3)	LTA
4086	Charcot-Marie-Tooth disease, type 2D, 601472 (3)	SMAD1
4088	Loeys-Dietz syndrome, type 3, 613795 (3)	SMAD3
4128	Brunner syndrome, 300615 (3)	MAOA
4137	Dementia, frontotemporal, with or without parkinsonism, 600274 (3)	MAPT
4149	{Pheochromocytoma, susceptibility to}, 171300 (3)	MAX
4153	{Chronic infections, due to MBL deficiency}, 614372 (3)	MBL2
4192	Mesomelic dysplasia, Kantaputra type (2)	MDK
4193	{Accelerated tumor formation, susceptibility to}, 614401 (3)	MDM2
4204	Angelman syndrome, 105830 (3)	MECP2
4221	Adrenal adenoma, somatic (3)	MEN1
4254	Hyperpigmentation, familial progressive, 2, 145250 (3)	KITLG
4282	Persistent Mullerian duct syndrome, type I, 261550 (3)	MIF
4292	Colorectal cancer, hereditary nonpolyposis, type 2, 609310 (3)	MLH1
4312	COPD, rate of decline of lung function in, 606963 (3)	MMP1
4318	Metaphyseal anadysplasia 2, 613073 (3)	MMP9
4322	Metaphyseal anadysplasia 1, 602111 (3)	MMP13
4481	Barrett esophagus/esophageal adenocarcinoma, 614266 (3)	MSR1
4544	{Diabetes mellitus, type 2, susceptiblity to}, 125853 (3)	MTNR1B
4602	{T-cell acute lymphoblastic leukemia} (3)	MYB
4609	Burkitt lymphoma, 113970 (3)	MYC
4613	Feingold syndrome, 164280 (3)	MYCN
4638	Aortic aneurysm, familial thoracic 7, 613780 (3)	MYLK
4760	Maturity-onset diabetes of the young 6, 606394 (3)	NEUROD1
4763	Leukemia, juvenile myelomonocytic, 607785 (3)	NF1
4792	Ectodermal dysplasia, anhidrotic, with T-cell immunodeficiency, 612132 (3)	NFKBIA
4842	Spermatogenic failure 12, 615413 (3)	NOS1
4843	{Hypertension, susceptibility to}, 145500 (2)	NOS2
4846	{Alzheimer disease, late-onset, susceptibility to}, 104300 (3)	NOS3
4851	Aortic valve disease, 109730 (3)	NOTCH1
4860	Immunodeficiency due to purine nucleoside phosphorylase deficiency, 613179 (3)	PNP
4901	Retinal degeneration, autosomal recessive, clumped pigment type (3)	NRL
4915	Obesity, hyperphagia, and developmental delay, 613886 (3)	NTRK2
4920	Brachydactyly, type B1, 113000 (3)	ROR2
4938	{Diabetes mellitus, type 1, susceptibility to}, 222100 (3)	OAS1
5015	Microphthalmia, syndromic 5, 610125 (3)	OTX2
5053	Phenylketonuria, 261600 (3)	PAH
5054	Plasminogen activator inhibitor-1 deficiency, 613329 (3)	SERPINE1
5079	{Leukemia, acute lymphoblastic, susceptibility to, 3}, 615545 (3)	PAX5
5080	Aniridia, 106210 (3)	PAX6
5081	Rhabdomyosarcoma 2, alveolar, 268220 (3)	PAX7
5087	Leukemia, acute pre-B-cell (2)	PBX1
5091	Pyruvate carboxylase deficiency, 266150 (3)	PC
5105	?Phosphoenolpyruvate carboxykinase-1, cytosolic, deficiency, 261680 (1)	PCK1
5158	Night blindness, congenital stationary, autosomal dominant 2, 163500 (3)	PDE6B
5230	Phosphoglycerate kinase 1 deficiency, 300653 (3)	PGK1
5243	{Colchicine resistance}, 120080 (3)	ABCB1
5244	Cholestasis, intrahepatic, of pregnancy, 3, 614972 (3)	ABCB4
5251	Hypophosphatemic rickets, X-linked dominant, 307800 (3)	PHEX
5295	Agammaglobulinemia 7, autosomal recessive, 615214 (3)	PIK3R1
5308	Axenfeld-Rieger syndrome, type 1, 180500 (3)	PITX2
5313	Adenosine triphosphate, elevated, of erythrocytes, 102900 (3)	PKLR
5327	Hyperfibrinolysis, familial, due to increased release of PLAT, 612348 (1)	PLAT
5328	Quebec platelet disorder, 601709 (3)	PLAU
5336	Autoinflammation, antibody deficiency, and immune dysregulation syndrome, 614878 (3)	PLCG2
5339	Epidermolysis bullosa simplex with pyloric atresia, 612138 (3)	PLEC
5340	Conjunctivitis, ligneous, 217090 (3)	PLG
5371	Leukemia, acute promyelocytic, PML/RARA type (3)	PML
5443	Obesity, adrenal insufficiency, and red hair due to POMC deficiency, 609734 (3)	POMC
5449	Pituitary hormone deficiency, combined, 1, 613038 (3)	POU1F1
5580	?Immunodeficiency, common variable, 9, 615559 (3)	PRKCD
5582	Spinocerebellar ataxia 14, 605361 (3)	PRKCG
5604	Cardiofaciocutaneous syndrome 3, 615279 (3)	MAP2K1
5618	?Hyperprolactinemia, 615555 (3)	PRLR
5630	Choriodal dystrophy, central areolar 2, 613105 (3)	PRPH
5644	Pancreatitis, hereditary, 167800 (3)	PRSS1
5649	Lissencephaly 2 (Norman-Roberts type), 257320 (3)	RELN
5728	Bannayan-Riley-Ruvalcaba syndrome, 153480 (3)	PTEN
5744	Brachydactyly, type E2, 613382 (3)	PTHLH
5894	LEOPARD syndrome 2, 611554 (3)	RAF1
5914	Leukemia, acute promyelocytic, 612376 (1)	RARA
5959	Fundus albipunctatus, 136880 (3)	RDH5
5972	Hyperuricemic nephropathy, familial juvenile 2, 613092 (3)	REN
5979	Central hypoventilation syndrome, congenital, 209880 (3)	RET
6010	Night blindness, congenital stationary, autosomal dominant 1, 610445 (3)	RHO
6103	Cone-rod dystrophy, X-linked, 1, 304020 (3)	RPGR
6310	Spinocerebellar ataxia 1, 164400 (3)	ATXN1
6319	Carnitine deficiency, systemic primary, 212140 (3)	SCD
6326	Epileptic encephalopathy, early infantile, 11, 613721 (3)	SCN2A
6334	Cognitive impairment with or without cerebellar ataxia, 614306 (3)	SCN8A
6347	{Coronary artery disease, modifier of} (3)	CCL2
6352	{HIV-1 disease, delayed progression of} (3)	CCL5
6356	{Asthma, susceptibility to}, 600807 (3)	CCL11
6387	{AIDS, resistance to}, 609423 (3)	CXCL12
6389	Cardiomyopathy, dilated, 1GG, 613642 (3)	SDHA
6401	[Blood pressure regulation QTL], 145500 (2)	SELE
6444	Cardiomyopathy, dilated, 1L, 606685 (3)	SGCD
6507	Episodic ataxia, type 6, 612656 (3)	SLC1A3
6514	Fanconi-Bickel syndrome, 227810 (3)	SLC2A2
6517	{Diabetes mellitus, noninsulin-dependent}, 125853 (3)	SLC2A4
6523	Glucose/galactose malabsorption, 606824 (3)	SLC5A1
6622	Dementia, Lewy body, 127750 (3)	SNCA
6662	Acampomelic campomelic dysplasia, 114290 (3)	SOX9
6714	Colon cancer, advanced (3)	SRC
6736	46XX sex reversal 1, 400045 (3)	SRY
6772	Candidiasis, familial, 7, 614162 (3)	STAT1
6774	Hyper-IgE recurrent infection syndrome, 147060 (3)	STAT3
6775	{Systemic lupus erythematosus, susceptitbility to, 11}, 612253 (3)	STAT4
6790	{Colon cancer, susceptibility to}, 114500 (3)	AURKA
6794	Melanoma, malignant, somatic (3)	STK11
6898	Tyrosinemia, type II, 276600 (3)	TAT
6908	Spinocerebellar ataxia 17, 607136 (3)	TBP
6927	Diabetes mellitus, insulin-dependent, 20, 612520 (3)	HNF1A
6929	Leukemia, acute lymphoblastic (1)	TCF3
6934	{Diabetes mellitus, type 2, susceptibility to}, 125853 (3)	TCF7L2
7003	Sveinsson choreoretinal atrophy, 108985 (3)	TEAD1
7015	{Bone marrow failure, telomere-related, 1}, 614742 (3)	TERT
7018	Atransferrinemia, 209300 (3)	TF
7025	Bosch-Boonstra optic atrophy syndrome, 615722 (3)	NR2F1
7030	Renal cell carcinoma, papillary, 1, 300854 (3)	TFE3
7038	Thyroid dyshormonogenesis 3, 274700 (3)	TG
7040	Camurati-Engelmann disease, 131300 (3)	TGFB1
7054	Segawa syndrome, recessive, 605407 (3)	TH
7067	Hypothyroidism, congenital, nongoitrous, 6, 614450 (3)	THRA
7068	Thyroid hormone resistance, 188570 (3)	THRB
7080	Chorea, hereditary benign, 118700 (3)	NKX2-1
7097	{Colorectal cancer, susceptibility to}, 114500 (3)	TLR2
7098	{HIV1 infection, resistance to}, 609423 (3)	TLR3
7099	Endotoxin hyporesponsiveness (3)	TLR4
7132	Periodic fever, familial, 142680 (3)	TNFRSF1A
7139	Cardiomyopathy, dilated, 1D, 601494 (3)	TNNT2
7140	Arthyrgryposis, distal, type 2B, 601680 (3)	TNNT3
7157	Adrenal cortical carcinoma, 202300 (3)	TP53
7161	?Neuroblastoma (1)	TP73
7276	Amyloidosis, hereditary, transthyretin-related, 105210 (3)	TTR
7291	Craniosynostosis, type 1, 123100 (3)	TWIST1
7297	Tyrosine kinase 2 deficiency, 611521 (3)	TYK2
7314	Cleft palate, isolated, 119540 (2)	UBB
7350	{Obesity, susceptibility to}, 601665 (3)	UCP1
7351	{Obesity, susceptibility to, BMIQ4}, 607447 (3)	UCP2
7352	{Obesity, severe, and type II diabetes}, 601665 (3)	UCP3
7403	Kabuki syndrome 2, 300867 (3)	KDM6A
7421	?Osteoporosis, involutional, 166710 (1)	VDR
7428	Erythrocytosis, familial, 2, 263400 (3)	VHL
7431	Cataract 30, pulverulent, 116300 (3)	VIM
7450	von Willebrand disease, type 1, 193400 (3)	VWF
7474	Robinow syndrome, autosomal dominant, 180700 (3)	WNT5A
7792	Cataract 8, multiple types (2)	CCV
7849	Hypothyroidism, congenital, due to thyroid dysgenesis or hypoplasia, 218700 (3)	PAX8
8066	?Anal canal carcinoma (2)	ANC
8205	Immunodeficiency 10, 612783 (3)	TAM
8312	Caudal duplication anomaly, 607864 (3)	AXIN1
8313	Colorectal cancer, somatic, 114500 (3)	AXIN2
8431	Obesity, mild, early-onset, 601665 (3)	NR0B2
8575	Dystonia 16, 612067 (3)	PRKRA
8600	Osteopetrosis, autosomal recessive 2, 259710 (3)	TNFSF11
8738	Mental retardation, autosomal recessive 34, 614499 (3)	CRADD
8772	Infections, recurrent, with encephalopathy, hepatic dysfunction, and cardiovasuclar malformations, 613759 (3)	FADD
8803	Mitochondrial DNA depletion syndrome 5 (encephalomyopathic with or without methylmalonic aciduria), 612073 (3)	SUCLA2
9049	Pituitary adenoma, ACTH-secreting, 219090 (3)	AIP
9076	Ichthyosis, leukocyte vacuoles, alopecia, and sclerosing cholangitis, 607626 (3)	CLDN1
9131	Combined oxidative phosphorylation deficiency 6, 300816 (3)	AIFM1
9211	Epilepsy, familial temporal lobe, 1, 600512 (3)	LGI1
9227	Leber congenital amaurosis 14, 613341 (3)	LRAT
9241	Brachydactyly, type B2, 611377 (3)	NOG
9368	Nephrolithiasis/osteoporosis, hypophosphatemic, 2, 612287 (3)	SLC9A3R1
9370	Adiponectin deficiency, 612556 (3)	ADIPOQ
9429	[Junior blood group system], 614490 (3)	ABCG2
9516	Charcot-Marie-Tooth disease, type 1C, 601098 (3)	LITAF
9563	Cortisone reductase deficiency 1, 604931 (3)	H6PD
10002	Enhanced S-cone syndrome, 268100 (3)	NR2E3
10013	Chondrodysplasia with platyspondyly, distinctive brachydactyly, hydrocephaly, and microphthalmia, 300863 (3)	HDAC6
10058	Dyschromatosis universalis hereditaria 3, 615402 (3)	ABCB6
10216	Camptodactyly-arthropathy-coxa vara-pericarditis syndrome, 208250 (3)	PRG4
10243	Molybdenum cofactor deficiency C, 615501 (3)	GPHN
10370	Atrial septal defect 8, 614433 (3)	CITED2
10644	{Diabetes mellitus, noninsulin-dependent, susceptibility to}, 125853 (3)	IGF2BP2
10993	Shwachman-Bodian-Diamond syndrome, 260400 (3)	SDS
11132	{Diabetes mellitus, noninsulin-dependent 1}, 601283 (3)	CAPN10
11200	Li-Fraumeni syndrome, 609265 (3)	CHEK2
22861	?Corneal intraepithelial dyskeratosis and ectodermal dysplasia, 615225 (3)	NLRP1
23373	Mucoepidermoid salivary gland carcinoma (3)	CRTC1
27185	{Schizoaffective disorder, susceptibility to}, 181500 (3)	DISC1
30009	Asthma and nasal polyps, 208550 (3)	TBX21
50674	Diarrhea 4, malabsorptive, congenital, 610370 (3)	NEUROG3
50814	CHILD syndrome, 308050 (3)	NSDHL
50818	Convulsions, familial infantile, with paroxysmal choreoathetosis, 602066 (3)	DYT10
50943	Immunodysregulation, polyendocrinopathy, and enteropathy, X-linked, 304790 (3)	FOXP3
51199	Seckel syndrome 7, 614851 (3)	NIN
51218	Anemia, sideroblastic, pyridoxine-refractory, autosomal recessive, 205950 (3)	GLRX5
51422	Cardiomyopathy, familial hypertrophic 6, 600858 (3)	PRKAG2
51715	Carpenter syndrome, 201000 (3)	RAB23
51750	Dyskeratosis congenita, autosomal dominant 4, 615190 (3)	RTEL1
54551	Prader-Willi-like syndrome, 615547 (3)	MAGEL2
54658	Crigler-Najjar syndrome, type I, 218800 (3)	UGT1A1
56729	{Diabetes mellitus, noninsulin-dependent, susceptibility to}, 125853 (3)	RETN
57704	Spastic paraplegia 46, autosomal recessive, 614409 (3)	GBA2
60675	Hypogonadotropic hypogonadism 4 with or without anosmia, 610628 (3)	PROK2
79058	Alveolar soft-part sarcoma, 606243 (3)	ASPSCR1
79753	Psychomotor retardation, epilepsy, and craniofacial dysmorphism, 614501 (3)	SNIP1
84668	Leukodystrophy, hypomyelinating, 5, 610532 (3)	FAM126A
91662	Familial cold autoinflammatory syndrome 2, 611762 (3)	NLRP12
92335	Polyhydramnios, megalencephaly, and symptomatic epilepsy, 611087 (3)	STRADA
112744	Candidiasis, familial, 6, autosomal dominant, 613956 (3)	IL17F
116519	Hyperchylomicronemia, late-onset, 144650 (3)	APOA5
118429	Hyaline fibromatosis syndrome, 228600 (3)	ANTXR2
121340	Osteogenesis imperfecta, type XII, 613849 (3)	SP7
133522	{Obesity, variation in}, 601665 (3)	PPARGC1B
149233	{Inflammatory bowel disease 17, protection against}, 612261 (3)	IL23R
168667	Diaphanospondylodysostosis, 608022 (3)	BMPER
169026	{Diabetes mellitus, noninsulin-dependent, susceptibility to}, 125853 (3)	SLC30A8
169792	Diabetes mellitus, neonatal, with congenital hypothyroidism, 610199 (3)	GLIS3
282551	Insulinoma (1)	ITS
282617	{Hepatitis C virus infection, response to therapy of}, 609532 (3)	IL28B
100034701	Thrombocytopenia-absent radius syndrome, 274000 (3)	TAR

## Sheet: consensus_full_annotation
gene	kegg	gad	gwas_trait	gwas_pval	gwas_pubmed_id	nonsyn_count	nonsyn_norm	up_seq_feature	goterm_bp	generif	pubmed_id	kegg_pathway
ADAM10	Alzheimer's disease; Epithelial cell signaling in Helicobacter pylori infection	Creutzfeldt-Jakob disease; Jacob-Creutzfeld disease; Multiple Sclerosis, Relapsing-Remitting; Alzheimer's disease; Type 2 Diabetes| edema | rosiglitazone; HIV Infections|[X]Human immunodeficiency virus disease; Narcolepsy; Diabetes Mellitus; Insulin; Insulin Resistance; Creatinine; Glomerular Filtration Rate	NA	NA	NA	63	0.0101760620255	chain:Disintegrin and metalloproteinase domain- containing protein 10,compositionally biased region:Cys-rich,disulfide bond,domain:Disintegrin,domain:Peptidase M12B,glycosylation site:N-linked (GlcNAc...),metal ion-binding site:Zinc; catalytic,metal ion-binding site:Zinc; in inhibited form,sequence conflict,short sequence motif:Cysteine switch,short sequence motif:SH3-binding,signal peptide,topol…	GO:0001558~regulation of cell growth,GO:0001701~in utero embryonic development,GO:0001775~cell activation,GO:0002274~myeloid leukocyte activation,GO:0002684~positive regulation of immune system process,GO:0002685~regulation of leukocyte migration,GO:0002687~positive regulation of leukocyte migration,GO:0002688~regulation of leukocyte chemotaxis,GO:0002690~positive regulation of leukocyte chemotax…	11839628:Atrial fibrillation is associated with an increase in the expression of ADAM10 in the heart atrium,12080182:[alpha]-Secretase ADAM10 as well as [alpha]APPs is reduced in platelets and CSF of Alzheimer disease patients.,12438920:ADAM10 mRNA levels were twofold higher in the hippocampus and cerebellum of Alzheimer's disease patients compared to controls, but without relationship to the sev…	10423016,10737800,10958785,11477090,11511685,11741929,11786905,11831872,11839628,12080182,12176995,12438920,12475894,12477932,12535668,12568494,12590602,12629514,12665519,12714508,12730960,12782344,12794186,12815056,12832423,12960155,14627705,14636066,14702039,14707550,15182369,15280379,15280425,15300588,15507448,15905513,15958533,16227584,16239146,16263114,16263699,16309826,16390331,16627989,166…	hsa05010:Alzheimer's disease,hsa05120:Epithelial cell signaling in Helicobacter pylori infection,
APC	Wnt signaling pathway; Regulation of actin cytoskeleton; Pathways in cancer; Colorectal cancer; Endometrial cancer; Basal cell carcinoma	colorectal cancer; pancreatic cancer; stomach cancer; colon polyps; lung cancer; desmoid tumors; inflammatory bowel disease; colorectal polyps; APC mutations beyond codon 1444; prostate cancer; colorectal tumors; colorectal adenocarcinomas; familial adenomatous polyposis; colorectal adenomas; oral squamous cell carcinomas; hepatocellular carcinoma; diet lifestyle and risk of colon cancer; late on…	NA	NA	NA	226	0.0198210840203	chain:Adenomatous polyposis coli protein,compositionally biased region:Asp/Glu-rich (acidic),compositionally biased region:Leu-rich,compositionally biased region:Ser-rich,helix,modified residue,mutagenesis site,region of interest:Highly charged,region of interest:Responsible for down-regulation through a process mediated by direct ubiquitination,repeat:ARM 1,repeat:ARM 2,repeat:ARM 3,repeat:ARM 4…	GO:0000075~cell cycle checkpoint,GO:0000079~regulation of cyclin-dependent protein kinase activity,GO:0000087~M phase of mitotic cell cycle,GO:0000278~mitotic cell cycle,GO:0000279~M phase,GO:0000280~nuclear division,GO:0000281~cytokinesis after mitosis,GO:0000902~cell morphogenesis,GO:0000904~cell morphogenesis involved in differentiation,GO:0000910~cytokinesis,GO:0001654~eye development,GO:0001…	11487538:Meta-analysis of gene-disease association. (HuGE Navigator),11584047:Asp1822Val variant is a common polymorphism without clinical implications,11668620:Mutation analysis in northwest Spanish patients with familial adenomatous polyposis (FAP) and sporadic colorectal cancer,11696170:Results suggest that mutations of the beta-catenin and APC genes are rare and that activation of the Wnt sig…	10188731,10426194,10470088,10666372,10749862,10773885,10782927,10811618,10926498,10947987,10966653,10982189,11029657,11035805,11050185,11076863,11129339,11157977,11159880,11166179,11221825,11241320,11241666,11251183,11283619,11297546,11354631,11389840,11409872,11466700,11470413,11483640,11487538,11487578,11533658,11535846,11584047,11606402,11668620,11691822,11696170,11707392,11720476,11741105,117…	hsa04310:Wnt signaling pathway,hsa04810:Regulation of actin cytoskeleton,hsa05200:Pathways in cancer,hsa05210:Colorectal cancer,hsa05213:Endometrial cancer,hsa05217:Basal cell carcinoma,
APEX1	Base excision repair	lung cancer; radiotherapy sensitivity; benzene toxicity; breast cancer; radiotherapy; radiotherapy response; leukemia; bladder cancer; radiotherapy; neural tube defects; cleft lip with cleft palate; cleft lip without cleft palate; colorectal cancer; leukemia, childhood acute lymphoblastic; nephropathy; bladder cancer; melanoma; bladder cancer leukemia lung cancer; subcutaneous fibrosis; DNA repai…	NA	NA	NA	24	0.0108205590622	active site:Proton acceptor,chain:DNA-(apurinic or apyrimidinic site) lyase,helix,metal ion-binding site:Magnesium or manganese,modified residue,mutagenesis site,sequence conflict,sequence variant,strand,turn,	GO:0006259~DNA metabolic process,GO:0006281~DNA repair,GO:0006284~base-excision repair,GO:0006350~transcription,GO:0006351~transcription, DNA-dependent,GO:0006366~transcription from RNA polymerase II promoter,GO:0006974~response to DNA damage stimulus,GO:0019725~cellular homeostasis,GO:0032774~RNA biosynthetic process,GO:0033554~cellular response to stress,GO:0042592~homeostatic process,GO:004545…	11601988:Physical interaction of APE1 with flap endonuclease 1 (FEN1) by addition of APE1 to the excision reaction mixture slightly stimulates the removal of the displaced flap by FEN1, thus coordinating long-patch base excision repair.,11705870:In the 58 cases analyzed, mean Ap endo activity was 7.3-fold higher in gliomas than in adjacent histologically normal brain.,11809897:AP-endonuclease 1 a…	10023679,10559261,10585464,10594042,10629618,10667800,10805771,10946230,11073998,11084372,11092888,11096142,11118054,11133992,11182545,11250913,11286553,11452037,11601988,11705870,11707423,11809897,11846302,11866537,11895912,12058277,12110916,12161506,12200445,12230304,12231548,12237116,12242029,12384995,12477932,12480540,12519758,12524539,12547389,12555094,12569263,12624104,12628186,12842873,128…	hsa03410:Base excision repair,
APOH	NA	cholesterol; cholesterol, HDL; triglycerides; cholesterol, LDL; lipoprotein; brain hemorrhage; lipoprotein; lipids; stroke; antiphospholipid syndrome; lipoprotein; antiphospholipid syndrome; lipids; stroke; reduced gene expression and lower plasma levels of beta2-glycoprotein I; systemic lupus erythematosus; arterial thrombosis thromboembolism, venous; lipid metabolism; Carotid Stenosis|Lupus Ery…	LDL cholesterol	1e-11	24097068	35	0.0291423813489	chain:Beta-2-glycoprotein 1,disulfide bond,domain:Sushi 1,domain:Sushi 2,domain:Sushi 3,domain:Sushi 4,glycosylation site:N-linked (GlcNAc...),glycosylation site:O-linked (GalNAc...),helix,region of interest:Sushi-like,sequence conflict,sequence variant,signal peptide,strand,turn,	GO:0001936~regulation of endothelial cell proliferation,GO:0001937~negative regulation of endothelial cell proliferation,GO:0006508~proteolysis,GO:0006638~neutral lipid metabolic process,GO:0006639~acylglycerol metabolic process,GO:0006641~triglyceride metabolic process,GO:0006662~glycerol ether metabolic process,GO:0006869~lipid transport,GO:0007596~blood coagulation,GO:0007597~blood coagulation…	11434778:The flexible loop region of the protein's distinctly folded fifth domain is the binding site for hydrophobic compounds. The mechanism of action resembles that observed between protein folding intermediates and hydrophobic ligands.,11686326:Oxidation of beta2-glycoprotein I (beta2GPI) by the hydroxyl radical alters phospholipid binding and modulates recognition by anti-beta2GPI autoantibo…	10508150,10562535,10809787,11124037,11250549,11434778,11686326,11816715,11953211,12031135,12038453,12124280,12139935,12235181,12362233,12371681,12428105,12440522,12441378,12471146,12477932,12495080,12495081,12562869,12571857,12590955,12605674,12648080,12673579,12807892,12887738,12918732,12970918,1339416,1426288,14601646,14644075,14702039,14707422,14718574,14719180,14726399,14760718,14768953,15025…
ATF1	NA	ovarian cancer; breast cancer; Type 2 Diabetes| edema | rosiglitazone; esophageal adenocarcinoma; Death, Sudden, Cardiac	Sudden cardiac arrest	3e-07	21658281	8	0.0030109145653	chain:Cyclic AMP-dependent transcription factor ATF-1,DNA-binding region:Basic motif,domain:KID,domain:Leucine-zipper,modified residue,sequence conflict,sequence variant,site:Breakpoint for translocation to form chimeric EWSR1/ATF1 protein,site:Breakpoint for translocation to form chimeric FUS/ATF1 protein,	GO:0006350~transcription,GO:0006355~regulation of transcription, DNA-dependent,GO:0045449~regulation of transcription,GO:0051252~regulation of RNA metabolic process,	11877423:Composition and function of AP-1 transcription complexes during muscle cell differentiation,11992546:Molecular genetic characterization of the EWS/ATF1 fusion gene in clear cell sarcoma of tendons and aponeuroses.,12195699:APC inhibited both the binding of NF-kB to target sites and the degradation of I kappa B alpha, and inhibited both the binding of activator protein-1 (AP-1) to target …	10567391,10585419,10945975,11014230,11018520,11063792,11877423,11909979,11992546,12195699,12391222,12444143,12477932,12527906,12631284,12734209,12748173,12760902,12805554,14767471,15041276,15489334,15806162,15884099,16227528,16327442,16344560,1655749,16716376,17565989,18669648,18794154,18950845,2196176,2516827,7730336,8384217,8401579,8570175,8621702,8663317,8798441,8889548,9016641,9671480,9685505…
ATIC	Purine metabolism; One carbon pool by folate; Metabolic pathways	rheumatoid arthritis; methotrexate efficacy; methotrexate toxicity; folate, erythrocyte homocysteine thromboembolism, venous; Spinal Dysraphism; Drug-Induced Liver Injury|Gastrointestinal Diseases|Psoriasis; colorectal cancer; Arthritis, Rheumatoid; Cleft Lip|Cleft Palate; Type 2 Diabetes| edema | rosiglitazone; Acquired Immunodeficiency Syndrome|Disease Progression	NA	NA	NA	48	0.0176600441501	active site:Proton acceptor,binding site:AICAR,binding site:AICAR; shared with dimeric partner,binding site:AICAR; via carbonyl oxygen,binding site:AICAR; via carbonyl oxygen; shared with dimeric partner,chain:Bifunctional purine biosynthesis protein PURH,helix,modified residue,nucleotide phosphate-binding region:IMP,region of interest:AICAR binding,sequence conflict,sequence variant,site:Transit…	GO:0006163~purine nucleotide metabolic process,GO:0006164~purine nucleotide biosynthetic process,GO:0006188~IMP biosynthetic process,GO:0006189~'de novo' IMP biosynthetic process,GO:0009123~nucleoside monophosphate metabolic process,GO:0009124~nucleoside monophosphate biosynthetic process,GO:0009126~purine nucleoside monophosphate metabolic process,GO:0009127~purine nucleoside monophosphate biosy…	11948179:The kinetic mechanism of the human bifunctional enzyme ATIC,14966129:crystal structure of ATIC,15114530:Deficiency in AICAR transformylase is associated with severe neurological defects and congenital blindness,15457444:Observational study of gene-environment interaction and pharmacogenomic / toxicogenomic. (HuGE Navigator),15457444:Polymorphisms of reduced folate carrier,aminoimidazole …	11096114,11948179,12477932,1286667,14756553,14966129,15114530,15457444,15489334,15677700,15815621,16344560,16447238,16947783,17009228,17181924,17353931,17410198,17439323,17530705,17617058,18083107,18845790,19016697,19161160,19193698,8567683,8867801,9378707,9598063,	hsa00230:Purine metabolism,hsa00670:One carbon pool by folate,
ATM	Cell cycle; p53 signaling pathway; Apoptosis	diffuse large B-cell lymphoma; breast cancer; mutations in the ATM gene; Hodgkin disease; gastric cancer; leukemia; prostate cancer; colorectal cancer; breast cancer; Hodgkin's disease; radiosensitivity; Hodgkin's disease; ataxia telangiectasia; radiotherapy response; radiotherapy; radiation-induced ocular telangiectasia; hypertension; ataxia-telangiectasia; rectal cancer; fibrosis, subcutaneous;…	Melanoma	3e-09	21983787	262	0.0157508717085	chain:Serine-protein kinase ATM,domain:FAT,domain:FATC,domain:PI3K/PI4K,modified residue,mutagenesis site,region of interest:Interaction with ABL1,sequence conflict,sequence variant,splice variant,	GO:0000075~cell cycle checkpoint,GO:0000077~DNA damage checkpoint,GO:0000279~M phase,GO:0001756~somitogenesis,GO:0003002~regionalization,GO:0006259~DNA metabolic process,GO:0006281~DNA repair,GO:0006310~DNA recombination,GO:0006468~protein amino acid phosphorylation,GO:0006793~phosphorus metabolic process,GO:0006796~phosphate metabolic process,GO:0006915~apoptosis,GO:0006917~induction of apoptosi…	11723136:In ataxia telangiectasia-mutated (ATM)-deficient cells the amount of nuclear PP2A heterotrimer relative to heterodimer was not We conclude a novel ATM-dependent mechanism is regulating association of B55 subunits with nuclear PP2A in response to IR,11805335:Missense mutations but not allelic variants alter the function of ATM by dominant interference in patients with breast cancer.,11830…	10023947,10212258,10217116,10234507,10397742,10425038,10464290,10500142,10534763,10550055,10567403,10571946,10608806,10673501,10706620,10713094,10738255,10766245,10783165,10802669,10817650,10839544,10839545,10866324,10873394,10910365,10959836,10973490,11114888,11146653,11158303,11165203,11238919,11252893,11278446,11278964,11290740,11298136,11331603,11375976,11390642,11418864,11459832,11551930,115…	hsa04110:Cell cycle,hsa04115:p53 signaling pathway,hsa04210:Apoptosis,
AVP	Neuroactive ligand-receptor interaction; Vascular smooth muscle contraction; Vasopressin-regulated water reabsorption	diabetes; hereditary dementia.; neurohypophyseal diabetes insipidus; familial diabetes insipidus; Diabetes Insipidus, Neurogenic; panic disorder; mood disorders; several psychiatric disorders; Bulimia	NA	NA	NA	22	0.0355411954766	chain:Neurophysin 2,disulfide bond,glycosylation site:N-linked (GlcNAc...),modified residue,peptide:Arg-vasopressin,peptide:Copeptin,sequence conflict,sequence variant,signal peptide,	GO:0001558~regulation of cell growth,GO:0002118~aggressive behavior,GO:0002125~maternal aggressive behavior,GO:0003013~circulatory system process,GO:0003014~renal system process,GO:0003018~vascular process in circulatory system,GO:0003073~regulation of systemic arterial blood pressure,GO:0003078~regulation of natriuresis,GO:0003084~positive regulation of systemic arterial blood pressure,GO:000309…	11980620:autosomal dominant neurohypophyseal diabetes insipidus associated with a novel and recurrent mutations in the vasopressin-neurophysin II gene.,12012274:identification of a missense mutation of the AVP-NPII gene and a novel mutation predicting a truncated protein in the gene in familial central diabetes insipidus,12107248:Autosomal dominant neurohypophyseal diabetes insipidus due to subst…	10369876,10443701,10487710,10677561,11017955,11150885,11161827,11384615,11443218,11713645,11748489,11780052,11836335,11857925,11980620,12012274,12107248,12359138,12364435,12403649,12477932,12519420,12566732,12590641,12931042,13591312,14510916,14607844,14660745,14673472,14996841,15070970,15203290,15356057,15489334,15538939,15624761,16333859,1740104,17927668,18092379,18172431,18256370,18272843,1831…
CALU	NA	warfarin sensitivity; protein C protein S; anticoagulant response of acenocoumarol; warfarin response; acenocoumarol and phenprocoumon; Acute Coronary Syndrome|Calcinosis|Coronary Artery Disease; Type 2 Diabetes| edema | rosiglitazone	NA	NA	NA	20	0.00314218381775	calcium-binding region:1,calcium-binding region:2,calcium-binding region:3; possibly ancestral,calcium-binding region:4,calcium-binding region:5,calcium-binding region:6,chain:Calumenin,domain:EF-hand 1,domain:EF-hand 2,domain:EF-hand 3,domain:EF-hand 4,domain:EF-hand 5,domain:EF-hand 6,glycosylation site:N-linked (GlcNAc...),modified residue,sequence conflict,sequence variant,short sequence moti…		17189218:Observational study of gene-disease association. (HuGE Navigator),17596133:Observational study of gene-disease association and pharmacogenomic / toxicogenomic. (HuGE Navigator),	10094503,10222138,10631319,11076863,11181995,11230166,11827452,12477932,12643545,12665801,12690205,14702039,15489334,15489336,16303743,16344560,16381901,16964243,17048007,17049586,17081065,17081983,17189218,17596133,18691976,19159218,9218460,9598325,9675259,
CCK	Neuroactive ligand-receptor interaction	alcoholism; liver disease, alcoholic; irritable bowel syndrome; nicotine dependence; schizophrenia; mood disorder; panic disorder; smoking behavior; suicide; schizophrenia; panic disorder; Parkinson's disease; Parkinson's disease; hallucinations; alcoholism; diabetes, type 2; schizophrenia; alcoholism; liver disease, alcoholic; alcohol dependence; mood disorders; Alcohol Withdrawal; eating patter…	Body mass index; Body mass index	1E-6; 2E-7	24348519; 22344221	6	0.0024077046549	chain:Cholecystokinin,modified residue,mutagenesis site,peptide:Cholecystokinin-12,peptide:Cholecystokinin-18,peptide:Cholecystokinin-25,peptide:Cholecystokinin-33,peptide:Cholecystokinin-39,peptide:Cholecystokinin-5,peptide:Cholecystokinin-58,peptide:Cholecystokinin-58 desnonopeptide,peptide:Cholecystokinin-7,peptide:Cholecystokinin-8,sequence variant,signal peptide,	GO:0000902~cell morphogenesis,GO:0000904~cell morphogenesis involved in differentiation,GO:0001662~behavioral fear response,GO:0001764~neuron migration,GO:0001836~release of cytochrome c from mitochondria,GO:0001932~regulation of protein amino acid phosphorylation,GO:0001934~positive regulation of protein amino acid phosphorylation,GO:0002209~behavioral defense response,GO:0006873~cellular ion ho…	11509018:Observational study of gene-disease association and gene-environment interaction. (HuGE Navigator),11713976:This article reviews the corpus of work supporting the role of CCK in anxiety and suggests three research approaches which can further enhance our understanding of the CCK-2 system in panic disorder.,11713982:This review describes the signaling pathways and transcription factors in…	10320330,10400673,10438490,10595537,11025367,11076522,11140838,11181995,11232009,11278902,11300760,11368834,11443535,11509018,11713976,11713982,11713985,11724786,11803530,12065614,12116180,12116188,12198366,12477932,12479974,12572876,12627463,12695525,12777967,12789687,12915664,12920059,1370477,14764444,15001692,15068617,15100163,15313848,15328192,15354400,15489334,15520004,15533776,15624269,1568…
CDC27	Cell cycle; Oocyte meiosis; Ubiquitin mediated proteolysis; Progesterone-mediated oocyte maturation	breast cancer	NA	NA	NA	159	0.026981164093	chain:Cell division cycle protein 27 homolog,modified residue,repeat:TPR 1,repeat:TPR 2,repeat:TPR 3,repeat:TPR 4,repeat:TPR 5,repeat:TPR 6,repeat:TPR 7,repeat:TPR 8,repeat:TPR 9,sequence conflict,sequence variant,	GO:0000087~M phase of mitotic cell cycle,GO:0000278~mitotic cell cycle,GO:0000279~M phase,GO:0000280~nuclear division,GO:0006508~proteolysis,GO:0006511~ubiquitin-dependent protein catabolic process,GO:0007049~cell cycle,GO:0007067~mitosis,GO:0007091~mitotic metaphase/anaphase transition,GO:0008283~cell proliferation,GO:0009057~macromolecule catabolic process,GO:0010498~proteasomal protein catabol…	12429948:the spindle checkpoint may regulate CDC27/APC activity at mitosis,12853486:HOXC10 co-immunoprecipitates the APC subunit CDC27, and its in vitro degradation is reduced in APC-depleted extracts or by competition with the APC substrate cyclin A.,17827148:The interaction is direct and is mediated by the tandem BRCA1 C-terminal domains of MDC1 and the C terminus of the Cdc27 (APC3) subunit of…	10037602,10318877,10477750,10500174,10548110,10793135,10922056,10939594,11076961,11256614,11285280,11340163,11524682,11535616,11691834,11742988,12070128,12196507,12429948,12477932,12797865,12853486,14593737,14657031,15029244,15082755,15252450,15280373,15342556,15489334,15916961,16344560,16364912,16565220,16648845,16959974,17474147,17719540,17827148,18662541,18669648,7736578,7756179,8234252,861913…	hsa04110:Cell cycle,hsa04114:Oocyte meiosis,hsa04120:Ubiquitin mediated proteolysis,hsa04914:Progesterone-mediated oocyte maturation,
CHD4	NA	NA	Myopia (pathological)	6e-06	23049088	52	0.00726561408411	chain:Chromodomain-helicase-DNA-binding protein 4,compositionally biased region:Poly-Ala,compositionally biased region:Poly-Asp,compositionally biased region:Poly-Glu,compositionally biased region:Poly-Leu,compositionally biased region:Poly-Lys,compositionally biased region:Poly-Pro,domain:Chromo 1,domain:Chromo 2,domain:Helicase ATP-binding,domain:Helicase C-terminal,helix,modified residue,nucle…	GO:0006325~chromatin organization,GO:0006333~chromatin assembly or disassembly,GO:0006350~transcription,GO:0006355~regulation of transcription, DNA-dependent,GO:0006357~regulation of transcription from RNA polymerase II promoter,GO:0016568~chromatin modification,GO:0045449~regulation of transcription,GO:0051252~regulation of RNA metabolic process,GO:0051276~chromosome organization,	14530259:the amino-terminal and carboxyl-terminal regions of Mi-2 beta have distinct transcriptional activities and bind to BRG1 and the RET finger protein, forming a multiprotein supercomplex involved in transcriptional regulation.,16186106:Mi-2beta and RFP, known to be involved in transcriptional repression in the nucleus, co-localize with MCRS1 in the nucleolus and appear to activate the rRNA …	10220385,10444591,10545197,11102443,11790298,12015313,12124384,12354758,12374985,12477932,12493763,12842043,12920132,14530259,14702039,15189737,15231747,15302935,15489334,15635413,16186106,17081983,17314511,17525332,17626165,17694084,18669648,19158090,7560064,7575689,8843877,9326634,9790534,9804427,
CLK1	NA	NA	NA	NA	NA	35	0.00837120306147	active site:Proton acceptor,binding site:ATP,chain:Dual specificity protein kinase CLK1,domain:Protein kinase,helix,modified residue,nucleotide phosphate-binding region:ATP,sequence conflict,sequence variant,splice variant,strand,turn,	GO:0006468~protein amino acid phosphorylation,GO:0006793~phosphorus metabolic process,GO:0006796~phosphate metabolic process,GO:0008283~cell proliferation,GO:0016310~phosphorylation,GO:0018105~peptidyl-serine phosphorylation,GO:0018107~peptidyl-threonine phosphorylation,GO:0018108~peptidyl-tyrosine phosphorylation,GO:0018209~peptidyl-serine modification,GO:0018210~peptidyl-threonine modification,…	12773558:Clk/Sty is found in the nucleus of several different cell types and is a factor directly involved in splicing control,16223727:ASF/SF2 is phosphorylated by SRPK1 and Clk/Sty,18814951:five genes (TNFSF10/TRAIL, IL1RN, IFI27, GZMB, and CCR5) were upregulated and three genes (CLK1, TNFAIP3 and BTG1) were downregulated in at least three out of four subpopulations during acute GVHD.,19168442:…	10480872,10954422,11418604,11461155,12477932,12549978,12565863,12705895,12773558,12890497,14759258,15010457,15489334,15815621,16223727,16344560,1704889,17081983,17344846,1825055,18669648,18691976,18814951,18978788,19168442,7990150,8617202,8798720,8973360,9856501,
ATF2	MAPK signaling pathway	schizophrenia; Bipolar Disorder; Bone Mineral Density; Tobacco Use Disorder; Type 2 Diabetes| edema | rosiglitazone; Cholesterol, LDL; Echocardiography	NA	NA	NA	16	0.00209314495029	chain:Cyclic AMP-dependent transcription factor ATF-2,DNA-binding region:Basic motif,domain:Leucine-zipper,helix,modified residue,sequence conflict,sequence variant,splice variant,strand,turn,zinc finger region:C2H2-type,	GO:0006350~transcription,GO:0006355~regulation of transcription, DNA-dependent,GO:0045449~regulation of transcription,GO:0051252~regulation of RNA metabolic process,	11836564:Infrequent mutations of the activating transcription factor-2 gene in human lung cancer, neuroblastoma and breast cancer,12110590:activation by growth factors via phosphorylation of Thr71 through the Ras-MEK-ERK pathway and of Thr69 through RalGDS-Src-p38,12270648:Observational study of gene-disease association. (HuGE Navigator),12592382:Phosphorylation of one of the downstream transcrip…	10085140,10092462,10327051,10357819,10567391,10821277,10878576,10909971,11231009,11259586,11566021,11713276,11836564,11932306,12110590,12200150,12244047,12270648,12477932,12592382,12663670,12788955,12805554,12833146,14630918,14678960,14734562,14988408,15302935,15304344,15489334,15510218,15691875,15692053,15815621,15878807,15916964,16049073,16344560,1641004,16418168,16869889,16896160,16959974,1705…	hsa04010:MAPK signaling pathway,
CSNK1A1	Wnt signaling pathway; Hedgehog signaling pathway	Type 2 Diabetes| edema | rosiglitazone; Esophageal Neoplasms	Esophageal cancer	5e-09	21642993	8	0.00252286345002	active site:Proton acceptor,binding site:ATP,chain:Casein kinase I isoform alpha,domain:Protein kinase,modified residue,nucleotide phosphate-binding region:ATP,sequence conflict,sequence variant,splice variant,	GO:0006468~protein amino acid phosphorylation,GO:0006793~phosphorus metabolic process,GO:0006796~phosphate metabolic process,GO:0007166~cell surface receptor linked signal transduction,GO:0016055~Wnt receptor signaling pathway,GO:0016310~phosphorylation,	12210746:Biochemical and cellular characteristics of the four splice variants of protein kinase CK1alpha from zebrafish (Danio rerio)are presented.,15131121:CK1alpha can promote cell survival by interfering with RXR agonist-induced apoptosis,15687492:CK1alpha-mediated phosphorylation modulates the mRNA binding ability of hnRNP-C,16880514:NFAT1, a transcription factor connected with breast cancer …	10413673,10777483,10930456,10961987,11278595,11500362,11583622,11779193,11875057,11884395,11955436,12000790,12062430,12210746,12477932,12820959,1409656,14558941,14574644,15003508,15131121,15327769,15489334,15635413,15687492,15761153,16565220,16753179,16880514,16943283,17192257,17344846,17626781,18067272,18246126,18411282,18590726,18669630,18691976,19050041,19118383,19185594,19244247,7559483,76225…	hsa04310:Wnt signaling pathway,hsa04340:Hedgehog signaling pathway,
CSNK2A2	Wnt signaling pathway; Adherens junction; Tight junction	Type 2 Diabetes| edema | rosiglitazone; Tobacco Use Disorder; Echocardiography	NA	NA	NA	7	0.00118004045853	active site:Proton acceptor,binding site:ATP,chain:Casein kinase II subunit alpha',domain:Protein kinase,helix,modified residue,nucleotide phosphate-binding region:ATP,sequence variant,strand,turn,	GO:0006468~protein amino acid phosphorylation,GO:0006793~phosphorus metabolic process,GO:0006796~phosphate metabolic process,GO:0007166~cell surface receptor linked signal transduction,GO:0016055~Wnt receptor signaling pathway,GO:0016310~phosphorylation,GO:0051726~regulation of cell cycle,	11827170:Functional specialization of CK2 isoforms and characterization of isoform-specific binding partners,11827177:Localization of individual subunits of protein kinase CK2 to the endoplasmic reticulum and to the Golgi apparatus,11972058:Association and regulation of casein kinase 2 activity by adenomatous polyposis coli protein,12037680:Protein kinase CK2 dependent phosphorylation of the E2 u…	10066810,10471512,10559254,10617630,10618498,10671552,10747897,10760275,10764593,10772927,10799509,10806215,10844023,10852916,10938077,10961987,10964683,10970045,10982400,10984616,10993892,10994779,11004567,11034995,11062072,11146653,11239457,11278496,11378439,11500362,11535139,11557039,11583622,11602581,11711551,11713579,11742978,11827166,11827170,11827172,11827177,11877451,11940573,11972058,120…	hsa04310:Wnt signaling pathway,hsa04520:Adherens junction,hsa04530:Tight junction,
CTNNB1	Wnt signaling pathway; Focal adhesion; Adherens junction; Tight junction; Leukocyte transendothelial migration; Melanogenesis; Bacterial invasion of epithelial cells; Pathogenic Escherichia coli infection; Pathways in cancer; Colorectal cancer; Endometrial cancer; Prostate cancer; Thyroid cancer; Basal cell carcinoma; Arrhythmogenic right ventricular cardiomyopathy (ARVC)	colorectal cancer; high exposure to aflatoxin B1.; FAP phenotype; stomach cancer; brain cancer; Kidney Neoplasms|Neoplasms, Second Primary|Wilms Tumor; Carcinoma, Endometrioid|Endometrial Neoplasms|Microsatellite Instability; cognitive trait; Aging/ Telomere Length; Fibromatosis, Aggressive|Recurrence; lung cancer; breast cancer; Carcinoma, Hepatocellular|Liver Neoplasms; epithelial ovarian cance…	NA	NA	NA	33	0.00478053020426	chain:Catenin beta-1,helix,modified residue,mutagenesis site,region of interest:Interaction with SCRIB,repeat:ARM 1,repeat:ARM 10,repeat:ARM 11,repeat:ARM 12,repeat:ARM 2,repeat:ARM 3,repeat:ARM 4,repeat:ARM 5,repeat:ARM 6,repeat:ARM 7,repeat:ARM 8,repeat:ARM 9,sequence variant,splice variant,strand,turn,	GO:0000122~negative regulation of transcription from RNA polymerase II promoter,GO:0000226~microtubule cytoskeleton organization,GO:0000578~embryonic axis specification,GO:0000902~cell morphogenesis,GO:0000904~cell morphogenesis involved in differentiation,GO:0001501~skeletal system development,GO:0001525~angiogenesis,GO:0001568~blood vessel development,GO:0001569~patterning of blood vessels,GO:0…	11747475:Loss of beta-catenin may result in the disruption of the function of the cell-cell adhesion complex, which may cause weak cell-cell adhesion and confer invasive properties on a tumor.,11790773:aardvark gene product,11819825:Abnormal beta-catenin gene expression with invasiveness of primary hepatocellular carcinoma in China.,11831984:Beta-catenin might be related to the occurrence and dev…	10021369,10029085,10029089,10037471,10092585,10187801,10192393,10381631,10391090,10398436,10435629,10462524,10477752,10488109,10620020,10635315,10644691,10655994,10666372,10679188,10706604,10753743,10769211,10772923,10773885,10801826,10806215,10816572,10837025,10861224,10862698,10896949,10898789,10947987,10951583,10966653,10980707,11035789,11080149,11136230,11136974,11152665,11157977,11168528,111…	hsa04310:Wnt signaling pathway,hsa04510:Focal adhesion,hsa04520:Adherens junction,hsa04530:Tight junction,hsa04670:Leukocyte transendothelial migration,hsa04916:Melanogenesis,hsa05130:Pathogenic Escherichia coli infection,hsa05200:Pathways in cancer,hsa05210:Colorectal cancer,hsa05213:Endometrial cancer,hsa05215:Prostate cancer,hsa05216:Thyroid cancer,hsa05217:Basal cell carcinoma,hsa05412:Arrhyt…
DDB1	Nucleotide excision repair; Ubiquitin mediated proteolysis	NA	NA	NA	NA	34	0.00582990397805	chain:DNA damage-binding protein 1,helix,modified residue,mutagenesis site,region of interest:Interaction with CDT1,region of interest:Interaction with CDT1 and CUL4A,region of interest:Interaction with CUL4A,sequence conflict,sequence variant,strand,turn,	GO:0000075~cell cycle checkpoint,GO:0000718~nucleotide-excision repair, DNA damage removal,GO:0006259~DNA metabolic process,GO:0006281~DNA repair,GO:0006289~nucleotide-excision repair,GO:0006308~DNA catabolic process,GO:0006508~proteolysis,GO:0006511~ubiquitin-dependent protein catabolic process,GO:0006974~response to DNA damage stimulus,GO:0009057~macromolecule catabolic process,GO:0016567~prote…	12034848:Sequential binding of UV DNA damage binding factor and degradation of the p48 subunit as early events after UV irradiation,12050362:findings substantiate the physical and functional connection between the hepatitis B virus X protein and the DDB1-DDB2 heterodimer, leading to the regulation of the pool of the viral protein,12151405:These findings indicate that hepatitis B virus X protein a…	10214908,10574459,10583946,10777491,11531405,11673459,12034848,12050362,12151405,12388698,12477932,12732143,12743284,14702039,14739464,15009096,15448697,15489334,15767425,15882621,16223728,16227264,16260596,16407242,16407252,16413485,16473935,16482215,16527807,16537899,16554811,16678110,16861890,16861906,16940174,16949367,16951172,16964240,17041588,17079684,17088560,17360488,17609381,17620334,176…	hsa03420:Nucleotide excision repair,hsa04120:Ubiquitin mediated proteolysis,
DDX6	RNA degradation	Liver Cirrhosis, Biliary	NA	NA	NA	8	0.00115673799884	chain:Probable ATP-dependent RNA helicase DDX6,domain:Helicase ATP-binding,domain:Helicase C-terminal,helix,modified residue,nucleotide phosphate-binding region:ATP,sequence conflict,short sequence motif:DEAD box,short sequence motif:Q motif,strand,turn,		12823589:Rck/p54 protein is possibly involved in the replication of HCV genomes in hepatocytes and in carcinogenesis of hepatocellular carcinoma.,16611246:The Over-expression of RCK-p54 protein in HeLa cells caused growth inhibition and cell cycle arrest at G2/M with down-regulation of c-myc expression.,16756390:Study shows that RCK/p54, a DEAD box helicase, interacts with Ago1 and Ago2, in activ…	10319407,10360675,11839790,12477932,12823589,1394235,14684915,14702039,15489334,1579499,16344560,16364915,16611246,16699599,16756390,17353931,17392519,17525332,18769115,19285948,7614484,8816452,	hsa03018:RNA degradation,
DHX9	NA	breast cancer	NA	NA	NA	16	0.00287976961843	chain:ATP-dependent RNA helicase A,domain:DRBM 1,domain:DRBM 2,domain:Helicase ATP-binding,domain:Helicase C-terminal,modified residue,mutagenesis site,nucleotide phosphate-binding region:ATP,region of interest:Interaction with BRCA1,region of interest:Interaction with CREBBP,region of interest:MTAD,region of interest:NTD,sequence conflict,sequence variant,short sequence motif:DEIH box,short sequ…	GO:0000375~RNA splicing, via transesterification reactions,GO:0000377~RNA splicing, via transesterification reactions with bulged adenosine as nucleophile,GO:0000398~nuclear mRNA splicing, via spliceosome,GO:0006396~RNA processing,GO:0006397~mRNA processing,GO:0008380~RNA splicing,GO:0009266~response to temperature stimulus,GO:0009408~response to heat,GO:0009628~response to abiotic stimulus,GO:00…	12163469:Nuclear DNA helicase II recruitment to PML nuclear bodies(NBs) is connected with transcriptional regulation of interferon-alpha-inducible genes attached to PML NBs.,12243751:propose that NDH II operates in both nucleoplasmic and nucleolar mode, and that its redistribution reflects accumulations indicating a possible cycling of NDH II between nucleoplasm and the nucleolus,12592385:Overexp…	10207077,10924507,10925702,10951562,11149922,11254741,11402034,11416126,11823437,11850402,12163469,12171929,12226669,12243751,12429849,12477932,12592385,12665568,12711669,14702039,14704337,14769796,15084609,15302935,15355351,1537828,15489334,15613478,15995249,16344560,16375861,16527808,16710414,17081983,17251188,17353931,17498979,17525332,18053790,18519039,18600529,18669648,18782589,18809582,1919…
DNMT1	Cysteine and methionine metabolism; Metabolic pathways	lupus erythematosus; Spinal Dysraphism; breast cancer; epithelial ovarian cancer; benzo[a]pyrene diol epoxide; hunger and satiety; subtelomeric hypomethylation; colorectal cancer; arsnic exposure; Breast Neoplasms|Carcinoma, Ductal, Breast|Invasive Ductal Breast Carcinoma|Mammary Neoplasms; Stomach Neoplasms	NA	NA	NA	60	0.00857632933105	chain:DNA (cytosine-5)-methyltransferase 1,domain:BAH 1,domain:BAH 2,helix,metal ion-binding site:Zinc,modified residue,mutagenesis site,region of interest:6 X 2 AA tandem repeats of K-G,region of interest:Catalytic,region of interest:DNA replication foci-targeting sequence,region of interest:Homodimerization,region of interest:Interaction with DMAP1,region of interest:Interaction with DNMT3A,reg…	GO:0000122~negative regulation of transcription from RNA polymerase II promoter,GO:0006259~DNA metabolic process,GO:0006304~DNA modification,GO:0006305~DNA alkylation,GO:0006306~DNA methylation,GO:0006325~chromatin organization,GO:0006350~transcription,GO:0006355~regulation of transcription, DNA-dependent,GO:0006357~regulation of transcription from RNA polymerase II promoter,GO:0006730~one-carbon…	11834837:recruited to the RARbeta2 promoter by the PML-RAR fusion protein,11932749:DNMT1 and DNMT3b cooperate to silence genes in human cancer cells,12145218:the human de novo enzymes hDNMT3a and hDNMT3b form complexes with the major maintenance enzyme hDNMT1.,12496760:DNMT1 is required to maintain CpG methylation and aberrant gene silencing in human cancer cells.,12530095:DNMT1 gene copy number …	10325416,10444590,10449766,10615135,10753866,10888872,10888886,10947852,11222358,11399088,11748221,11834837,11847125,11932749,12145218,12171929,12354094,12477932,12496760,12530095,12538344,12548018,12576480,12594811,12637155,12711675,12712445,12738984,12789259,12804601,14559786,14577574,14583449,14684836,14702039,14734556,14760703,14978102,15057824,15087453,15120635,15220328,15289832,15302935,153…	hsa00270:Cysteine and methionine metabolism,
DR1	NA	Alzheimer's disease	NA	NA	NA	5	0.00155860349127	chain:Protein Dr1,compositionally biased region:Ala/Gln-rich,helix,modified residue,sequence variant,short sequence motif:Nuclear localization signal,strand,	GO:0000122~negative regulation of transcription from RNA polymerase II promoter,GO:0006350~transcription,GO:0006355~regulation of transcription, DNA-dependent,GO:0006357~regulation of transcription from RNA polymerase II promoter,GO:0009890~negative regulation of biosynthetic process,GO:0010558~negative regulation of macromolecule biosynthetic process,GO:0010605~negative regulation of macromolecu…	15574413:NC2 controls TBP binding and maintenance on DNA that is largely independent of a canonical TATA sequence,17584739:the initiator core promoter element antagonizes repression of TATA-directed transcription by negative cofactor NC2,18538002:Data show that NC2beta is specifically involved in neuroblastoma pathogenesis and may be considered a new neuroblastoma biomarker.,18838386:ATAC Is a GC…	11461703,12477932,12927788,1339312,14702039,15489334,15574413,15893730,16189514,16710414,17287340,17584739,18538002,18669648,18838386,19204005,8125298,8608938,8670811,8764062,8836190,8884286,8972183,9040789,9373149,
DVL1	Wnt signaling pathway; Notch signaling pathway; Melanogenesis; Pathways in cancer; Basal cell carcinoma	Alzheimer's Disease; Bone Mineral Density; Cleft Lip|Cleft Palate	NA	NA	NA	64	0.0193470374849	chain:Segment polarity protein dishevelled homolog DVL-1,chain:Segment polarity protein dishevelled homolog DVL-1-like,compositionally biased region:Poly-Arg,domain:DEP,domain:DIX,domain:PDZ,modified residue,sequence conflict,splice variant,	GO:0000902~cell morphogenesis,GO:0000904~cell morphogenesis involved in differentiation,GO:0001505~regulation of neurotransmitter levels,GO:0003001~generation of a signal involved in cell-cell signaling,GO:0006461~protein complex assembly,GO:0006469~negative regulation of protein kinase activity,GO:0006836~neurotransmitter transport,GO:0007166~cell surface receptor linked signal transduction,GO:0…	11803455:Observational study of gene-disease association. (HuGE Navigator),11803455:The DVL1 gene spans a region of approximately 13.8 kb with 15 exons and six rare sequence variations. None of these had any association with late onset AD.,12556519:CKI epsilon-dependent phosphorylation of Dvl enhances the formation of a complex of Dvl-1 with Frat-1 and this complex leads to the activation of Wnt-…	10330181,10330403,10428961,10581192,10591208,10644691,10806215,11113207,11487578,11742073,11779461,11803455,11818547,12477932,12490194,12533515,12556519,12650946,12824876,12883684,12941796,14684739,14702039,14750955,15262978,15342556,15456783,15489334,15852005,16457155,16604061,16621789,16710414,18093802,18162551,18347071,18632848,18692936,18760999,8288125,8644734,8817329,8856345,9192851,9344861,…	hsa04310:Wnt signaling pathway,hsa04330:Notch signaling pathway,hsa04916:Melanogenesis,hsa05200:Pathways in cancer,hsa05210:Colorectal cancer,hsa05217:Basal cell carcinoma,
DYRK1A	NA	Alzheimer's disease; Waist-Hip Ratio; HIV-1	IgG glycosylation	5e-06	23382691	40	0.00535977488945	active site:Proton acceptor,binding site:ATP,chain:Dual specificity tyrosine- phosphorylation-regulated kinase 1A,compositionally biased region:Poly-His,compositionally biased region:Poly-Ser,compositionally biased region:Ser/Thr-rich,domain:Protein kinase,helix,modified residue,nucleotide phosphate-binding region:ATP,sequence conflict,sequence variant,short sequence motif:Bipartite nuclear local…	GO:0006468~protein amino acid phosphorylation,GO:0006793~phosphorus metabolic process,GO:0006796~phosphate metabolic process,GO:0016310~phosphorylation,GO:0018108~peptidyl-tyrosine phosphorylation,GO:0018212~peptidyl-tyrosine modification,GO:0046777~protein amino acid autophosphorylation,	12799418:DYRK1A protein kinase may play a role in regulating the biogenesis of the splicing speckle compartment,12964950:Overexpression of DYRK1A induces multinucleation through overduplication of the centrosome during interphase.,14623875:characterize cyclin L2 as a highly mobile component of nuclear speckles and suggest that DYRK1A may regulate splicing by phosphorylation of cyclin L2,15068245:…	10329007,10830953,11311120,11877424,12138125,12477932,12576186,12799418,12964950,14500717,14593110,14623875,15068245,15068246,15126119,15324660,15369779,15592455,15694837,15778465,15917294,16242644,16512921,16733250,16919501,17135279,17145134,17192257,17229891,17294446,17344846,17536841,17906291,18005339,18083107,18088087,18231969,18366763,18405873,18468476,18509201,18658135,18691976,18696092,187…
EEF1A1	NA	Blood Pressure; Hypertension	NA	NA	NA	22	0.003878018685	binding site:Glycerylphosphorylethanolamine (covalent),chain:Elongation factor 1-alpha 1,chain:Putative elongation factor 1-alpha-like 3,helix,modified residue,nucleotide phosphate-binding region:GTP,sequence conflict,strand,turn,	GO:0006412~translation,GO:0006414~translational elongation,	12426393:Eukaryotic elongation factor 1A (eEF1A) and tRNA are RanGTP-dependent binding partners of exportin-5 (Exp5). Exp5 stimulates nuclear export of eEF1A and tRNA.,12594214:The fragile X mental retardation protein FMRP binds elongation factor 1A mRNA and negatively regulates its translation in vivo.,14623968:TCTP preferentially stabilized the GDP form of eEF1A, and, furthermore, impaired the …	10094407,10364286,10368288,10851272,10941842,11672422,11689615,11690632,11829477,11854414,11886851,12354112,12426392,12426393,12477932,12594214,12840015,14623968,14702039,14996095,15109557,15164053,15189156,15231747,15231748,15324660,15383276,15489334,15592455,15635413,15695360,15716006,15835887,15862967,15952740,16169070,16289162,16354621,16583711,16689924,16828757,16916647,17287340,17332776,173…
ELAVL1	NA	Type 2 Diabetes| edema | rosiglitazone	NA	NA	NA	8	0.00132056784417	chain:ELAV-like protein 1,domain:RRM 1,domain:RRM 2,domain:RRM 3,modified residue,sequence conflict,	GO:0010608~posttranscriptional regulation of gene expression,GO:0016071~mRNA metabolic process,GO:0043487~regulation of RNA stability,GO:0043488~regulation of mRNA stability,GO:0043489~RNA stabilization,GO:0048255~mRNA stabilization,GO:0051252~regulation of RNA metabolic process,	11729309:role in c-fos mRNA export,11834731:A 40-bp RNA element that mediates stabilization of vascular endothelial growth factor mRNA by HuR. (HuR RNA binding protein),11971974:Results show that AMP-activated kinase (AMPK), an enzyme involved in responding to metabolic stresses, potently regulates the levels of cytoplasmic HuR.,12011088:The binding of HuR, CP1, and CP2 to AR mRNA suggests a role…	10079173,10629032,10660597,10848602,11018049,11565755,11729309,11834731,11971974,12011088,12237300,12242302,12431987,12477932,12730239,12821781,12855701,12933794,14517280,14517288,14530362,14559993,14562043,14702039,14715706,14981248,14981256,15037768,15175342,15231747,15257295,15328200,15342649,15371446,15489334,15514971,15635413,15824116,15914670,16109718,16135804,16289864,16455966,16484227,164…
EPO	Asthma; Cytokine-cytokine receptor interaction; Jak-STAT signaling pathway; Hematopoietic cell lineage	esophageal adenocarcinoma; Retinopathy of Prematurity; Diabetic Nephropathies|Diabetic Retinopathy|; Diabetes Mellitus, Type 1|Diabetes Mellitus, Type 2|Diabetic Retinopathy; Rhinitis, Allergic, Perennial|Rhinitis, Allergic, Seasonal; Dermatitis, Atopic; other erythrocyte phenotypes; Diabetes mellitus type II|Diabetes Mellitus, Type 2|Diabetic Retinopathy; Type 2 Diabetes| edema | rosiglitazone; …	NA	NA	NA	121	0.0282248658736	chain:Erythropoietin,disulfide bond,glycosylation site:N-linked (GlcNAc...),glycosylation site:O-linked (GalNAc...),helix,propeptide:Removed in mature form (Partial),sequence conflict,sequence variant,signal peptide,strand,	GO:0001666~response to hypoxia,GO:0001932~regulation of protein amino acid phosphorylation,GO:0001934~positive regulation of protein amino acid phosphorylation,GO:0002520~immune system development,GO:0003013~circulatory system process,GO:0006275~regulation of DNA replication,GO:0006355~regulation of transcription, DNA-dependent,GO:0006357~regulation of transcription from RNA polymerase II promote…	11854521:used a transient global spinal ischemia model in rabbits to test whether exogenous EPO can cross the blood-spinal cord barrier and protect these motor neurons.,11861258:Carbohydrate content and structure of EPO are important determinants in their half-life in the circulation.,11865075:Erythropoietin, tumours and the von Hippel-Lindau gene: towards identification of mechanisms and dysfunc…	10318834,10984541,11239002,11259643,11305874,11493922,11739166,11854521,11861258,11865075,11869305,11906321,11906322,11919332,11920206,11994541,12068288,12082184,12091337,12130665,12171772,12187026,12192960,12207089,12212844,12239177,12362243,12381912,12419827,12463751,12476588,12477932,12477950,12482504,12525458,12734640,12759237,12801298,12829027,12853948,12937140,12960323,12975460,14583613,145…	hsa04060:Cytokine-cytokine receptor interaction,hsa04630:Jak-STAT signaling pathway,hsa04640:Hematopoietic cell lineage,
EZH2	NA	prostate cancer; lung cancer; Leukemia, Lymphocytic, Chronic, B-Cell; Leukemia|Lymphoma, Non-Hodgkin|Lymphoma, Non-Hodgkin's; Tobacco Use Disorder	NA	NA	NA	19	0.00380228136882	chain:Histone-lysine N-methyltransferase EZH2,compositionally biased region:Cys-rich,domain:SET,modified residue,mutagenesis site,region of interest:Interaction with DNMT1, DNMT3A and DNMT3B,region of interest:Interaction with EED,sequence conflict,sequence variant,	GO:0006325~chromatin organization,GO:0006350~transcription,GO:0006355~regulation of transcription, DNA-dependent,GO:0006479~protein amino acid methylation,GO:0006730~one-carbon metabolic process,GO:0008213~protein amino acid alkylation,GO:0009968~negative regulation of signal transduction,GO:0010648~negative regulation of cell communication,GO:0016568~chromatin modification,GO:0016569~covalent ch…	12374981:is overexpressed in hormone-refractory, metastatic prostate cancer; may be involved in the progression of prostate cancer, as well as being a marker that distinguishes indolent prostate cancer from those at risk of lethal progression,14500907:functional role of EZH2 in cancer cell invasion and breast cancer progression,14532106:essential for the proliferation of both transformed and non-…	10581039,10780782,11158321,11342607,11571280,12101246,12351676,12374981,12435631,12477932,12690205,12853948,14500907,14532106,14610174,14702039,14965441,15077161,15099518,15208672,15225548,15231737,15302935,15385962,15489334,15536069,15684044,15817459,15856046,15882624,16015586,16169070,16189514,16215315,16224021,16314526,16331887,16357870,16361539,16431907,16489070,16565220,16575874,16618801,167…
FANCD2	NA	breast cancer; prostate cancer; Colorectal Neoplasms; bladder cancer; epithelial ovarian cancer; Adenocarcinoma|Pancreatic Neoplasms; Tobacco Use Disorder; Head and Neck Neoplasms|Neoplasm Recurrence, Local|Neoplasms, Second Primary	NA	NA	NA	94	0.011730937227	chain:Fanconi anemia group D2 protein,cross-link:Glycyl lysine isopeptide (Lys-Gly) (interchain with G-Cter in ubiquitin),modified residue,mutagenesis site,region of interest:Interaction with BRCA2,region of interest:Interaction with FANCE,sequence conflict,sequence variant,splice variant,	GO:0000279~M phase,GO:0006259~DNA metabolic process,GO:0006281~DNA repair,GO:0006974~response to DNA damage stimulus,GO:0007049~cell cycle,GO:0007126~meiosis,GO:0007127~meiosis I,GO:0007129~synapsis,GO:0007276~gamete generation,GO:0009314~response to radiation,GO:0009628~response to abiotic stimulus,GO:0010212~response to ionizing radiation,GO:0010332~response to gamma radiation,GO:0019953~sexual…	12042798:may be a branch point in DNA damage response,12239151:interacts with BRCA1 and RAD51 in S phase cell lines,12447395:NBS1 and FANCD2 cooperate in two distinct cellular functions, one involved in the DNA crosslink response and one involved in the S-phase checkpoint response,12649160:Direct interaction between FANCE and FANCD2 involving an amino-terminal region of FANCD2 was demonstrated; t…	10762542,11239453,11239454,11733219,11751423,12042798,12086603,12093742,12239151,12389351,12447395,12477932,12607003,12607005,12649160,12874027,12887909,12973351,14499622,14517836,14667412,14702039,14743216,14988723,15115758,15199141,15257300,15302935,15314022,15377654,15454491,15489334,15502827,15650050,15661754,15671039,15694335,15849361,15886296,16116422,16127171,16474167,16679306,16943440,170…
FGF4	MAPK signaling pathway; Regulation of actin cytoskeleton; Pathways in cancer; Melanoma	Leukemia, Lymphocytic, Chronic, B-Cell; colorectal cancer; Cleft Lip|Cleft Palate; Chorioamnionitis|Fetal Membranes, Premature Rupture|Infection of amniotic sac and membranes|Obstetric Labor, Premature|Pre-Eclampsia|Premature Birth; Chorioamnionitis|Fetal Membranes, Premature Rupture|Infection of amniotic sac and membranes; Diabetes Mellitus, Type 1	NA	NA	NA	6	0.00491803278689	chain:Fibroblast growth factor 4,helix,signal peptide,strand,turn,	GO:0000087~M phase of mitotic cell cycle,GO:0000278~mitotic cell cycle,GO:0000279~M phase,GO:0000280~nuclear division,GO:0001501~skeletal system development,GO:0001502~cartilage condensation,GO:0007049~cell cycle,GO:0007067~mitosis,GO:0007155~cell adhesion,GO:0007166~cell surface receptor linked signal transduction,GO:0007167~enzyme linked receptor protein signaling pathway,GO:0007169~transmembra…	11840335:activation of human HST-1 gene in transgenic mice induces spermatogenesis and prevents adriamycin-induced testicular toxicity,12008951:possible role of fibroblast growth factors in expression of genes of the plasminogen activator system in breast fibroblasts,12163055:Differential effects of FGF4, EGF and TGFB1 on functional development of stromal layers (progenitor cell-outputs) in acute…	10089404,11021964,11294897,11486033,11743396,11840335,12008951,12163055,12172783,12841847,12923055,14980503,15146197,15199049,15695515,1611909,16597617,1697263,17133345,17390055,17852409,18192227,18510611,18811955,19074885,2953031,2957062,2959959,2974287,3060803,3283658,8663044,9139660,	hsa04010:MAPK signaling pathway,hsa04810:Regulation of actin cytoskeleton,hsa05200:Pathways in cancer,hsa05218:Melanoma,
FMR1	NA	premature ovarian failure; Fragile X Syndrome; multiple system atophy; cognitive performance; spinocerebellar ataxia; Parkinson's disease; mental retardation; ovarian dysfunction; mental disorder; autism; essential tremor; fragile X associated tremor/ataxia syndrome; fragile X-associated tremor/ataxia syndrome; global DNA methylation defect; ataxia; premature ovarian failure; menopause, early; co…	NA	NA	NA	27	0.00333704115684	chain:Fragile X mental retardation 1 protein,domain:KH 1,domain:KH 2,helix,modified residue,mutagenesis site,region of interest:Interaction with RANBP9,region of interest:RNA-binding RGG-box,sequence conflict,sequence variant,splice variant,strand,turn,	GO:0006403~RNA localization,GO:0015931~nucleobase, nucleoside, nucleotide and nucleic acid transport,GO:0050657~nucleic acid transport,GO:0050658~RNA transport,GO:0051028~mRNA transport,GO:0051236~establishment of RNA localization,	11119302:Observational study of genotype prevalence and gene-disease association. (HuGE Navigator),11545690:Meta-analysis and HuGE review of genotype prevalence, gene-disease association, genetic testing, and healthcare-related. (HuGE Navigator),11840495:Expression in lymphocytes corresponds with methylation of DNA. No association found between lymphocyte expression and IQ.,11854169:The loss of A…	10398250,10527928,10556305,10567518,10729312,10888599,11119302,11129329,11142760,11142761,11162447,11256870,11367701,11415517,11438699,11443541,11445641,11545690,11840495,11854169,11897823,11992259,12107447,12112763,12116230,12116303,12147688,12210320,12232854,12378270,12388589,12417734,12446764,12477932,12515381,12529854,12594214,12596051,12745094,12810982,12837692,12927206,12950170,14570712,145…
XRCC6	Non-homologous end-joining	breast cancer; brain cancer; prostate cancer; epithelial ovarian cancer; Breast Neoplasms|; head and neck cancer; ; Neoplasms; Leukemia, Lymphocytic, Chronic, B-Cell; lung cancer; Adenocarcinoma|Carcinoma, Squamous Cell|Deglutition Disorders|Head and Neck Neoplasms|Radiodermatitis; bladder cancer; esophageal adenocarcinoma; Type 2 Diabetes| edema | rosiglitazone; Brain Neoplasms|Glioma; multiple …	NA	NA	NA	21	0.00727650727651	chain:ATP-dependent DNA helicase 2 subunit 1,compositionally biased region:Asp/Glu-rich (acidic),compositionally biased region:Ser-rich (potentially targets for phosphorylation),domain:Ku,domain:SAP,helix,modified residue,sequence conflict,strand,turn,	GO:0000723~telomere maintenance,GO:0000726~non-recombinational repair,GO:0002200~somatic diversification of immune receptors,GO:0002520~immune system development,GO:0002562~somatic diversification of immune receptors via germline recombination within a single locus,GO:0006259~DNA metabolic process,GO:0006266~DNA ligation,GO:0006281~DNA repair,GO:0006302~double-strand break repair,GO:0006303~doubl…	11796732:Studies on the mode of Ku interaction with DNA,11821378:binding with inositol hexakisphosphate,12145306:regulates osteocalcin gene expression,12177300:Ku heterodimer binds to both ends of the Werner protein and functional interaction occurs at the Werner N-terminus,12324457:role of expression in NF-kappaB activation and COX-2 expression,12377759:Ku associates with hTERT, and this interac…	10026262,10207052,10213687,10219089,10377944,10409678,10446239,10508516,10514012,10570175,10591208,10750018,10757784,10783163,10984620,11070027,11112778,11158303,11162511,11238996,11239001,11279128,11314007,11406603,11457852,11493912,11749722,11790298,11796732,11821378,12023295,12065431,12091904,12145306,12145307,12145308,12145309,12171929,12177300,12324457,12368356,12377759,12467650,12477932,124…	hsa03450:Non-homologous end-joining,
GPT	Alanine, aspartate and glutamate metabolism; Metabolic pathways		NA	NA	NA	45	0.0160427807487	chain:Alanine aminotransferase 1,modified residue,sequence conflict,sequence variant,	GO:0005996~monosaccharide metabolic process,GO:0006006~glucose metabolic process,GO:0006090~pyruvate metabolic process,GO:0006094~gluconeogenesis,GO:0016051~carbohydrate biosynthetic process,GO:0019318~hexose metabolic process,GO:0019319~hexose biosynthetic process,GO:0034637~cellular carbohydrate biosynthetic process,GO:0046165~alcohol biosynthetic process,GO:0046364~monosaccharide biosynthetic …	12480555:Glucose intolerance is associated with elevated serum aminotransferase independent of obesity, but even a mildly elevated ALT is relatively uncommon in free-living men with glucose intolerance.,12774006:Histology of nonalcoholic fatty liver disease in individuals with normal ALT values, not significantly different from those with elevated ALT levels, and low normal value does not guarant…	11863375,12358155,12477932,12480555,12774006,14506613,15306699,15342556,15489334,16652026,17134955,17378732,17405346,17570354,17764776,17766001,17907292,17907318,17934148,18090161,18178283,18242760,18315552,18432999,18473412,18508279,18708042,18763311,18774966,19012630,19065605,19100265,19217453,1931970,19370784,5581908,8125298,9119391,9373149,	hsa00250:Alanine, aspartate and glutamate metabolism,
GRIN2C	Calcium signaling pathway; Neuroactive ligand-receptor interaction; Long-term potentiation; Alzheimer's disease; Amyotrophic lateral sclerosis (ALS)	schizophrenia; Bipolar Disorder; alcohol consumption; Weight Gain	NA	NA	NA	60	0.00607779578606	chain:Glutamate [NMDA] receptor subunit epsilon-3,chain:N-methyl-D-aspartate receptor 2C subunit,glycosylation site:N-linked (GlcNAc...),sequence conflict,sequence variant,short sequence motif:PDZ-binding,signal peptide,site:Functional determinant of NMDA receptors,topological domain:Cytoplasmic,topological domain:Extracellular,transmembrane region,	GO:0006811~ion transport,GO:0006873~cellular ion homeostasis,GO:0007166~cell surface receptor linked signal transduction,GO:0007215~glutamate signaling pathway,GO:0007267~cell-cell signaling,GO:0007268~synaptic transmission,GO:0008104~protein localization,GO:0009611~response to wounding,GO:0009894~regulation of catabolic process,GO:0009895~negative regulation of catabolic process,GO:0010605~negat…	18444252:Observational study of gene-disease association. (HuGE Navigator),19156168:Clinical trial of gene-disease association, gene-environment interaction, and pharmacogenomic / toxicogenomic. (HuGE Navigator),	10197777,10448428,10479680,10555109,11278603,11483648,11606043,11937501,12082569,12414113,12477932,12775422,1350383,14644469,15489334,15749123,16489129,16625196,16697675,18444252,19156168,7569905,7695237,8267632,8581564,8724036,8821747,8822372,8955056,9037519,9480759,9647694,9651389,9798920,	hsa04020:Calcium signaling pathway,hsa04080:Neuroactive ligand-receptor interaction,hsa04720:Long-term potentiation,hsa05010:Alzheimer's disease,hsa05014:Amyotrophic lateral sclerosis (ALS),
HDAC1	Cell cycle; Notch signaling pathway; Huntington's disease; Pathways in cancer; Chronic myeloid leukemia	bronchodilator response; ; Huntington Disease; epithelial ovarian cancer; Tobacco Use Disorder; Carcinoma, Hepatocellular|Liver carcinoma|Recurrence	NA	NA	NA	24	0.00631911532385	chain:Histone deacetylase 1,cross-link:Glycyl lysine isopeptide (Lys-Gly) (interchain with G-Cter in SUMO),modified residue,mutagenesis site,region of interest:Histone deacetylase,sequence conflict,	GO:0000122~negative regulation of transcription from RNA polymerase II promoter,GO:0006325~chromatin organization,GO:0006338~chromatin remodeling,GO:0006350~transcription,GO:0006355~regulation of transcription, DNA-dependent,GO:0006357~regulation of transcription from RNA polymerase II promoter,GO:0006476~protein amino acid deacetylation,GO:0006916~anti-apoptosis,GO:0008284~positive regulation of…	11749695:Expression profile of histone deacetylase 1 in gastric cancer tissues,11855854:role in regulation of the telomerase reverse transcriptase (hTERT) gene,11919195:Phosphatase inhibition leads to histone deacetylases 1 and 2 phosphorylation and disruption of corepressor interactions,11929879:association with proliferating cell nuclar antigen, integrating DNA replication and chromatin modific…	10199400,10220405,10357820,10409740,10444591,10471499,10471500,10487760,10490602,10581039,10615135,10655483,10669754,10688671,10704340,10734134,10777477,10840944,10846170,10873456,10888618,10888886,10898795,10904264,10933397,10944117,10969803,11006275,11013263,11062478,11099047,11101889,11102443,11118440,11136718,11146623,11226163,11238932,11259576,11285237,11287668,11302704,11319226,11331609,113…	hsa04110:Cell cycle,hsa04330:Notch signaling pathway,hsa05016:Huntington's disease,hsa05200:Pathways in cancer,hsa05220:Chronic myeloid leukemia,
HRAS	MAPK signaling pathway; ErbB signaling pathway; Chemokine signaling pathway; Endocytosis; Axon guidance; VEGF signaling pathway; Focal adhesion; Tight junction; Gap junction; Natural killer cell mediated cytotoxicity; T cell receptor signaling pathway; B cell receptor signaling pathway; Fc epsilon RI signaling pathway; Long-term potentiation; Neurotrophin signaling pathway; Long-term depression; …	colorectal cancer; pancreatitis; bladder cancer; chronic obstructive pulmonary disease/COPD; breast cancer; thyroid cancer; glioma; adenocarcinomas of the parotid gland; patient prognosis A retrospective study of 103 cases; autism; lung cancer; oral cancer; plasma HDL cholesterol (HDL-C) levels; Carcinoma, Transitional Cell|Urinary Bladder Neoplasms; cognitive ability; epithelial ovarian cancer; …	NA	NA	NA	23	0.0140243902439	chain:GTPase HRas,chain:GTPase HRas, N-terminally processed,helix,lipid moiety-binding region:S-farnesyl cysteine,lipid moiety-binding region:S-palmitoyl cysteine,modified residue,mutagenesis site,nucleotide phosphate-binding region:GTP,propeptide:Removed in mature form,region of interest:Hypervariable region,sequence variant,short sequence motif:Effector region,strand,turn,	GO:0006275~regulation of DNA replication,GO:0006461~protein complex assembly,GO:0006897~endocytosis,GO:0006915~apoptosis,GO:0006935~chemotaxis,GO:0007010~cytoskeleton organization,GO:0007166~cell surface receptor linked signal transduction,GO:0007242~intracellular signaling cascade,GO:0007264~small GTPase mediated signal transduction,GO:0007265~Ras protein signal transduction,GO:0007568~aging,GO:…	11487538:Meta-analysis of gene-disease association. (HuGE Navigator),11695562:The Tg.AC (v-Ha-ras) transgenic mouse model provides a reporter phenotype of skin papillomas in response to either genotoxic or nongenotoxic carcinogens.,11695563:The Tg.Ac (v-Ha-ras) mouse model was not overly sensitive and possesses utility as an adjunct to the battery of toxicity studies used to establish carcinogeni…	10212255,10359839,10369681,10485711,10490827,10504264,10514505,10545207,10574788,10677502,10783161,10842192,10848576,10848592,10862698,10891505,10922060,10989457,10998413,11022048,11097227,11136978,11156605,11257115,11303621,11320243,11335720,11352655,11389730,11487538,11520933,11525649,11560935,11695562,11695563,11709168,11709720,11739523,11744690,11788888,11880369,11904419,11920220,11934900,119…	hsa04010:MAPK signaling pathway,hsa04012:ErbB signaling pathway,hsa04062:Chemokine signaling pathway,hsa04144:Endocytosis,hsa04360:Axon guidance,hsa04370:VEGF signaling pathway,hsa04510:Focal adhesion,hsa04530:Tight junction,hsa04540:Gap junction,hsa04650:Natural killer cell mediated cytotoxicity,hsa04660:T cell receptor signaling pathway,hsa04662:B cell receptor signaling pathway,hsa04664:Fc eps…
HSPA4	Antigen processing and presentation	preterm delivery; carotid plaque; Infection|Inflammation|Premature Birth; Aging/ Telomere Length; cognitive trait; Bipolar Disorder; Connective Tissue Diseases|Fetal Diseases|Inflammation|Musculoskeletal Diseases|Pregnancy Complications, Hematologic|Premature Birth|Skin Diseases; Inflammation|Premature Birth	NA	NA	NA	45	0.01329394387	chain:Heat shock 70 kDa protein 4,modified residue,sequence conflict,	GO:0006461~protein complex assembly,GO:0006986~response to unfolded protein,GO:0007005~mitochondrion organization,GO:0007006~mitochondrial membrane organization,GO:0007008~outer mitochondrial membrane organization,GO:0009266~response to temperature stimulus,GO:0009408~response to heat,GO:0009628~response to abiotic stimulus,GO:0010033~response to organic substance,GO:0016044~membrane organization…	12485826:induction and expression analysis after heat and physical exercise, transcriptional, protein expression, and subcellular localization,12526792:we show that in mammals, the cytosolic chaperones Hsp90 and Hsp70 dock onto a specialized TPR domain in the import receptor Tom70 at the outer mitochondrial membrane.,14987991:APG-2 has a chaperone-like activity similar to Hsp110 and is overexpres…	10524232,10617616,10934467,10964507,11116152,11707406,11777905,11821413,11932435,12356871,12477932,12485826,12526792,12670868,12677068,12754272,12832005,12930902,14503850,14506234,14987991,15215856,15372022,15378924,15489334,15507967,15529360,15592455,15644312,15677475,15818324,15950770,15992611,16021519,16579839,16584808,16713569,16790501,16845230,17010992,17012257,17154545,17206383,17211576,172…	hsa04612:Antigen processing and presentation,
HTR1B	Neuroactive ligand-receptor interaction	alcohol abuse; aggressive behavior; personality traits; attention deficit hyperactivity disorder; obsessive compulsive disorder; migraine with aura; suicide; alcoholism; schizophrenia; panic disorder; schizophrenia; bipolar disorder; suicide; anorexia nervosa; bulimia; substance abuse; depressive disorder, major; suicide; heroin addiction; self-harm behavior; schizophrenia; suicide; aggressive be…	NA	NA	NA	47	0.0400682011935	chain:5-hydroxytryptamine receptor 1B,disulfide bond,glycosylation site:N-linked (GlcNAc...),lipid moiety-binding region:S-palmitoyl cysteine,sequence variant,topological domain:Cytoplasmic,topological domain:Extracellular,transmembrane region,	GO:0006140~regulation of nucleotide metabolic process,GO:0007166~cell surface receptor linked signal transduction,GO:0007186~G-protein coupled receptor protein signaling pathway,GO:0007187~G-protein signaling, coupled to cyclic nucleotide second messenger,GO:0007242~intracellular signaling cascade,GO:0007267~cell-cell signaling,GO:0007268~synaptic transmission,GO:0007610~behavior,GO:0007631~feedi…	11956970:Genetic variability of the 5HT1B receptor is involved in the development of some type of alcohol dependence.,12192616:a potential susceptibility locus at the 5-HT(1B) receptor gene in attention deficit hyperactivity disorder,12496953:substance abuse disorder and major depression appear to be associated with the 5-HT1B receptor G861C locus in the patient population, but other psychopathol…	11104852,11140838,11247661,11378847,11496363,11578619,11690602,11751038,11827742,11854302,11956970,12022963,12192616,12477932,12496953,12497617,12556913,12627464,12877392,12898580,1315531,1328844,1348246,1351684,1359584,14504413,14574404,14593427,14714219,14730192,14744462,15014171,15108179,15109354,15211620,15318027,15365222,15489334,1559993,1565658,15670397,15698927,15700286,15717291,15944142,1…	hsa04080:Neuroactive ligand-receptor interaction,
IFNAR1	Cytokine-cytokine receptor interaction; Toll-like receptor signaling pathway; Jak-STAT signaling pathway; Natural killer cell mediated cytotoxicity	malaria; hepatitis C; multiple sclerosis; depression; bone density; Asthma. total IgE. SPT; Severe Malaria; HIV; hepatitis B, chronic; Asthma|Bronchiolitis, Viral|Respiratory Syncytial Virus Infections; Respiratory Syncytial Virus Infections; Hepatitis C, Chronic|Multiple Sclerosis; Hepatitis B; respiratory syncytial virus bronchiolitis; Hepatitis C, Chronic|Neutropenia|Thrombocytopenia; thyroid …	NA	NA	NA	41	0.0065038071066	chain:Interferon-alpha/beta receptor 1,disulfide bond,domain:Fibronectin type-III 1,domain:Fibronectin type-III 2,domain:Fibronectin type-III 3,glycosylation site:N-linked (GlcNAc...),modified residue,sequence conflict,sequence variant,signal peptide,splice variant,topological domain:Cytoplasmic,topological domain:Extracellular,transmembrane region,	GO:0001775~cell activation,GO:0001816~cytokine production,GO:0001817~regulation of cytokine production,GO:0001819~positive regulation of cytokine production,GO:0007166~cell surface receptor linked signal transduction,GO:0007242~intracellular signaling cascade,GO:0007243~protein kinase cascade,GO:0007259~JAK-STAT cascade,GO:0009615~response to virus,GO:0032606~type I interferon production,GO:00326…	12220192:Only the tyrosine-phosphorylated form of interferon alpha receptor subunit 1 binds to Stat2.,12554654:Data show that Tyk2 tyrosine kinase is essential for stable cell surface expression of IFNAR1.,12620806:Measles virus suppresses interferon-alpha signaling pathway: association of viral accessory proteins, C and V, with interferon-alpha receptor complex,12761564:An association has been d…	10542297,10830953,11167825,11786546,12220192,12477932,12554654,12618863,12620806,12697242,12761564,1350660,1370833,14532120,14647450,14727154,15063762,15337770,15449939,15489334,15589821,15885318,15946680,15990456,16171819,16338279,16624932,17001036,17027223,17125879,17310065,17517919,17667505,17703412,17823081,17923090,18056411,18166147,18250407,18338947,1834641,18362156,18474601,18535656,187616…	hsa04060:Cytokine-cytokine receptor interaction,hsa04620:Toll-like receptor signaling pathway,hsa04630:Jak-STAT signaling pathway,hsa04650:Natural killer cell mediated cytotoxicity,
IRF7	Toll-like receptor signaling pathway; RIG-I-like receptor signaling pathway; Cytosolic DNA-sensing pathway	Lupus Erythematosus, Systemic; Hepatitis C, Chronic|Liver Cirrhosis; Hepatitis C, Chronic|Neutropenia|Thrombocytopenia; Lupus Erythematosus, Systemic|Systemic lupus erythematosus; Autoimmune Diseases|Lupus Erythematosus, Systemic|Systemic lupus erythematosus; ovarian cancer; Dengue Hemorrhagic Fever; Hepatitis C|Remission, Spontaneous; Diabetes Mellitus; Hypertrophy, Left Ventricular	NA	NA	NA	31	0.00848849945235	chain:Interferon regulatory factor 7,DNA-binding region:Tryptophan pentad repeat,modified residue,sequence variant,splice variant,	GO:0000122~negative regulation of transcription from RNA polymerase II promoter,GO:0006350~transcription,GO:0006351~transcription, DNA-dependent,GO:0006352~transcription initiation,GO:0006355~regulation of transcription, DNA-dependent,GO:0006357~regulation of transcription from RNA polymerase II promoter,GO:0006366~transcription from RNA polymerase II promoter,GO:0006367~transcription initiation …	11846980:The structure and function of IRF7 are reviewed,11877397:Stimulation of IRF-7 gene expression by tumor necrosis factor alpha: requirement for NFkappa B transcription factor and gene accessibility,11884139:Preferential binding sites for interferon regulatory factors 3 and 7 involved in interferon-A gene transcription,12374802:acetylation of lysine 92 negatively modulates IRF7 DNA binding,…	10924517,11031102,11073981,11124948,11162841,11846980,11877397,11884139,12374802,12539042,12604599,12915551,14517278,14739303,14747533,14759258,15265881,15308637,15361868,15664159,15664995,15695821,16237059,16341674,16344560,16778376,17079482,17121613,17301153,17374731,17393359,17404045,17522209,18227218,18397234,18505922,18539711,18635538,18710948,18987133,19017798,19152337,9315633,9660935,97869…	hsa04620:Toll-like receptor signaling pathway,hsa04622:RIG-I-like receptor signaling pathway,hsa04623:Cytosolic DNA-sensing pathway,
SMAD4	Cell cycle; Wnt signaling pathway; TGF-beta signaling pathway; Adherens junction; Pathways in cancer; Colorectal cancer; Pancreatic cancer; Chronic myeloid leukemia	bone density; polyposis, juvenile; colorectal cancer; Tourette syndrome; bone density; pregnancy loss, recurrent; cleft lip without cleft palate; juvenile polyposis; cleft palate; juvenile polyposis; Juvenile polyposis syndrome; polyposis, gastric; juvenile polyposis syndrome; Carcinoma, Pancreatic Ductal|Pancreatic Neoplasms; Intestinal Polyposis; Disease Models, Animal|Neoplasms, Germ Cell and …	NA	NA	NA	24	0.00202446225221	chain:Mothers against decapentaplegic homolog 4,compositionally biased region:Poly-Ala,cross-link:Glycyl lysine isopeptide (Lys-Gly) (interchain with G-Cter in ubiquitin),domain:MH1,domain:MH2,helix,modified residue,mutagenesis site,region of interest:SAD,sequence variant,strand,turn,	GO:0001558~regulation of cell growth,GO:0001655~urogenital system development,GO:0001656~metanephros development,GO:0001657~ureteric bud development,GO:0001658~branching involved in ureteric bud morphogenesis,GO:0001666~response to hypoxia,GO:0001702~gastrulation with mouth forming second,GO:0001763~morphogenesis of a branching structure,GO:0001817~regulation of cytokine production,GO:0001822~kid…	10871368:DNA-binding protein,11783110:Alterations in tumor-suppressor gene DPC4 may play an important role during the tumorigenesis of pancreatic cancer.,11836524:A point mutation in Smad4 abolished binding to SMIF.,11866987:smad4 may play an important role in the regulation of TGFbeta inducible gene expression and subsequent growth inhibition.,11920286:Common deletion of SMAD4 in juvenile polypo…	10085140,10220381,10224145,10398437,10400705,10531062,10549282,10557285,10636916,10647180,10647776,10660046,10708948,10708949,10823886,10871368,10878024,10887155,10890911,10896788,10942775,10980615,10995777,11027280,11042172,11114293,11121043,11160896,11163184,11224571,11265759,11274206,11278302,11387330,11401430,11432852,11555647,11571638,11700304,11741830,11783110,11818334,11836524,11866987,119…	hsa04110:Cell cycle,hsa04310:Wnt signaling pathway,hsa04350:TGF-beta signaling pathway,hsa04520:Adherens junction,hsa05200:Pathways in cancer,hsa05210:Colorectal cancer,hsa05212:Pancreatic cancer,hsa05220:Chronic myeloid leukemia,
MLL	NA	NA	Autism spectrum disorder, attention deficit-hyperactivity disorder, bipolar disorder, major depressive disorder, and schizophrenia (combined)	5e-06	23453885	160	0.00951984292259	binding site:S-adenosyl-L-methionine,chain:Histone-lysine N-methyltransferase MLL,chain:MLL cleavage product C180,chain:MLL cleavage product N320,compositionally biased region:Ala/Gly/Ser-rich,compositionally biased region:Poly-Gly,compositionally biased region:Poly-Pro,cross-link:Glycyl lysine isopeptide (Lys-Gly) (interchain with G-Cter in ubiquitin),DNA-binding region:A.T hook 1,DNA-binding re…	GO:0002520~immune system development,GO:0003002~regionalization,GO:0006259~DNA metabolic process,GO:0006304~DNA modification,GO:0006305~DNA alkylation,GO:0006306~DNA methylation,GO:0006325~chromatin organization,GO:0006350~transcription,GO:0006351~transcription, DNA-dependent,GO:0006355~regulation of transcription, DNA-dependent,GO:0006357~regulation of transcription from RNA polymerase II promot…	11733351:Nine (22.5%) of 40 patients exhibited MLL rearrangements. Three (33.3%) of these nine patients had granulocytic sarcoma and were younger than 12 months of age.,11809673:SEPTIN6, a human homologue to mouse Septin6, is fused to MLL in infant acute myeloid leukemia with complex chromosomal abnormalities involving 11q23 and Xq24.,11921290:An MLL rearrangement evolving as a secondary abnormal…	10490642,10588740,10648423,10706619,10821850,10920186,10995463,11110714,11181995,11259575,11313484,11433529,11733351,11809673,11921290,11930009,11943339,12023017,12034519,12095151,12096348,12123608,12124344,12127405,12138900,12192052,12203795,12205094,12393701,12461747,12477932,12482972,12547160,12618766,12618768,12637319,12646957,12660026,12665591,12665971,12696071,12732503,12743608,12829790,129…
AFF1	NA	Type 2 Diabetes| edema | rosiglitazone; Tobacco Use Disorder; Coronary Artery Disease; Triglycerides; Lupus Erythematosus, Systemic	Alzheimer's disease (cognitive decline); Systemic lupus erythematosus; Triglycerides; Triglycerides; Triglycerides	2E-7; 8E-9; 1E-18; 3E-10; 9E-12	23535033; 22291604; 24097068; 20864672; 20686565	94	0.00824633739802	chain:AF4/FMR2 family member 1,compositionally biased region:Poly-Pro,compositionally biased region:Poly-Ser,modified residue,sequence conflict,sequence variant,	GO:0006355~regulation of transcription, DNA-dependent,GO:0009891~positive regulation of biosynthetic process,GO:0010557~positive regulation of macromolecule biosynthetic process,GO:0010604~positive regulation of macromolecule metabolic process,GO:0010628~positive regulation of gene expression,GO:0031328~positive regulation of cellular biosynthetic process,GO:0045449~regulation of transcription,GO…	14562113:lack of HOX gene expression in acute lymphoblastic leukemia B-cells was not due to a nonfunctional MLL/AF4,14990976:the cell cycle control exerted by MLL-AF4 may be responsible of resistance to cell-death promoting stimuli in leukemia carrying the t(4;11) translocation.,15221006:role of interaction with SIAH1 and SIAH2 proteins in t(4,11) pathobiology,16169901:MLL-AF4 inhibits or activat…	10671636,11236948,11930009,12477932,1423625,14562113,14990976,15221006,15231748,15302935,15489334,16169901,16215946,16386788,16433901,16551973,16959974,17130830,17301807,17581865,17889710,18669648,18691976,18977325,7689231,8353274,8443374,8506309,8769569,9233580,9326653,9389682,9880680,
HNRNPM	Spliceosome	NA	NA	NA	NA	29	0.0111026033691	chain:Heterogeneous nuclear ribonucleoprotein M,compositionally biased region:Poly-Gly,domain:RRM 1,domain:RRM 2,domain:RRM 3,helix,modified residue,region of interest:27 X 6 AA repeats of [GEVSTPAN]-[ILMV]- [DE]-[RH]-[MLVI]-[GAV],repeat:1,repeat:10,repeat:11,repeat:12,repeat:13,repeat:14,repeat:15,repeat:16,repeat:17,repeat:18,repeat:19,repeat:2,repeat:20,repeat:21,repeat:22,repeat:23,repeat:24,…	GO:0000375~RNA splicing, via transesterification reactions,GO:0000377~RNA splicing, via transesterification reactions with bulged adenosine as nucleophile,GO:0000398~nuclear mRNA splicing, via spliceosome,GO:0006396~RNA processing,GO:0006397~mRNA processing,GO:0008380~RNA splicing,GO:0016071~mRNA metabolic process,	18790094:mitochondrial ribosomal protein S12 3'-UTR interacts specifically with TRAP1 (tumor necrosis factor receptor-associated protein1), hnRNPM4 (heterogeneous nuclear ribonucleoprotein M4), Hsp70 and Hsp60 (heat shock proteins 70 and 60), and alpha-tubulin,	11406629,11790298,11823437,11984006,11991638,12226669,12477932,14597422,14667819,14743216,15146197,15175327,15324660,15345747,15456888,15489334,15561718,15635413,16189514,16964243,17081983,17353931,17435768,18669648,18691976,18790094,7558047,8088785,8441656,8692693,9731529,	hsa03040:Spliceosome,
NCL	Pathogenic Escherichia coli infection	NA	NA	NA	NA	69	0.0253956569746	chain:Nucleolin,compositionally biased region:Arg/Gly/Phe-rich,compositionally biased region:Asp/Glu-rich (acidic),domain:RRM 1,domain:RRM 2,domain:RRM 3,domain:RRM 4,helix,modified residue,region of interest:8 X 8 AA tandem repeats of X-T-P-X-K-K-X- X,repeat:1,repeat:2,repeat:3,repeat:4,repeat:5; truncated,repeat:6,repeat:7,repeat:8,sequence conflict,sequence variant,strand,	GO:0001525~angiogenesis,GO:0001568~blood vessel development,GO:0001944~vasculature development,GO:0048514~blood vessel morphogenesis,	12027446:Anchorage of HIV particles on permissive cells induces aggegation of surface nucleolin and its association with detergent-insoluble lipid raft components. Moreover, surface nucleolin and lipid rafts are implicated in the HIV entry process.,12096904:functions in the biogenesis and/or trafficking of hY1 and hY3 RNPs through the nucleolus and subsequent transport to the cytoplasm,12138209:T…	10393184,10503877,10567518,10660576,10967121,10983978,11115514,11162542,11438699,12027446,12096904,12138209,12147681,12185196,12324461,12388589,12427757,12429849,12477932,12506112,12559966,12565890,12634843,12804115,12944467,14559993,14623863,14638862,14679209,14702039,14978336,15044383,15302935,15371412,15489334,15492114,15674325,15815621,15823039,16083285,16135517,16153722,16156786,16212410,162…	hsa05130:Pathogenic Escherichia coli infection,
NME1	Purine metabolism; Pyrimidine metabolism; Metabolic pathways	colorectal cancer; breast cancer; lymph node involvement and other histopathological indicators of high metastatic potential; Acquired Immunodeficiency Syndrome|Disease Progression; Endometrial Neoplasms; lung cancer; Tunica Media	NA	NA	NA	16	0.00954084675015	active site:Pros-phosphohistidine intermediate,binding site:ATP,chain:Nucleoside diphosphate kinase A,chain:Nucleoside diphosphate kinase B,cross-link:Glycyl lysine isopeptide (Lys-Gly) (interchain with G-Cter in ubiquitin),helix,modified residue,mutagenesis site,region of interest:Interaction with AKAP13,sequence variant,splice variant,strand,	GO:0002761~regulation of myeloid leukocyte differentiation,GO:0002762~negative regulation of myeloid leukocyte differentiation,GO:0006163~purine nucleotide metabolic process,GO:0006164~purine nucleotide biosynthetic process,GO:0006165~nucleoside diphosphate phosphorylation,GO:0006183~GTP biosynthetic process,GO:0006213~pyrimidine nucleoside metabolic process,GO:0006220~pyrimidine nucleotide metab…	11319942:There is an inverse correlation between nm23-H1 gene product expression and lymphatic vessel invasion in esophageal squamous cell carcinoma.,11726210:Identification of structural domains affecting transactivation potential,11776896:There was a significant difference of nm23-H1 protein expression level between 3-year survival and 7-year survival group (P < 0.05), and there was a relation …	10512675,10602478,10611312,10618642,11042679,11082283,11274357,11280768,11319942,11555662,11687967,11726210,11776896,11835509,11872741,11918081,11919189,11935309,11960382,11963831,11998956,12007505,12009894,12105213,12135660,12137595,12163590,12174914,12200143,12405283,12452062,12474051,12477932,12486122,12486123,12490715,12524539,12601555,12624546,12628186,12669312,12684753,12859952,12883690,129…	hsa00230:Purine metabolism,hsa00240:Pyrimidine metabolism,
NMT1	NA	HIV Infections|[X]Human immunodeficiency virus disease; Tobacco Use Disorder	NA	NA	NA	12	0.00218261185886	chain:Glycylpeptide N-tetradecanoyltransferase 1,compositionally biased region:Poly-Lys,helix,modified residue,mutagenesis site,sequence variant,splice variant,strand,turn,	GO:0001701~in utero embryonic development,GO:0006497~protein amino acid lipidation,GO:0006498~N-terminal protein lipidation,GO:0006499~N-terminal protein myristoylation,GO:0009249~protein lipoylation,GO:0009792~embryonic development ending in birth or egg hatching,GO:0018065~protein-cofactor linkage,GO:0018319~protein amino acid myristoylation,GO:0018377~protein myristoylation,GO:0031365~N-termin…	12220649:In this study, we found decreases in the mRNA levels of human NMT isoforms and the NMT activities in the course of HIV-1 infection in the human T-cell line,15156568:role of HSC70 in the regulation of NMT,16123142:NMT1 and NMT2 have only partially overlapping functions; NMT1 is critical for tumor cell proliferation,17549352:Elevated N-myristoyltransferase activity is associated with oral …	10074105,10196310,10339411,10625670,10718634,10734119,11099414,11302743,11423543,11463741,11594778,12220649,12244217,12414990,12477932,12767222,14707265,15156568,15280532,15302935,1530946,15489334,15613341,1570339,16123142,16964243,17081983,17549352,17924679,18021392,18089753,18248763,18669648,2153964,2194551,2405382,2692561,2737204,2788277,3917576,7512951,7521919,7527558,8139035,8360179,8576268,…
NPAS1	NA	NA	NA	NA	NA	19	0.00762439807384	chain:Neuronal PAS domain-containing protein 1,compositionally biased region:Poly-Ser,DNA-binding region:Basic motif,domain:Helix-loop-helix motif,domain:PAC,domain:PAS 1,domain:PAS 2,sequence conflict,	GO:0000122~negative regulation of transcription from RNA polymerase II promoter,GO:0006350~transcription,GO:0006355~regulation of transcription, DNA-dependent,GO:0006357~regulation of transcription from RNA polymerase II promoter,GO:0007610~behavior,GO:0009890~negative regulation of biosynthetic process,GO:0010558~negative regulation of macromolecule biosynthetic process,GO:0010605~negative regul…		12477932,15489334,15635607,9012850,9079689,
OXT	Neuroactive ligand-receptor interaction	attention deficit disorder conduct disorder oppositional defiant disorder; Autism; adult separation anxiety; patent ductus arteriosus; several psychiatric disorders; Irritable Bowel Syndrome; alcohol consumption; Hypercholesterolemia|LDLC levels; childhood-onset mood disorders; Bulimia	NA	NA	NA	1	0.001953125	chain:Neurophysin 1,disulfide bond,modified residue,peptide:Oxytocin,sequence conflict,signal peptide,	GO:0001696~gastric acid secretion,GO:0001975~response to amphetamine,GO:0002027~regulation of heart rate,GO:0002118~aggressive behavior,GO:0002125~maternal aggressive behavior,GO:0003013~circulatory system process,GO:0003074~regulation of diuresis,GO:0003077~negative regulation of diuresis,GO:0003078~regulation of natriuresis,GO:0003079~positive regulation of natriuresis,GO:0006873~cellular ion h…	11140838:Observational study of gene-disease association and gene-gene interaction. (HuGE Navigator),12126740:oxytocin decreases IL-6 production and may affect bone metabolism in humans,12475731:Plasma oxytocin levels were not reliably altered by positive or negative emotion induction.,12832367:oxytocin has a role in the physiological processes of LH regulation.,12834028:New function of estrogens…	10218979,10698266,10829090,11140838,11780052,12126740,12173,12183418,12475731,12477932,12712516,12832367,12834028,12843193,13591312,14607844,1486803,15089975,15093695,15489334,16678285,16778082,17137561,17252002,17474147,17492653,17931766,18008328,18207134,18384894,18461271,18566739,18568974,18794210,18940936,19001515,19005082,19058789,19086053,19336370,2249637,2991279,3008332,3768139,4065330,615…
PCNA	DNA replication; Base excision repair; Nucleotide excision repair; Mismatch repair; Cell cycle	lung cancer; bladder cancer; colorectal cancer; cervical intraepithelial neoplasia grade 3; breast cancer; chronic obstructive pulmonary disease; Colorectal Neoplasms; Esophageal Neoplasms|Head and Neck Neoplasms|Laryngeal Neoplasms|Mouth Neoplasms|Pharyngeal Neoplasms; ovarian cancer; esophageal adenocarcinoma; Hematologic Neoplasms; Brain Neoplasms|Glioma|Meningeal Neoplasms|meningioma|Neuroma,…	NA	NA	NA	5	0.00192307692308	chain:Proliferating cell nuclear antigen,cross-link:Glycyl lysine isopeptide (Lys-Gly) (interchain with G-Cter in ubiquitin),helix,modified residue,mutagenesis site,region of interest:Interaction with NUDT15,strand,turn,	GO:0006259~DNA metabolic process,GO:0006260~DNA replication,GO:0006275~regulation of DNA replication,GO:0006281~DNA repair,GO:0006284~base-excision repair,GO:0006287~base-excision repair, gap-filling,GO:0006289~nucleotide-excision repair,GO:0006297~nucleotide-excision repair, DNA gap filling,GO:0006298~mismatch repair,GO:0006886~intracellular protein transport,GO:0006974~response to DNA damage st…	11601988:PCNA physically interacts with and directly binds AP endonuclease 1 (APE1) in whole cell extracts, thus demonstrating involvement of multiprotein reactions during long-patch base excision repair.,11741962:It is hypothesized from these observations that pol epsilon and PCNA have separate but associated functions early in S phase and that pol epsilon participates with PCNA in DNA replicati…	10051561,10219083,10393198,10408173,10455148,10463569,10559261,10648606,10828065,10871373,10930425,10978339,11005803,11022036,11077446,11092888,11239001,11254741,11268218,11274057,11310559,11313979,11376153,11411798,11430825,11473323,11554927,11559705,11578332,11585903,11593007,11595739,11601988,11682605,11724965,11741962,11780052,11784855,11805113,11864421,11877408,11896603,11929879,11968016,119…	hsa03030:DNA replication,hsa03410:Base excision repair,hsa03420:Nucleotide excision repair,hsa03430:Mismatch repair,hsa04110:Cell cycle,
POLR2A	Purine metabolism; Pyrimidine metabolism; Metabolic pathways; RNA polymerase; Huntington's disease	bladder cancer; Type 2 Diabetes| edema | rosiglitazone; Triglycerides; Sex Hormone-Binding Globulin	NA	NA	NA	38	0.00526607538803	chain:DNA-directed RNA polymerase II subunit RPB1,metal ion-binding site:Magnesium 1; catalytic,metal ion-binding site:Magnesium 2; shared with RPB2,metal ion-binding site:Zinc 1,metal ion-binding site:Zinc 2,modified residue,region of interest:52 X 7 AA approximate tandem repeats of Y-[ST]-P-[STQ]-[ST]-P-[SRTEVKGN],region of interest:Bridging helix,repeat:1,repeat:10,repeat:11,repeat:12,repeat:1…	GO:0000375~RNA splicing, via transesterification reactions,GO:0000377~RNA splicing, via transesterification reactions with bulged adenosine as nucleophile,GO:0000398~nuclear mRNA splicing, via spliceosome,GO:0006350~transcription,GO:0006351~transcription, DNA-dependent,GO:0006352~transcription initiation,GO:0006354~RNA elongation,GO:0006355~regulation of transcription, DNA-dependent,GO:0006366~tr…	12200141:cleavage site in RNAPII-LS for caspases during radiation-induced DNA damage/apoptosis.,12579324:A pause of the elongating RNAP II complex caused by nucleotide starvation induced the ubiquitination of the stalled RNAP II. RNAP II ubiquitination may have a role in the regulation of transcription-coupled DNA repair.,14536091:findings show that expression of a human equivalent to Drosophila'…	10066804,10069959,10075709,10199401,10329125,10359081,10364292,10373521,10393184,10393805,10438593,10454543,10454562,10536359,10545121,10567706,10574912,10617616,10620016,10698937,10704353,10725406,10737800,10757782,10773068,10784442,10866664,10908677,10931842,10932246,10944529,10958691,10983978,11080476,11112772,11149922,11313019,11459828,11547919,11575923,11683387,11809800,11940650,12049628,120…	hsa00230:Purine metabolism,hsa00240:Pyrimidine metabolism,hsa03020:RNA polymerase,hsa05016:Huntington's disease,
MED1	Base excision repair	breast cancer; Diabetes, Gestational|Gestational diabetes mellitus (disorder); prostate cancer; plasma HDL cholesterol (HDL-C) levels; esophageal cancer; lung cancer; Gastrointestinal Neoplasms|Microsatellite Instability; DNA Damage|; bladder cancer; chronic obstructive pulmonary disease; Purpura, Thrombocytopenic, Idiopathic|Werlhof's disease; Graft vs Host Disease; multiple sclerosis; esophagea…	NA	NA	NA	121	0.00941414455769	chain:Mediator of RNA polymerase II transcription subunit 1,compositionally biased region:Lys-rich,compositionally biased region:Ser-rich,helix,modified residue,mutagenesis site,region of interest:Interaction with ESR1,region of interest:Interaction with GATA1,region of interest:Interaction with PPARGC1A and THRA,region of interest:Interaction with the Mediator complex,region of interest:Interact…	GO:0001654~eye development,GO:0001701~in utero embryonic development,GO:0001889~liver development,GO:0001890~placenta development,GO:0001892~embryonic placenta development,GO:0002520~immune system development,GO:0006259~DNA metabolic process,GO:0006260~DNA replication,GO:0006350~transcription,GO:0006351~transcription, DNA-dependent,GO:0006352~transcription initiation,GO:0006355~regulation of tran…	11840331:regulates p53-dependent apoptosis,11912212:Interaction of PIMT with transcriptional coactivators CBP, p300, and PBP differential role in transcriptional regulation,12037571:MED1/TRAP220 is the nuclear receptor-interacting subunit of the Mediator complex and is required for PPARgamma-stimulated adipogenesis.,12089346:spermine significantly enhanced the interaction between HNF4alpha and fu…	10024883,10198638,10235266,10235267,10406464,10478845,10485914,10733574,10770935,10944516,11118038,11266503,11303023,11724781,11840331,11867769,11912212,12034878,12037571,12082103,12089346,12101254,12130544,12145330,12189208,12218053,12356758,12477932,12556447,12562779,12584197,12738788,14576168,14636573,14638676,14983011,15065852,15095040,15175163,15187081,15208681,15302935,15340084,15342556,154…
PPIA	NA	HIV; HIV Infections; ; Chronic renal failure|Kidney Failure, Chronic; atherosclerosis	NA	NA	NA	16	0.0064	chain:Peptidyl-prolyl cis-trans isomerase A,cross-link:Glycyl lysine isopeptide (Lys-Gly) (interchain with G-Cter in ubiquitin),domain:PPIase cyclophilin-type,helix,modified residue,mutagenesis site,sequence conflict,strand,turn,	GO:0006259~DNA metabolic process,GO:0006310~DNA recombination,GO:0006457~protein folding,GO:0015074~DNA integration,GO:0016032~viral reproduction,GO:0019047~provirus integration,GO:0019058~viral infectious cycle,GO:0019059~initiation of viral infection,GO:0022415~viral reproductive process,GO:0030069~lysogeny,GO:0045069~regulation of viral genome replication,GO:0050792~regulation of viral reprodu…	11830645:novel mode of tyrosine kinase regulation for a Tec family member and provide a molecular basis for understanding a cellular function of the ubiquitous peptidyl prolyl isomerase, CypA,11859194:NMR relaxation methods used to characterize conformational exchange during catalysis,11929983:Catalysis of cis/trans isomerization in native HIV-1 capsid by human cyclophilin A.,11943775:Active site…	10026140,10096576,10208938,10208939,10704338,10794694,10830953,11058892,11250896,11312344,11337467,11379967,11581426,11790298,11830645,11836403,11859194,11929983,11943775,12009870,12032547,12091904,12167617,12181673,12207006,12208976,12210402,12210730,12218175,12357034,12477877,12477932,12547912,12634401,12665801,12668872,12707923,12730686,12788626,12810862,12859974,12881522,12881523,12897779,129…
PRKDC	Non-homologous end-joining; Cell cycle	breast cancer; brain cancer; kidney cancer; prostate cancer; lung cancer; head and neck cancer; bladder cancer; Carcinoma, Papillary|Thyroid Neoplasms; Leukemia, Lymphocytic, Chronic, B-Cell; benzene haematotoxicity; Hodgkin Disease|Leukemia, Lymphocytic, Chronic, B-Cell|Lymphoproliferative Disorders|Waldenstrom Macroglobulinemia; multiple sclerosis; Tobacco Use Disorder; Lymphoma, Non-Hodgkin|Ly…	NA	NA	NA	157	0.0116244632015	chain:DNA-dependent protein kinase catalytic subunit,domain:FAT,domain:FATC,domain:Leucine-zipper,domain:PI3K/PI4K,modified residue,mutagenesis site,region of interest:Interaction with C1D,region of interest:KIP-binding,repeat:HEAT 1,repeat:HEAT 2,repeat:TPR 1,repeat:TPR 2,repeat:TPR 3,sequence conflict,sequence variant,site:Cleavage; by caspase-3,splice variant,	GO:0000723~telomere maintenance,GO:0000726~non-recombinational repair,GO:0001756~somitogenesis,GO:0001775~cell activation,GO:0002200~somatic diversification of immune receptors,GO:0002244~hemopoietic progenitor cell differentiation,GO:0002252~immune effector process,GO:0002320~lymphoid progenitor cell differentiation,GO:0002326~B cell lineage commitment,GO:0002328~pro-B cell differentiation,GO:00…	11867762:role for DNA-PK in regulating IRF-3 activity,11904432:DNA-dependent protein kinase suppresses double-strand break-induced and spontaneous homologous recombination,12065055:Roles of DNA-dependent protein kinase and ATM in cell-cycle-dependent radiation sensitivity in human cells.,12065431:results suggest that DNA-PK(CS) brings DNA ends together and then undergoes activation of its kinase,…	10026262,10064605,10207052,10213687,10441130,10446239,10464290,10467406,10470151,10547363,10567342,10673501,10747897,10823961,10951572,11030616,11070027,11101529,11158303,11160753,11279128,11406603,11418067,11551930,11709713,11731442,11739746,11749722,11790298,11801738,11867762,11883897,11889123,11904432,11955432,12023295,12065055,12065431,12171929,12186630,12231622,12379113,12477932,12509254,125…	hsa03450:Non-homologous end-joining,hsa04110:Cell cycle,
MAPK8	MAPK signaling pathway; ErbB signaling pathway; Wnt signaling pathway; Focal adhesion; Toll-like receptor signaling pathway; NOD-like receptor signaling pathway; RIG-I-like receptor signaling pathway; Fc epsilon RI signaling pathway; Neurotrophin signaling pathway; Insulin signaling pathway; GnRH signaling pathway; Progesterone-mediated oocyte maturation; Adipocytokine signaling pathway; Type II …	breast cancer; HIV; Type 2 Diabetes| edema | rosiglitazone; Type 2 diabetes	NA	NA	NA	18	0.00870406189555	active site:Proton acceptor,binding site:ATP,chain:Mitogen-activated protein kinase 8,domain:Protein kinase,helix,modified residue,mutagenesis site,nucleotide phosphate-binding region:ATP,sequence variant,short sequence motif:TXY,splice variant,strand,turn,	GO:0000165~MAPKKK cascade,GO:0001501~skeletal system development,GO:0001503~ossification,GO:0006468~protein amino acid phosphorylation,GO:0006793~phosphorus metabolic process,GO:0006796~phosphate metabolic process,GO:0006915~apoptosis,GO:0006917~induction of apoptosis,GO:0006928~cell motion,GO:0007242~intracellular signaling cascade,GO:0007243~protein kinase cascade,GO:0007254~JNK cascade,GO:0007…	11912216:Polycystin-1 activation of c-Jun N-terminal kinase and AP-1 is mediated by heterotrimeric G proteins,11931768:Results show that the N-CoR-HDAC3 complex inhibits JNK activation through the associated GPS2 subunit and thus could potentially provide an alternative mechanism for hormone-mediated antagonism of AP-1 function.,11971973:These data strongly suggest that in TNF-induced apoptosis, …	10391943,10446219,10471813,10490659,10509564,10521505,10523642,10551811,10567572,10585392,10597297,10601313,10629060,10713157,10722755,10747973,10756100,10797012,10799874,10912793,10913135,11042694,11057897,11062067,11238452,11260070,11278789,11278799,11279197,11283254,11323415,11350938,11432831,11448159,11489891,11525649,11551945,11602244,11606564,11700324,11749722,11781324,11788583,11865055,119…	hsa04010:MAPK signaling pathway,hsa04012:ErbB signaling pathway,hsa04310:Wnt signaling pathway,hsa04510:Focal adhesion,hsa04620:Toll-like receptor signaling pathway,hsa04621:NOD-like receptor signaling pathway,hsa04622:RIG-I-like receptor signaling pathway,hsa04664:Fc epsilon RI signaling pathway,hsa04722:Neurotrophin signaling pathway,hsa04910:Insulin signaling pathway,hsa04912:GnRH signaling pa…
PSEN1	Wnt signaling pathway; Notch signaling pathway; Neurotrophin signaling pathway; Alzheimer's disease	Alzheimer's Disease; dementia; attention deficit disorder; conduct disorder; oppositional defiant disorder; memory impairment, subjective; Alzheimer's disease; Abeta load in brain; Down syndrome; early-onset familial Alzheimer's disease; amyotrophic lateral sclerosis; cerebral amyloid angiopathy; frontotemporal dementia; Lewy bodies; familial Alzheimer's disease associated; Alzheimer's disease; a…	NA	NA	NA	179	0.0243338771071	chain:Presenilin-1 CTF subunit,chain:Presenilin-1 CTF12,chain:Presenilin-1 NTF subunit,compositionally biased region:Poly-Leu,compositionally biased region:Poly-Val,modified residue,mutagenesis site,region of interest:Interaction with MTCH1,region of interest:Required for interaction with CTNNB1,region of interest:Required for interaction with CTNND2,sequence conflict,sequence variant,short seque…	GO:0000045~autophagic vacuole formation,GO:0000165~MAPKKK cascade,GO:0000186~activation of MAPKK activity,GO:0001501~skeletal system development,GO:0001505~regulation of neurotransmitter levels,GO:0001568~blood vessel development,GO:0001708~cell fate specification,GO:0001756~somitogenesis,GO:0001764~neuron migration,GO:0001775~cell activation,GO:0001932~regulation of protein amino acid phosphoryl…	11444983:Binding of the APP protease inhibitor pepstatin to presenilin 1 (PS1) is decreased in cells of a heterozygous carrier of the PS1 exon 9 deletion, suggesting that the PS1 mutation alters the inhibitor binding site.,11744687:Here we present a novel cell-based reporter gene assay for the quantification of PS-controlled gamma-secretase cleavage of the Alzheimer amyloid precursor protein (APP…	10025789,10037471,10069390,10077672,10090481,10092585,10200054,10206644,10206645,10208579,10208590,10366599,10369872,10401002,10439444,10441572,10446169,10447269,10521466,10533070,10545183,10551805,10587643,10593990,10631141,10635315,10644793,10805794,10811883,10854253,10891589,10899933,10993067,11027672,11030797,11076969,11094121,11104755,11110974,11129109,11140838,11168528,11200686,11226248,113…	hsa04310:Wnt signaling pathway,hsa04330:Notch signaling pathway,hsa04722:Neurotrophin signaling pathway,hsa05010:Alzheimer's disease,
PTBP1	NA	Alzheimer's disease	NA	NA	NA	29	0.00868783702816	chain:Polypyrimidine tract-binding protein 1,compositionally biased region:Poly-Ala,domain:RRM 1,domain:RRM 2,domain:RRM 3,domain:RRM 4,helix,modified residue,splice variant,strand,turn,	GO:0000375~RNA splicing, via transesterification reactions,GO:0000377~RNA splicing, via transesterification reactions with bulged adenosine as nucleophile,GO:0000398~nuclear mRNA splicing, via spliceosome,GO:0006396~RNA processing,GO:0006397~mRNA processing,GO:0008380~RNA splicing,GO:0016071~mRNA metabolic process,	11739782:Nucleocytoplasmic shuttling of polypyrimidine tract-binding protein is uncoupled from RNA export,11781313:PTB NES is a functionally important domain of this multifunctional protein that utilizes an unknown export receptor.,11788707:chemical shift mapping of RNA interactions with the polypyrimidine tract binding protein,12004072:translation of some IRES-containing mRNAs is regulated by pr…	10653975,10772858,10856256,11003644,11024286,11060040,11602719,11724819,11739782,11781313,11788707,12004072,12213192,12226669,12388589,12449425,12477932,12509450,12517964,12527772,12581738,12667457,12851456,1286667,14769134,15039777,15057824,15169918,15341728,15489334,15635413,15669107,15767428,16169070,16179478,16189514,16282332,16314454,16362043,16373488,1641332,16713569,16765895,16885029,17497…
RBBP5	NA	Stroke; Waist Circumference	NA	NA	NA	9	0.00116761805916	chain:Retinoblastoma-binding protein 5,modified residue,repeat:WD 1,repeat:WD 2,repeat:WD 3,repeat:WD 4,repeat:WD 5,repeat:WD 6,sequence conflict,splice variant,		16604156:analysis of menin's role as a tumor suppressor and binding sites of Rbbp5 and MLL1,	11337467,12477932,12482968,14702039,14992727,15199122,15489334,15960975,16253997,16604156,16710414,17041588,17081983,17355966,17500065,17525332,7558034,8889549,
RBBP7	NA	Type 2 Diabetes| edema | rosiglitazone	NA	NA	NA	11	0.00299564270153	chain:Histone-binding protein RBBP7,cross-link:Glycyl lysine isopeptide (Lys-Gly) (interchain with G-Cter in ubiquitin),helix,modified residue,repeat:WD 1,repeat:WD 2,repeat:WD 3,repeat:WD 4,repeat:WD 5,repeat:WD 6,repeat:WD 7,strand,turn,	GO:0000122~negative regulation of transcription from RNA polymerase II promoter,GO:0006259~DNA metabolic process,GO:0006260~DNA replication,GO:0006325~chromatin organization,GO:0006350~transcription,GO:0006355~regulation of transcription, DNA-dependent,GO:0006357~regulation of transcription from RNA polymerase II promoter,GO:0008283~cell proliferation,GO:0009890~negative regulation of biosyntheti…	14666671:RbAp46 expression suppresses the transformed phenotypes of breast cancer cells, and dysregulation of RbAp46 expression may contribute to breast cancer tumorigenesis.,14981905:RbAp46 inhibits cell growth and suppresses the transformed phenotypes of tumor cell lines.,17314274:RT-PCR data show high expression of putative tumor suppressor genes Rsk4 and RbAp46 in 47% and 79% of breast carcin…	10220405,10444591,10471499,10471500,10866654,11102443,11118440,11394910,11746496,11756549,11784859,11788710,12124384,12435631,12477932,12493763,12670868,12705869,12920132,14609955,14645126,14666671,14702039,14981905,15016378,15146197,15451426,15456747,15489334,15635413,16916647,17287340,17314274,18571423,18577416,18669648,18691976,18781797,2005966,7503932,9150135,9427644,9651585,9765217,9790534,9…
REST	Huntington's disease	cognitive ability; Type 2 Diabetes| edema | rosiglitazone; Body Height; Bleomycin; Macular Degeneration	Age-related macular degeneration; Bleomycin sensitivity; Height	2E-8; 9E-7; 4E-11	21909106; 21106707; 20881960	75	0.00692265091379	chain:RE1-silencing transcription factor,compositionally biased region:Lys-rich,compositionally biased region:Poly-Gly,compositionally biased region:Pro-rich,helix,modified residue,region of interest:Interaction with RCOR1,region of interest:Interaction with SIN3A,region of interest:Interaction with SIN3B,sequence conflict,sequence variant,splice variant,zinc finger region:C2H2-type 1,zinc finger…	GO:0006350~transcription,GO:0006355~regulation of transcription, DNA-dependent,GO:0009890~negative regulation of biosynthetic process,GO:0010558~negative regulation of macromolecule biosynthetic process,GO:0010605~negative regulation of macromolecule metabolic process,GO:0010629~negative regulation of gene expression,GO:0016481~negative regulation of transcription,GO:0031327~negative regulation o…	12192000:role in blocking the expression of neuronal phenotypic traits in non-neuronal cells,12492469:we have identified a functional binding site for REST in the first intron of the human synaptophysin gene indicating that REST blocks human synaptophysin gene transcription through an intronic neuron-specific silencer element,12628452:Role in the regulation of cholinergic gene expression,12829700…	10449787,10521596,10570134,10734093,10766169,11406295,12192000,12399542,12477932,12492469,12628452,12829700,12881722,14565956,14633990,15009665,15035981,15068239,15200951,15240883,15302935,15322094,15489334,15528196,15681389,15767543,16247481,16253247,16288918,16330548,16417580,16442230,16478988,17023429,17468742,17540862,17555596,17709376,17823282,18029348,18234667,18354482,18354483,18385973,185…	hsa05016:Huntington's disease,
REV3L	Metabolic pathways	breast cancer; bladder cancer; Leukemia, Lymphocytic, Chronic, B-Cell; esophageal adenocarcinoma; Chronic renal failure|Kidney Failure, Chronic; Psoriasis; Metabolism	Psoriasis; Psoriasis; Psoriasis; Metabolic traits; Metabolite levels	2E-16; 5E-20; 2E-16; 1E-12; 4E-15	20953190; 20953190; 20953190; 21886157; 22286219	185	0.0161487430168	chain:DNA polymerase zeta catalytic subunit,modified residue,sequence conflict,sequence variant,splice variant,zinc finger region:C4-type,	GO:0006259~DNA metabolic process,GO:0006260~DNA replication,GO:0006261~DNA-dependent DNA replication,GO:0006281~DNA repair,GO:0006974~response to DNA damage stimulus,GO:0033554~cellular response to stress,	12459444:plays a critical role in the induction of mutations,12717825:REV3 gene plays a role not only in lesion-targeted DNA mutagenesis, but also in mutagenesis on undamaged DNA templates that is called untargeted mutation.,18622427:downregulation of rev3 might have occurred early during tumorigenesis.,18779149:The study revealed that suppression of REV3 delayed spontaneous S phase progression a…	10102035,10575223,10660610,10856253,11115544,11485998,12459444,12717825,14574404,15189446,16094384,17081983,18622427,18779149,19074885,19237606,9618506,9635887,9925914,
RPL5	Ribosome	Multiple Sclerosis; Diamond-Blackfan anemia; Anemia, Diamond-Blackfan|Diamond-Blackfan anemia; Schizophrenia	Multiple sclerosis; Multiple sclerosis	3E-6; 8E-6	19525955; 17660530	18	0.0058862001308	chain:60S ribosomal protein L5,modified residue,sequence conflict,sequence variant,	GO:0006364~rRNA processing,GO:0006396~RNA processing,GO:0006412~translation,GO:0006414~translational elongation,GO:0016072~rRNA metabolic process,GO:0022613~ribonucleoprotein complex biogenesis,GO:0034470~ncRNA processing,GO:0034660~ncRNA metabolic process,GO:0042254~ribosome biogenesis,GO:0042273~ribosomal large subunit biogenesis,	11824785:the presence of multiple NLSs in ribosomal protein L5 appears to allow for efficient nuclear transport via utilisation of multiple, mechanistically different import pathways.,15308643:the MDM2-L5-L11-L23 complex functions to inhibit MDM2-mediated p53 ubiquitination and thus activates p53,15469983:interaction of NVL2 with L5 is ATP-dependent and likely contributes to the nucleolar translo…	10491318,10766838,11410658,11710515,11751223,11790298,11824785,11875025,12054647,12477932,12962325,14567916,14612427,14667819,14702039,14743126,15189156,15231747,15308643,15469983,15489334,15635413,16648475,16710414,17116689,1712897,17242401,17287340,17660530,18426907,18560357,18697920,19061985,19123937,19191325,19375175,3279045,7649987,7772601,7935455,7937132,8049265,8125298,8626719,8722009,8806…	hsa03010:Ribosome,
RPS6KB1	ErbB signaling pathway; mTOR signaling pathway; TGF-beta signaling pathway; Fc gamma R-mediated phagocytosis; Insulin signaling pathway; Acute myeloid leukemia	plasma HDL cholesterol (HDL-C) levels; Head and Neck Neoplasms|Neoplasm Recurrence, Local|Neoplasms, Second Primary; Type 2 Diabetes| edema | rosiglitazone; Colonic Neoplasms|Rectal Neoplasms; Multiple Sclerosis	Multiple sclerosis; Obesity-related traits	9E-8; 3E-6	21833088; 23251661	15	0.00177263058379	active site:Proton acceptor,binding site:ATP,chain:Ribosomal protein S6 kinase beta-1,domain:AGC-kinase C-terminal,domain:Protein kinase,modified residue,nucleotide phosphate-binding region:ATP,sequence variant,splice variant,	GO:0001101~response to acid,GO:0002237~response to molecule of bacterial origin,GO:0003006~reproductive developmental process,GO:0003009~skeletal muscle contraction,GO:0003012~muscle system process,GO:0006468~protein amino acid phosphorylation,GO:0006793~phosphorus metabolic process,GO:0006796~phosphate metabolic process,GO:0006928~cell motion,GO:0006936~muscle contraction,GO:0006941~striated mus…	12019261:TF cytoplasmic domain-independent stimulation of protein synthesis via activation of S6 kinase contributes to FVIIa effects in pathophysiology.,12586835:Cdc2 provides a signal that triggers inactivation of S6K1 in mitosis.,12733712:both p70S6K and Akt are activated in the majority of human papillary cancer cells,12747804:Muscarinic receptors mediate activation of this enzymme in astrocyt…	10197603,10601311,10807185,10973943,11013237,11171059,11297520,11438723,11500364,11516946,11853558,11914378,12019261,12023960,12052877,12054624,12477932,12586835,12733712,12747804,12759354,12801526,12869548,14679009,14702039,14709557,15024086,15028555,15071500,15158097,15203190,15236312,15304500,15314020,15319361,15341740,15342556,15474452,15489334,15533996,15589845,15623621,15659381,15692808,156…	hsa04012:ErbB signaling pathway,hsa04150:mTOR signaling pathway,hsa04350:TGF-beta signaling pathway,hsa04666:Fc gamma R-mediated phagocytosis,hsa04910:Insulin signaling pathway,hsa05221:Acute myeloid leukemia,
SP1	TGF-beta signaling pathway; Huntington's disease	plasma HDL cholesterol (HDL-C) levels; Head and Neck Neoplasms|Neoplasm Recurrence, Local|Neoplasms, Second Primary	NA	NA	NA	48	0.00435295184547	chain:Transcription factor Sp1,compositionally biased region:Ser/Thr-rich,cross-link:Glycyl lysine isopeptide (Lys-Gly) (interchain with G-Cter in SUMO),glycosylation site:O-linked (GlcNAc),glycosylation site:O-linked (GlcNAc); alternate,helix,modified residue,mutagenesis site,region of interest:Domain D,region of interest:Repressor domain,region of interest:Transactivation domain A (Gln-rich),re…	GO:0001501~skeletal system development,GO:0001503~ossification,GO:0001654~eye development,GO:0001701~in utero embryonic development,GO:0001824~blastocyst development,GO:0001825~blastocyst formation,GO:0001829~trophectodermal cell differentiation,GO:0001889~liver development,GO:0001890~placenta development,GO:0001892~embryonic placenta development,GO:0002520~immune system development,GO:0006350~tr…	11796707:role in interferon-gamma mediated suppression of macrophage lipoprotein lipase gene transcription,11839742:role in identifying sterol-indendent regulatory elements in human ATP-binding cassette transporter A1 promoter,11842244:hinge region of the human papillomavirus type 8 E2 protein activates the human p21(WAF1/CIP1) promoter via interaction with Sp1,11844788:role in regulating growth-…	10082523,10089212,10103059,10215616,10224053,10361124,10362258,10393239,10393859,10446910,10457364,10471301,10506225,10547281,10644332,10644726,10681512,10704334,10720440,10747986,10809237,10816420,10816575,10825178,10850422,10878024,10919277,10973950,10976766,10987820,11018012,11022037,11114293,11237613,11274368,11294852,11432852,11585914,11796707,11839742,11839795,11842244,11844788,11850421,118…	hsa04350:TGF-beta signaling pathway,hsa05016:Huntington's disease,
ADAM17	Notch signaling pathway; Alzheimer's disease; Epithelial cell signaling in Helicobacter pylori infection	Diabetes Mellitus|Heart Failure|Myocardial Infarction|Peripheral Vascular Diseases; Lymphoma, Non-Hodgkin; Coronary Artery Disease|; Crohn Disease|; obesity; breast cancer; Cleft Lip|Cleft Palate|Tooth Abnormalities; Alzheimer's disease; Tobacco Use Disorder; Arthritis, Rheumatoid|Rheumatoid Arthritis|Anti-TNF Response; Cleft Lip|Cleft Palate; Type 2 Diabetes| edema | rosiglitazone; Heart Rate	Serum dimethylarginine levels (asymmetric/symetric ratio)	3e-06	24159190	41	0.0079875316579	chain:Disintegrin and metalloproteinase domain- containing protein 17,compositionally biased region:Cys-rich,compositionally biased region:Poly-Val,disulfide bond,domain:Disintegrin,domain:Peptidase M12B,glycosylation site:N-linked (GlcNAc...),helix,metal ion-binding site:Zinc; catalytic,metal ion-binding site:Zinc; in inhibited form,modified residue,region of interest:Crambin-like,sequence confl…	GO:0000079~regulation of cyclin-dependent protein kinase activity,GO:0000082~G1/S transition of mitotic cell cycle,GO:0000278~mitotic cell cycle,GO:0001558~regulation of cell growth,GO:0001666~response to hypoxia,GO:0001775~cell activation,GO:0001817~regulation of cytokine production,GO:0001818~negative regulation of cytokine production,GO:0001819~positive regulation of cytokine production,GO:000…	11988096:Engineering N-terminal domain of tissue inhibitor of metalloproteinase (TIMP)-3 to be a better inhibitor against tumour necrosis factor-alpha-converting enzyme,12058067:phosphorylated by ERKs; demonstrates a potential role in regulated shedding of membrane proteins,12147693:Data show that tumor necrosis factor-alpha-converting enzyme (TACE)is involved in the shedding of L-selectin by NSA…	10224132,10433800,10527948,10860581,10882063,11733179,11741929,11988096,12044879,12058067,12135369,12147693,12207026,12441351,12474981,12477932,12535668,12568494,12606576,12621058,12668732,12706122,12711607,12714588,12730960,12743035,12755693,12810728,12832423,12947092,12972643,14532978,14625290,14970227,15066987,15102849,15146197,15182369,15280379,15308656,15309730,15337756,15489334,15691827,157…	hsa04330:Notch signaling pathway,hsa05010:Alzheimer's disease,hsa05120:Epithelial cell signaling in Helicobacter pylori infection,
TSC1	mTOR signaling pathway; Insulin signaling pathway	Tuberous sclerosis 1; tuberous sclerosis; Autism; Malformations of Cortical Development; psoriasis; esophageal adenocarcinoma; Head and Neck Neoplasms|Neoplasm Recurrence, Local|Neoplasms, Second Primary; Colonic Neoplasms|Rectal Neoplasms; hypertension; Hip	Psoriasis	6e-06	19169254	328	0.0300283804816	chain:Hamartin,compositionally biased region:Poly-Gly,compositionally biased region:Poly-Ser,modified residue,sequence variant,	GO:0001508~regulation of action potential,GO:0001655~urogenital system development,GO:0001822~kidney development,GO:0001838~embryonic epithelial tube formation,GO:0001841~neural tube formation,GO:0001843~neural tube closure,GO:0001952~regulation of cell-matrix adhesion,GO:0001954~positive regulation of cell-matrix adhesion,GO:0002009~morphogenesis of an epithelium,GO:0006403~RNA localization,GO:0…	11686512:negative regulators of cell division; control of transition from G0/G1 to S phase,11774213:The 352 insA mutation in TSC1 gene is a new causative mutation and the 347A-->C is a rare single nucleotide polymorphism.,12015165:Novel TSC1 and TSC2 mutations in Japanese patients with tuberous sclerosis complex.,12062115:TSC1 and TSC2 mutations in tuberous sclerosis - used DHPLC analysis to faci…	10227394,10533067,10533069,10570911,10585443,10607950,10806479,10874311,10915759,11112665,11175345,11290735,11307618,11444800,11686512,11741832,11741833,11774213,11829138,12015165,12062115,12112044,12167664,12176984,12226091,12271141,12468542,12477932,12766909,12773159,12773162,12773163,12820960,12853839,12894220,14551205,14559897,14633685,14651849,14680818,14756965,14985384,15059224,15072102,153…	hsa04150:mTOR signaling pathway,hsa04910:Insulin signaling pathway,
TSC2	p53 signaling pathway; mTOR signaling pathway; Insulin signaling pathway	tuberous sclerosis phenotypes; tuberous sclerosis; Autism; Cysts|Epilepsy|Tuberous Sclerosis; Malformations of Cortical Development; several psychiatric disorders; depression; Alcoholism; Colonic Neoplasms|Rectal Neoplasms; esophageal adenocarcinoma; bladder cancer; Longevity	Obesity-related traits	5e-06	23251661	747	0.0975832789027	chain:Tuberin,domain:Rap-GAP,modified residue,mutagenesis site,region of interest:Required for interaction with TSC1,sequence conflict,sequence variant,splice variant,	GO:0001838~embryonic epithelial tube formation,GO:0001841~neural tube formation,GO:0001843~neural tube closure,GO:0001952~regulation of cell-matrix adhesion,GO:0002009~morphogenesis of an epithelium,GO:0002526~acute inflammatory response,GO:0006461~protein complex assembly,GO:0006469~negative regulation of protein kinase activity,GO:0006605~protein targeting,GO:0006606~protein import into nucleus…	11403047:missense mutation in the GTPase activating protein homology region in families with tuberous sclerosis complex,11686512:negative regulators of cell division; control of transition from G0/G1 to S phase,11781698:Detected two sequence changes involving the TSC2 stop codon.,11811958:calmodulin signaling in the propagation of this TSC2 activity,11836366:Fluorescence in situ hybridization ana…	10052455,10069705,10205261,10206124,10533067,10570911,10585443,10607950,10732801,10735580,10807585,10823953,10915759,11112665,11175345,11290735,11403047,11533041,11686512,11703097,11741832,11741833,11781698,11811958,11836366,12015165,12062115,12127687,12150915,12167664,12172553,12176984,12271141,12364343,12438239,12468542,12477932,12547695,12581886,12582162,12711473,12752578,12766909,12771962,127…	hsa04115:p53 signaling pathway,hsa04150:mTOR signaling pathway,hsa04910:Insulin signaling pathway,
SUMO1	NA	Cleft Lip|Cleft Palate|Tooth Abnormalities; plasma HDL cholesterol (HDL-C) levels; oral clefts; lung cancer; Cleft Lip|Cleft Palate; Type 2 Diabetes| edema | rosiglitazone	NA	NA	NA	3	0.00196463654224	chain:Small ubiquitin-related modifier 1,cross-link:Glycyl lysine isopeptide (Gly-Lys) (interchain with K-? in acceptor proteins),domain:Ubiquitin-like,helix,modified residue,mutagenesis site,sequence conflict,site:Interaction with PIAS2,strand,turn,	GO:0006259~DNA metabolic process,GO:0006281~DNA repair,GO:0006508~proteolysis,GO:0006974~response to DNA damage stimulus,GO:0009057~macromolecule catabolic process,GO:0009890~negative regulation of biosynthetic process,GO:0010558~negative regulation of macromolecule biosynthetic process,GO:0010605~negative regulation of macromolecule metabolic process,GO:0010629~negative regulation of gene expres…	12060666:role in modulating nuclear receptor interaction domain of GRIP1,12144530:post-translationally modifies glucocorticoid receptor in a ligand-enhanced fashion,12200128:binding of proteins SALL1, UBE2I and SUMO-1,12297306:p14ARF promotes accumulation of (H)Mdm2 conjugated to the small ubiquitin-like protein SUMO-1.,12354770:role in modifying aryl hydrocarbon receptor nuclear transporter at L…	10187798,10212234,10535925,10574707,10655495,10694430,10759568,10799485,10862613,10892746,10961991,10964520,11078523,11080164,11112409,11278381,11313457,11384992,11420669,11500040,11514557,11583632,11709553,11731474,11735126,11792325,11842245,11867732,11889051,11948183,11960997,11997515,12032081,12060666,12072434,12144530,12149243,12150977,12161447,12177000,12192048,12193561,12200128,12223491,122…
WRN	NA	bone density but not spondylosis; myocardial infarction; diabetes, type 2; bone density; spondylosis, lumbar; coronary artery disease; stroke; atherosclerosis, coronary; cognitive function intermittent claudication mortality risk mycoardial ischemia myocardial infarct stroke; lymphoma lymphoma, non-Hodgkin; benzene toxicity; lymphoma, non-Hodgkin; breast cancer; Glioma; Acute Coronary Syndrome|; …	Exercise treadmill test traits	6e-06	17903301	120	0.0199236261	chain:Werner syndrome ATP-dependent helicase,compositionally biased region:Poly-Glu,domain:Helicase ATP-binding,domain:Helicase C-terminal,domain:HRDC,helix,modified residue,nucleotide phosphate-binding region:ATP,region of interest:2 X 27 AA tandem repeats of H-L-S-P-N-D- N-E-N-D-T-S-Y-V-I-E-S-D-E-D-L-E-M-E-M-L- K,region of interest:Interaction with WRNIP1,repeat:1,repeat:2,sequence variant,shor…	GO:0000723~telomere maintenance,GO:0000731~DNA synthesis during DNA repair,GO:0001302~replicative cell aging,GO:0006259~DNA metabolic process,GO:0006260~DNA replication,GO:0006261~DNA-dependent DNA replication,GO:0006281~DNA repair,GO:0006284~base-excision repair,GO:0006310~DNA recombination,GO:0006974~response to DNA damage stimulus,GO:0006979~response to oxidative stress,GO:0007568~aging,GO:000…	11186893:Observational study of genotype prevalence and gene-disease association. (HuGE Navigator),11328876:A functional interaction of Ku with Werner exonuclease facilitates digestion of DNA containing 8-oxoadenine and 8-oxoguanine modifications.,11809708:Lack of WRN results in extensive deletion at nonhomologous joining ends.,11863428:The active form of this minimal exonuclease fragment of huma…	10049920,10069711,10206685,10220139,10373438,10608806,10779560,10783163,10839545,10871373,10871376,10880505,11027336,11161804,11186893,11252893,11301316,11328876,11420665,11427532,11433031,11498731,11598021,11798788,11809708,11863428,11889123,11919194,11971179,12020873,12034829,12067711,12080066,12177300,12181313,12242278,12244128,12356323,12384494,12629512,12633936,12665521,12704184,12750383,128…
XRCC5	Non-homologous end-joining	cancer; endometrial cancer; cervical cancer; radiosensitivity, clinical; breast cancer; cytogenetic studies; meningioma; esophageal cancer gastric cardiac adenocarcinoma; brain cancer; Mouth Neoplasms|Precancerous Conditions; epithelial ovarian cancer; head and neck cancer; lung cancer; ; Leukemia, Lymphocytic, Chronic, B-Cell; Adenocarcinoma|Carcinoma, Squamous Cell|Deglutition Disorders|Head an…	NA	NA	NA	33	0.00760368663594	chain:ATP-dependent DNA helicase 2 subunit 2,compositionally biased region:Pro-rich,domain:Ku,domain:Leucine-zipper,helix,modified residue,mutagenesis site,sequence conflict,sequence variant,short sequence motif:EEXXXDL motif,strand,turn,	GO:0000723~telomere maintenance,GO:0000726~non-recombinational repair,GO:0002520~immune system development,GO:0006259~DNA metabolic process,GO:0006281~DNA repair,GO:0006302~double-strand break repair,GO:0006303~double-strand break repair via nonhomologous end joining,GO:0006310~DNA recombination,GO:0006974~response to DNA damage stimulus,GO:0008283~cell proliferation,GO:0010720~positive regulatio…	11328876:A functional interaction of Ku with Werner exonuclease facilitates digestion of DNA containing 8-oxoadenine and 8-oxoguanine modifications.,11937624:transcription initiates from a CpG island and is induced by p53 through a nearby p53 response element,11985783:Ku80 alteration is unlikely to be involved in multiple myeloma,12017286:Expression of Ku70/Ku80 proteins is decreased in malignant…	10026262,10207052,10213687,10340383,10409678,10446239,10514012,10673353,10757784,10783163,10880505,11070027,11158303,11328876,11406603,11443112,11493912,11739746,11741501,11937624,11985783,12017286,12023295,12065431,12077346,12091904,12145306,12145310,12145311,12145312,12171929,12177300,12324457,12377759,12391174,12393188,12403924,12467650,12477932,12518983,12519782,12547193,12672812,12750264,128…	hsa03450:Non-homologous end-joining,
KAT6A	NA	NA	NA	NA	NA	105	0.0101694915254	NA	NA	NA	NA	NA
NUP214	NA	Tobacco Use Disorder	NA	NA	NA	146	0.0183532369579	chain:Nuclear pore complex protein Nup214,compositionally biased region:Pro/Ser/Thr-rich,domain:Leucine-zipper 1,domain:Leucine-zipper 2,helix,modified residue,region of interest:11 X 3 AA approximate repeats,region of interest:11 X 5 AA approximate repeats,region of interest:18 X 4 AA approximate repeats,sequence conflict,sequence variant,site:Breakpoint,splice variant,strand,	GO:0006403~RNA localization,GO:0006605~protein targeting,GO:0006611~protein export from nucleus,GO:0006886~intracellular protein transport,GO:0006913~nucleocytoplasmic transport,GO:0008104~protein localization,GO:0015031~protein transport,GO:0015931~nucleobase, nucleoside, nucleotide and nucleic acid transport,GO:0034613~cellular protein localization,GO:0045184~establishment of protein localizati…	12191473:Smad2 nucleocytoplasmic shuttling by nucleoporins CAN/Nup214 and Nup153 feeds TGFbeta signaling complexes in the cytoplasm and nucleus.,12917407:A surface hydrophobic corridor within the MH2 domain of Smad3 is critical for association with CAN/Nup214 and nuclear import, whereas Smad4 interaction with CAN/Nup214, and nuclear import requires structural elements present only in the full-len…	10395558,10428971,10668806,11073998,11238447,11425870,11545741,11551912,11777942,12138183,12191473,12228227,12477932,12589057,12917407,14671643,14766228,15164053,15302935,15361874,15489334,1549122,16045929,16675447,16943420,16959974,17081983,17264208,17287340,17296573,17620317,17924679,18220336,18299449,18669648,18691976,18784740,18923437,19219046,19386703,2370860,7584026,7584028,7774911,8108440,…
NCOA3	NA	insulin-like growth factor-1; estrogen metabolism; mammographic density; obesity, localized; quantitative calcaneal ultrasounds; breast cancer; ovarian cancer; prostate cancer; quantitative calcaneal ultrasound; bone mass IGF-I levels sex steroid hormones; lung cancer; plasma HDL cholesterol (HDL-C) levels; Lymphoma, Non-Hodgkin; Bone Mineral Density; epithelial ovarian cancer; bladder cancer; ch…	NA	NA	NA	97	0.0109148193991	chain:Nuclear receptor coactivator 3,compositionally biased region:Met-rich,compositionally biased region:Poly-Gln,compositionally biased region:Ser-rich,DNA-binding region:Basic motif,domain:Helix-loop-helix motif,domain:PAS,helix,modified residue,mutagenesis site,region of interest:Acetyltransferase,region of interest:Interaction with CREBBP,sequence conflict,sequence variant,short sequence mot…	GO:0006350~transcription,GO:0006355~regulation of transcription, DNA-dependent,GO:0007242~intracellular signaling cascade,GO:0009891~positive regulation of biosynthetic process,GO:0009967~positive regulation of signal transduction,GO:0010557~positive regulation of macromolecule biosynthetic process,GO:0010604~positive regulation of macromolecule metabolic process,GO:0010628~positive regulation of…	11927493:CAG/CAA repeat length in AIB1/SRC-3 gene may be associated with prosate cancer risk in Chinese men,11929748:the effect of STAT5b-RARalpha on the activity of myeloid transcription factors including STAT3, and STAT5 as well as its molecular interactions with the nuclear receptor corepressor, SMRT, and nuclear receptor coactivator, TRAM-1.,11971985:Results show that IKK-mediated phosphoryla…	10490106,10504300,10598588,10652338,10681591,10866661,10944516,10965917,11050077,11050174,11056690,11076796,11087842,11092404,11094166,11161840,11163245,11250900,11266503,11279242,11316771,11389589,11477071,11704662,11708882,11747336,11780052,11823864,11851396,11927493,11929748,11971985,12082103,12145209,12477932,12497632,12602902,12650696,12833450,12917342,14503806,14557830,14611647,14645221,146…
SMC1A	Cell cycle; Oocyte meiosis	Cornelia De Lange Syndrome|De Lange Syndrome	NA	NA	NA	11	0.00107611035023	chain:Structural maintenance of chromosomes protein 1A,compositionally biased region:Ala/Asp-rich (DA-box),modified residue,mutagenesis site,nucleotide phosphate-binding region:ATP,region of interest:Flexible hinge,sequence conflict,sequence variant,	GO:0000070~mitotic sister chromatid segregation,GO:0000075~cell cycle checkpoint,GO:0000087~M phase of mitotic cell cycle,GO:0000226~microtubule cytoskeleton organization,GO:0000278~mitotic cell cycle,GO:0000279~M phase,GO:0000280~nuclear division,GO:0000375~RNA splicing, via transesterification reactions,GO:0000377~RNA splicing, via transesterification reactions with bulged adenosine as nucleoph…	12199140:This protein is localized at the kinetochores and is involved in cell division.,15640246:Inhibition of SMC1 is associated with chromosomal aberrations,16043481:RPGR-ORF15, which is mutated in retinitis pigmentosa, associates with SMC1.,16242161:Replication timing of FRA3B in G2 was studied by bromodeoxyuridine (BrdU) labeling by a fluorescence in situ hybridization (FISH)-based approach …	10409732,10931856,11076961,11564881,11590136,11790298,11877376,11877377,12168954,12198550,12199140,12226669,12477932,12607005,12759374,12930902,14657349,14702039,15302935,15489334,15546961,15635413,15640246,15772651,15837422,16043481,16242161,16438930,16604071,16623664,17102637,17106445,17273969,17353931,17525332,17544403,18029348,18299561,18669648,18763866,18832153,18996922,7757074,7757075,80768…	hsa04110:Cell cycle,hsa04114:Oocyte meiosis,
CUL4B	Nucleotide excision repair; Ubiquitin mediated proteolysis	NA	NA	NA	NA	13	0.00205663660813	chain:Cullin-4B,compositionally biased region:Ser-rich,cross-link:Glycyl lysine isopeptide (Lys-Gly) (interchain with G-Cter in NEDD8),helix,modified residue,sequence conflict,sequence variant,splice variant,strand,	GO:0006259~DNA metabolic process,GO:0006281~DNA repair,GO:0006508~proteolysis,GO:0006511~ubiquitin-dependent protein catabolic process,GO:0006974~response to DNA damage stimulus,GO:0007049~cell cycle,GO:0009057~macromolecule catabolic process,GO:0019941~modification-dependent protein catabolic process,GO:0030163~protein catabolic process,GO:0033554~cellular response to stress,GO:0043632~modificat…	16322693:human CUL4B and cyclin E proteins interact with each other and the CUL4B complexes can polyubiquitinate the CUL4B-associated cyclin E,16407252:Cul4B, PCNA, and DDB1 are involved in the degradation of Cdt1 after ultraviolet radiation,17236139:The relatively high frequency of CUL4B mutations in this series indicates that it is one of the most commonly mutated genes underlying XLMR and sugg…	10092517,10230407,10597293,10978356,12168954,12477932,12481031,12504026,12609982,14578910,15302935,15489334,15772651,16322693,16344560,16407252,16620772,16678110,16949367,17041588,17236139,17273978,17392787,17974005,18235224,18593899,18669648,19056892,19295130,8681378,9734811,	hsa03420:Nucleotide excision repair,hsa04120:Ubiquitin mediated proteolysis,
MAP4K3	MAPK signaling pathway	Type 2 Diabetes| edema | rosiglitazone; Tobacco Use Disorder; Glomerular Filtration Rate; Menopause; Cholesterol, LDL	NA	NA	NA	53	0.0120290512937	active site:Proton acceptor,binding site:ATP,chain:Mitogen-activated protein kinase kinase kinase kinase 3,domain:CNH,domain:Protein kinase,modified residue,mutagenesis site,nucleotide phosphate-binding region:ATP,sequence conflict,sequence variant,splice variant,	GO:0000165~MAPKKK cascade,GO:0006468~protein amino acid phosphorylation,GO:0006793~phosphorus metabolic process,GO:0006796~phosphate metabolic process,GO:0007242~intracellular signaling cascade,GO:0007243~protein kinase cascade,GO:0007254~JNK cascade,GO:0016310~phosphorylation,GO:0031098~stress-activated protein kinase signaling pathway,GO:0033554~cellular response to stress,		11384986,12127567,12477932,14702039,17344846,17474147,9275185,9847074,	hsa04010:MAPK signaling pathway,
USO1	NA	NA	NA	NA	NA	NA	NA	chain:General vesicular transport factor p115,compositionally biased region:Asp/Glu-rich (acidic),helix,modified residue,mutagenesis site,region of interest:Globular head,repeat:ARM 1,repeat:ARM 10,repeat:ARM 2,repeat:ARM 3,repeat:ARM 4,repeat:ARM 5,repeat:ARM 6,repeat:ARM 7,repeat:ARM 8,repeat:ARM 9,sequence conflict,strand,turn,	GO:0006886~intracellular protein transport,GO:0006906~vesicle fusion,GO:0006944~membrane fusion,GO:0008104~protein localization,GO:0015031~protein transport,GO:0016044~membrane organization,GO:0016050~vesicle organization,GO:0016192~vesicle-mediated transport,GO:0034613~cellular protein localization,GO:0045184~establishment of protein localization,GO:0046907~intracellular transport,GO:0048280~ves…	12438416:Data show that p115 degradation plays a key role in amplifying the apoptotic response independently of Golgi fragmentation.,14736916:p115 acts directly, rather than via a tether, to catalyze trans-SNARE complex formation preceding membrane fusion.,16256943:The results suggest that p115 is involved in vesicular transport between endoplasmic reticulum and the Golgi, along with microtubule …	10903204,10931861,11035033,11076863,11230166,11396975,11927603,12077354,12401177,12438416,12477932,12507498,12634853,14702039,14736916,1512287,15489334,15489336,15718469,15979508,16189514,16256943,16381901,17081983,17274799,17353931,18318008,18434597,18669648,19028683,19247479,9150144,9478999,9628863,9786945,
NCOA1	NA	blood pressure, arterial; bronchodilator response; prostate cancer; breast cancer; epithelial ovarian cancer; plasma HDL cholesterol (HDL-C) levels; Bone Mineral Density; Tobacco Use Disorder; Type 2 Diabetes| edema | rosiglitazone; Heart Rate	NA	NA	NA	75	0.00785258088158	chain:Nuclear receptor coactivator 1,compositionally biased region:Gln-rich,compositionally biased region:Ser-rich,cross-link:Glycyl lysine isopeptide (Lys-Gly) (interchain with G-Cter in SUMO),DNA-binding region:Basic motif,domain:Helix-loop-helix motif,domain:PAS,helix,modified residue,mutagenesis site,region of interest:Interaction with CREBBP,region of interest:Interaction with STAT3,sequence…	GO:0006350~transcription,GO:0006355~regulation of transcription, DNA-dependent,GO:0006357~regulation of transcription from RNA polymerase II promoter,GO:0007242~intracellular signaling cascade,GO:0009891~positive regulation of biosynthetic process,GO:0010557~positive regulation of macromolecule biosynthetic process,GO:0010604~positive regulation of macromolecule metabolic process,GO:0010628~posit…	11773079:CBP/p300 and NcoA/SRC1a may function in a common pathway to regulate STAT3 transcriptional activity.,11818499:Reduction of coactivator expression by antisense oligodeoxynucleotides inhibits ERalpha transcriptional activity and MCF-7 proliferation,12114525:CAR antagonizes ER-mediated transcriptional activity by squelching limiting amounts of p160 coactivators, such as SRC-1 and GRIP-1.,12…	10334992,10334993,10381882,10449719,10454563,10454579,10497212,10508479,10558993,10567404,10567563,10594042,10652338,10660621,10688660,10713182,10722692,10757795,10809226,10848596,10882139,10934189,11003650,11050077,11069927,11076796,11113179,11136553,11165056,11250900,11266503,11330046,11514567,11574547,11689423,11698662,11704662,11773079,11818499,11831720,11864604,12024042,12039952,12082103,121…
TNKS	NA	bladder cancer; chronic obstructive pulmonary disease; lung cancer; breast cancer; Tobacco Use Disorder; Cardiovascular Diseases|Cerebrovascular Disorders; obesity; Glucose; Asthma; Adiposity	Multiple myeloma (hyperdiploidy)	7e-06	23502783	65	0.00623142555843	chain:Tankyrase-1,compositionally biased region:Poly-His,compositionally biased region:Poly-Pro,compositionally biased region:Poly-Ser,domain:PARP catalytic,domain:SAM,helix,modified residue,mutagenesis site,repeat:ANK 1,repeat:ANK 10,repeat:ANK 11,repeat:ANK 12,repeat:ANK 13,repeat:ANK 14,repeat:ANK 15,repeat:ANK 2,repeat:ANK 3,repeat:ANK 4,repeat:ANK 5,repeat:ANK 6,repeat:ANK 7,repeat:ANK 8,rep…	GO:0000226~microtubule cytoskeleton organization,GO:0000278~mitotic cell cycle,GO:0000279~M phase,GO:0006275~regulation of DNA replication,GO:0006403~RNA localization,GO:0006468~protein amino acid phosphorylation,GO:0006471~protein amino acid ADP-ribosylation,GO:0006793~phosphorus metabolic process,GO:0006796~phosphate metabolic process,GO:0007010~cytoskeleton organization,GO:0007017~microtubule-…	11854288:The telomeric poly(ADP-ribose) polymerase, tankyrase 1, contains multiple binding sites for telomeric repeat binding factor 1 (TRF1) and a novel acceptor, 182-kDa tankyrase-binding protein (TAB182).,12080061:Identification of a binding motif shared by IRAP TAB182, and human TRF1 but not mouse TRF1,12381316:Results describe the expression and enzymatic characterization of full-length tank…	10198177,10523501,10988299,11278563,11454873,11739745,11802774,11854288,12080061,12381316,12475993,12477932,12768206,14596906,14966275,15064417,15133513,15489334,15795250,16076287,16132700,16421571,16884355,17026964,17561506,18026951,18187866,18221737,18436240,18470924,18676680,8619474,9110174,9822378,
TIMELESS	NA	rheumatoid arthritis; asthma; asthma; atopy; diurnal preferences; bipolar disorder schizoaffective disorder schizophrenia; metabolic syndrome; prostate cancer; schizophrenia | bipolar disorder; depression; Tobacco Use Disorder; Sleep Disorders; bipolar disorder; Type 2 Diabetes| edema | rosiglitazone; Alcoholism	Axial length	4e-07	24144296	113	0.021357021357	chain:Protein timeless homolog,compositionally biased region:Glu-rich,modified residue,sequence variant,splice variant,	GO:0000087~M phase of mitotic cell cycle,GO:0000278~mitotic cell cycle,GO:0000279~M phase,GO:0000280~nuclear division,GO:0001763~morphogenesis of a branching structure,GO:0002009~morphogenesis of an epithelium,GO:0006350~transcription,GO:0006974~response to DNA damage stimulus,GO:0007049~cell cycle,GO:0007067~mitosis,GO:0007623~circadian rhythm,GO:0009582~detection of abiotic stimulus,GO:0009628~…	15798197:Down-regulation of Timeless in human cells seriously compromises replication and intra-S checkpoints, indicating an intimate connection between the circadian cycle and the DNA damage checkpoints that is in part mediated by the Timeless protein.,16507006:Observational study of gene-disease association. (HuGE Navigator),17102137:Tipin is a checkpoint mediator that cooperates with Tim and m…	10428031,11382904,12477932,12875843,14637143,14702039,14985107,15300647,15302935,15342556,15489334,15565336,15798197,15946665,16507006,16959974,16964243,17081983,17102137,17116885,17141802,17296725,17909269,17924679,18228528,18451105,18669648,18691976,9856465,9856466,9891984,
COPS2	NA	NA	NA	NA	NA	6	0.00142925202477	chain:COP9 signalosome complex subunit 2,domain:PCI,sequence conflict,splice variant,	GO:0006350~transcription,GO:0006351~transcription, DNA-dependent,GO:0006366~transcription from RNA polymerase II promoter,GO:0008283~cell proliferation,GO:0009890~negative regulation of biosynthetic process,GO:0010558~negative regulation of macromolecule biosynthetic process,GO:0010605~negative regulation of macromolecule metabolic process,GO:0010629~negative regulation of gene expression,GO:0016…	15062575:demonstrate Alien-MLK2 interaction and also show that MLK2 is able to phosphorylate Alien; Alien, DAX-1 and thyroid hormone receptor mediated transcriptional silencing is strongly enhanced in the presence of active MLK2,15173382:Alien and Sin3A reside together in vivo with the vitamin D3 receptor on the human 24-hydroxylase (CYP24) promoter containing vitamin D3 response elements by chro…	10087198,10207062,10585392,10713076,10931946,10991940,11114242,11285227,11337588,12220626,12477932,12522100,12615944,12628923,12732143,14647295,15062575,15146197,15173382,15304329,15489334,16344560,17339334,17353931,17438371,17570542,17929852,17968325,18174916,7776974,8125298,8889548,9373149,9535219,9707402,
NCOR1	NA	epithelial ovarian cancer; plasma HDL cholesterol (HDL-C) levels; breast cancer; Type 2 Diabetes| edema | rosiglitazone	NA	NA	NA	116	0.00841128272061	chain:Nuclear receptor corepressor 1,compositionally biased region:Poly-Ala,compositionally biased region:Poly-Gln,compositionally biased region:Poly-Pro,compositionally biased region:Poly-Ser,compositionally biased region:Pro-rich,domain:SANT 1,domain:SANT 2,helix,modified residue,region of interest:ID1,region of interest:ID2,region of interest:Interaction with C1D,region of interest:Interaction…	GO:0000122~negative regulation of transcription from RNA polymerase II promoter,GO:0000226~microtubule cytoskeleton organization,GO:0000279~M phase,GO:0006325~chromatin organization,GO:0006350~transcription,GO:0006351~transcription, DNA-dependent,GO:0006355~regulation of transcription, DNA-dependent,GO:0006357~regulation of transcription from RNA polymerase II promoter,GO:0006366~transcription fr…	11903058:Nuclear receptor corepressor-dependent repression of peroxisome-proliferator-activated receptor delta-mediated transactivation,11931768:Results show that the N-CoR-HDAC3 complex inhibits JNK activation through the associated GPS2 subunit and thus could potentially provide an alternative mechanism for hormone-mediated antagonism of AP-1 function.,12077342:Mammalian PRP4 kinase copurifies …	10077563,10336495,10441075,10441327,10444336,10470851,10573424,10640275,10675041,10734313,10809664,10882117,10898795,10940306,10944117,11013263,11113190,11331609,11430826,11441023,11466315,11486045,11509652,11533236,11748154,11804585,11877444,11903058,11931768,11997503,12007404,12011091,12077342,12089345,12145334,12149646,12150997,12466959,12477932,12569182,12590135,12628926,12634383,12648520,127…
NCOR2	Notch signaling pathway	bipolar disorder; osteoarthritis; breast cancer; plasma HDL cholesterol (HDL-C) levels; hypertension; thyroid cancer; hepatic CYP3A4 expression; HIV Infections|[X]Human immunodeficiency virus disease; Apoplexy|Cerebral Hemorrhage|Cerebral Hemorrhages|Intracranial Hemorrhages|Stroke|Subarachnoid Hemorrhage; Body Height; Diabetic Nephropathies; Iron; Socioeconomic Factors; Neoplasms; Cognitive perf…	Adverse response to chemotherapy (neutropenia/leucopenia) (all antimetabolite drugs)	9e-06	23648065	133	0.0142169962587	chain:Nuclear receptor corepressor 2,compositionally biased region:Poly-Gln,compositionally biased region:Poly-Gly,compositionally biased region:Poly-Lys,compositionally biased region:Poly-Pro,compositionally biased region:Pro-rich,domain:SANT 1,domain:SANT 2,helix,modified residue,region of interest:Interaction with SIN3A/B,sequence conflict,sequence variant,short sequence motif:CORNR box of ID1…	GO:0000122~negative regulation of transcription from RNA polymerase II promoter,GO:0006350~transcription,GO:0006355~regulation of transcription, DNA-dependent,GO:0006357~regulation of transcription from RNA polymerase II promoter,GO:0009890~negative regulation of biosynthetic process,GO:0010551~regulation of specific transcription from RNA polymerase II promoter,GO:0010553~negative regulation of …	11929748:the effect of STAT5b-RARalpha on the activity of myeloid transcription factors including STAT3, and STAT5 as well as its molecular interactions with the nuclear receptor corepressor, SMRT, and nuclear receptor coactivator, TRAM-1.,11929749:Sstable binding of the Stat5-RARalpha fusion protein to corepressor SMRT is accompanied by an impaired response to differentiation signals in hematopo…	10077563,10097068,10395741,10406466,10644367,10713164,10777532,10809664,10869435,10944117,11113190,11134019,11331609,11404076,11435691,11509665,11533236,11559707,11585900,11726519,11739383,11804585,11845213,11867749,11929748,11929749,11931768,11972046,11997503,12011091,12107410,12139968,12242670,12388540,12441355,12477932,12502735,12554770,12589049,12738788,12771131,12840002,14593076,14690607,147…	hsa04330:Notch signaling pathway,
KIAA0101	NA	NA	NA	NA	NA	NA	NA	chain:PCNA-associated factor,modified residue,mutagenesis site,sequence variant,		15789362:Overexpression of KIAA0101 is associated with anaplastic thyroid carcinoma,16288740:The PCNA-associated factor KIAA0101/p15(PAF) binds the potential tumor suppressor product p33ING1b.,16646990:KIAA0101 protein expression was down-regulated in hepatocellular carcinoma; this gene could inhibit the HCC cell growth in vitro and presumably by its blocking effect on cell cycle,18068894:NS5ATP9…	11313979,12477932,15334068,15489334,15789362,16288740,16572171,16646990,18068894,18669648,18727915,19219066,7788527,
MATR3	NA	lung cancer; bladder cancer; chronic obstructive pulmonary disease; Chromosome Deletion|Myelodysplastic Syndromes	NA	NA	NA	25	0.00167380824853	chain:Matrin-3,domain:RRM 1,domain:RRM 2,modified residue,sequence conflict,short sequence motif:Nuclear localization signal,zinc finger region:Matrin-type,		12469345:Data show that the nuclear matrix protein matrin 3, cytoskeletal motor protein HMP, and the circadian clock protein lark were significantly decreased in fetal Down syndrome brain.,17658460:These results suggest that the functions of matrin 3 could be regulated by both Ca(2+)-dependent interaction with calmodulin and caspase-mediated cleavage.,19240791:Observational study of gene-disease …	10931946,11525732,12469345,12477932,12840015,12927788,14702039,15302935,15489334,16083285,16189514,16713569,17081983,17287340,17353931,17487921,17658460,17924679,18220336,18318008,18669648,18676680,18691976,19240791,2033075,2180926,8619474,9110174,9757574,9872452,
MELK	NA	Cholesterol; Cholesterol, LDL; Forced Vital Capacity; C-Reactive Protein; Body Weights and Measures	NA	NA	NA	44	0.0157030692363	active site:Proton acceptor,binding site:ATP,chain:Maternal embryonic leucine zipper kinase,domain:KA1,domain:Protein kinase,modified residue,mutagenesis site,nucleotide phosphate-binding region:ATP,sequence variant,	GO:0006468~protein amino acid phosphorylation,GO:0006793~phosphorus metabolic process,GO:0006796~phosphate metabolic process,GO:0016310~phosphorylation,	12400006:pEg3 is a potential regulator of the G2/M progression and may act antagonistically to the CDC25B phosphatase,pEg3 kinase is able to specifically phosphorylate CDC25B in vitro. One phosphorylation site was identified and corresponded to serine 323,16216881:analysis of MELK substrate specificity and activity regulation,17280616:the kinase activity of MELK is likely to affect mammary carcin…	11802789,12400006,12477932,14699119,15164053,15489334,16216881,17081983,17280616,17344846,17722061,17960622,18669648,18691976,8125298,8724849,9136115,9305775,9373149,
DNM1L	Endocytosis; Fc gamma R-mediated phagocytosis; Bacterial invasion of epithelial cells	Tobacco Use Disorder	NA	NA	NA	30	0.0064502257579	chain:Dynamin-1-like protein,domain:GED,modified residue,mutagenesis site,nucleotide phosphate-binding region:GTP,region of interest:C-terminal dimerization domain,region of interest:Interaction with GSK3B,region of interest:N-terminal dimerization domain,sequence conflict,sequence variant,splice variant,	GO:0000266~mitochondrial fission,GO:0006915~apoptosis,GO:0007005~mitochondrion organization,GO:0007006~mitochondrial membrane organization,GO:0008219~cell death,GO:0008637~apoptotic mitochondrial changes,GO:0012501~programmed cell death,GO:0016044~membrane organization,GO:0016265~death,GO:0032989~cellular component morphogenesis,GO:0032990~cell part morphogenesis,GO:0043653~mitochondrial fragment…	11514614:contributes to mitochondrial division in mammalian cells,12499366:role in peroxisomal fission,12618434:DNM1L performs an essential but transient role in peroxisome division,12668660:This protein mediates scission of the outer mitochondrial membrane, resulting in fragmentation and fission of the mitochondrial network. Inhibition of Drp1 prevented p20-induced fission of mitochondria.,12861…	10749171,11514614,12477932,12499352,12499366,12618434,12668660,12861026,14702039,14741701,15356267,15364948,15383276,15489334,15791210,15824135,16010987,17301055,17332775,17553808,17606867,17682056,17718388,17721437,17906671,17924679,18088087,18187866,18465792,18599615,18669648,18695047,18838687,19074440,19342591,9348079,9422767,9472031,9570752,9731200,9742220,9786947,9915810,	hsa04144:Endocytosis,hsa04666:Fc gamma R-mediated phagocytosis,
RBM14	NA	NA	NA	NA	NA	24	0.00434940195723	chain:RNA-binding protein 14,chain:RNA-binding protein 4,compositionally biased region:Ala-rich,compositionally biased region:Poly-Ala,domain:RRM 1,domain:RRM 2,helix,modified residue,mutagenesis site,region of interest:Interaction with TNPO3,region of interest:TRBP-interacting domain,sequence conflict,splice variant,strand,zinc finger region:CCHC-type,	GO:0006259~DNA metabolic process,GO:0006260~DNA replication,GO:0006281~DNA repair,GO:0006310~DNA recombination,GO:0006325~chromatin organization,GO:0006350~transcription,GO:0006355~regulation of transcription, DNA-dependent,GO:0006357~regulation of transcription from RNA polymerase II promoter,GO:0006396~RNA processing,GO:0006397~mRNA processing,GO:0006476~protein amino acid deacetylation,GO:0006…	11443112:Cloning of the coactivator CoAA gene.,12469345:Data show that the nuclear matrix protein matrin 3, cytoskeletal motor protein HMP, and the circadian clock protein lark were significantly decreased in fetal Down syndrome brain.,14673176:CoAA regulates transcription-coupled alternative splicing.,16227627:SYT interacts with SYT-interacting protein/co-activator activator,16260624:the regulat…	11443112,11790298,11790299,12469345,12477932,12508107,12628928,14673176,14702039,15144186,15159402,15302935,15489334,15592455,16227627,16260624,16344560,16565220,16713569,16777844,16878147,16934801,16964243,17081983,17284590,17337438,17525332,17924679,17974005,18029348,18187866,18220336,18669648,18691976,18708123,18829545,8125298,9169144,9285794,9373149,
NCOA2	NA	breast cancer; plasma HDL cholesterol (HDL-C) levels; bronchodilator response; Bone Mineral Density; prostate cancer; Type 2 Diabetes| edema | rosiglitazone; Tobacco Use Disorder; Bone necrosis|Osteonecrosis; Carotid Arteries; Carotid Stenosis	NA	NA	NA	46	0.00747117102485	chain:Nuclear receptor coactivator 2,compositionally biased region:Poly-Gln,DNA-binding region:Basic motif,domain:Helix-loop-helix motif,domain:PAS,helix,modified residue,mutagenesis site,region of interest:CASP8AP2-binding,sequence variant,short sequence motif:LLXXLXXXL motif,short sequence motif:LXXLL motif 1,short sequence motif:LXXLL motif 2,short sequence motif:LXXLL motif 3,short sequence m…	GO:0000122~negative regulation of transcription from RNA polymerase II promoter,GO:0006350~transcription,GO:0006355~regulation of transcription, DNA-dependent,GO:0006357~regulation of transcription from RNA polymerase II promoter,GO:0007242~intracellular signaling cascade,GO:0009890~negative regulation of biosynthetic process,GO:0009891~positive regulation of biosynthetic process,GO:0010557~posit…	11818499:Reduction of coactivator expression by antisense oligodeoxynucleotides inhibits ERalpha transcriptional activity and MCF-7 proliferation,11937504:Interaction of transcriptional intermediary factor 2 nuclear receptor box peptides with the coactivator binding site of estrogen receptor alpha,12481024:GRIP1 function in different glucocorticoid receptor activation and repression contexts.,126…	10381882,10454563,10478845,10594042,10598588,10617585,10692587,10748178,10944516,11050077,11250900,11266503,11477071,11514567,11518802,11704662,11818499,11851396,11931740,11937504,11971985,11981034,11986669,12024042,12050280,12060666,12082103,12089346,12130539,12145209,12151000,12208521,12477932,12481024,12588987,12612084,12676584,12682292,12686538,12756300,12970175,12970370,14500758,14593076,146…
SPAG5	NA	breast cancer	NA	NA	NA	88	0.0231092436975	chain:Sperm-associated antigen 5,compositionally biased region:Gln-rich,modified residue,sequence conflict,	GO:0000087~M phase of mitotic cell cycle,GO:0000226~microtubule cytoskeleton organization,GO:0000278~mitotic cell cycle,GO:0000279~M phase,GO:0000280~nuclear division,GO:0007010~cytoskeleton organization,GO:0007017~microtubule-based process,GO:0007049~cell cycle,GO:0007051~spindle organization,GO:0007067~mitosis,GO:0007242~intracellular signaling cascade,GO:0019932~second-messenger-mediated signa…	11549262:hMap126 is abundantly expressed in testis and localized in mitotic spindle and may be involved in the functional and dynamic regulation of mitotic spindles.,16546135:These findings suggest that the silencing of astrin induce a p53-dependent apoptosis and has an additive effect on paclitaxel treatment.,17383637:a model is proposed wherein hNinein regulates the dynamic movement of Astrin t…	10531379,11468777,11549262,11724960,12356910,12477932,15489334,15504738,16169070,16546135,16565220,17383637,17525332,17974005,18055457,18361916,18669648,18691976,19197158,
CTCF	NA	breast cancer; Coronary Disease|; HDL cholesterol; Lipoproteins, HDL	NA	NA	NA	14	0.00258493353028	chain:Transcriptional repressor CTCF,cross-link:Glycyl lysine isopeptide (Lys-Gly) (interchain with G-Cter in SUMO),helix,modified residue,sequence variant,strand,turn,zinc finger region:C2H2-type 1,zinc finger region:C2H2-type 10,zinc finger region:C2H2-type 11; atypical,zinc finger region:C2H2-type 2,zinc finger region:C2H2-type 3,zinc finger region:C2H2-type 4,zinc finger region:C2H2-type 5,zi…	GO:0006259~DNA metabolic process,GO:0006304~DNA modification,GO:0006305~DNA alkylation,GO:0006306~DNA methylation,GO:0006323~DNA packaging,GO:0006325~chromatin organization,GO:0006333~chromatin assembly or disassembly,GO:0006349~genetic imprinting,GO:0006350~transcription,GO:0006355~regulation of transcription, DNA-dependent,GO:0006730~one-carbon metabolic process,GO:0007059~chromosome segregatio…	11743158:It's proposed that Tsix and CTCF together establish a regulatable epigenetic switch for X-inactivation.,11782357:observations suggest that CTCF may represent a novel tumor suppressor gene that displays tumor-specific "change of function" rather than complete "loss of function",11971967:Insertional mutagenesis identified nucleosome positioning sequences (NPSs) allow the remarkably precise…	10458613,10625678,10734189,10839546,10839547,10906122,11525835,11743158,11748221,11782357,11827452,11971967,11997516,12054881,12075007,12099698,12191639,12203779,12417987,12461525,12477932,12524457,12787766,12878173,12960026,14503807,14645507,14645543,14702039,14716017,14759373,15084242,15096508,15304340,15361875,15454938,15471867,15489334,15670593,15731119,15941718,15958555,16107875,16140944,162…
NFAT5	Wnt signaling pathway; Axon guidance; VEGF signaling pathway; Natural killer cell mediated cytotoxicity; T cell receptor signaling pathway; B cell receptor signaling pathway	Narcolepsy; Type 2 Diabetes| edema | rosiglitazone; Alcohol Drinking	NA	NA	NA	61	0.00364157363739	chain:Nuclear factor of activated T-cells 5,compositionally biased region:Poly-Gln,compositionally biased region:Poly-Thr,compositionally biased region:Ser-rich,domain:RHD,helix,sequence conflict,splice variant,strand,	GO:0001816~cytokine production,GO:0006350~transcription,GO:0006351~transcription, DNA-dependent,GO:0006355~regulation of transcription, DNA-dependent,GO:0006357~regulation of transcription from RNA polymerase II promoter,GO:0006366~transcription from RNA polymerase II promoter,GO:0007588~excretion,GO:0009891~positive regulation of biosynthetic process,GO:0010557~positive regulation of macromolecu…	11046013:Induced upon T cell activation in a calcineurin-dependent manner, which contrasts with the calcineurin-independent induction mediated by hyperosmotic stress.,11528118:cloning of the complete 14-kb cDNA sequence and genomic organization of NFAT5 gene,11780147:adopts a NF-kappaB-like structure upon binding to DNA; also encircles its DNA target which may lead to increased kinetic stability …	10048485,10051678,10377394,10565538,10733904,11046013,11060450,11072102,11233530,11485737,11528118,11780147,11792870,11877454,11936849,12080349,12359721,12379312,12421765,12477932,12482947,12538727,14702039,15173573,15489334,15790681,15840767,16644704,16782704,17148781,17173480,17440116,18367666,18411282,18606815,	hsa04310:Wnt signaling pathway,hsa04360:Axon guidance,hsa04370:VEGF signaling pathway,hsa04650:Natural killer cell mediated cytotoxicity,hsa04660:T cell receptor signaling pathway,hsa04662:B cell receptor signaling pathway,
PTGES3	NA	asthma; Macular Degeneration	NA	NA	NA	7	0.00212185510761	chain:Prostaglandin E synthase 3,compositionally biased region:Asp/Glu-rich,domain:CS,modified residue,strand,turn,	GO:0000723~telomere maintenance,GO:0001516~prostaglandin biosynthetic process,GO:0006259~DNA metabolic process,GO:0006631~fatty acid metabolic process,GO:0006633~fatty acid biosynthetic process,GO:0006636~unsaturated fatty acid biosynthetic process,GO:0006690~icosanoid metabolic process,GO:0006692~prostanoid metabolic process,GO:0006693~prostaglandin metabolic process,GO:0008610~lipid biosyntheti…	10581266:human p23 is an Hsp90-associated co-chaperone,12077419:localizes in vivo to genomic response elements in a hormone-dependent manner, disrupting receptor-mediated transcriptional activation in vivo and in vitro,12135483:TEP1, hTR, hsp90, p23, and dyskerin remained at high and unchanged levels throughout up- or down regulation of telomerase activity.,14507910:acts in vivo to stabilize hsp9…	10095121,10207098,10581266,10691735,10811660,10922363,11013261,11056392,11259606,11274138,11447118,11531413,11809754,11812147,11879970,12077419,12135483,12477932,14507910,14702039,15489334,16094384,16403413,16807684,16809759,16916647,17081983,17287340,17487921,17697149,18088087,18187866,18318008,18669648,18691976,19254810,8114727,8889548,9148915,9222609,9261129,9727490,
SRCAP	NA	NA	NA	NA	NA	195	0.0152296157451	chain:Helicase SRCAP,compositionally biased region:Glu-rich,compositionally biased region:Poly-Glu,compositionally biased region:Poly-Pro,compositionally biased region:Pro-rich,DNA-binding region:A.T hook 1,DNA-binding region:A.T hook 2,DNA-binding region:A.T hook 3,domain:Helicase ATP-binding,domain:Helicase C-terminal,domain:HSA,modified residue,nucleotide phosphate-binding region:ATP,sequence …	GO:0006325~chromatin organization,GO:0006350~transcription,GO:0006355~regulation of transcription, DNA-dependent,GO:0006357~regulation of transcription from RNA polymerase II promoter,GO:0016568~chromatin modification,GO:0045449~regulation of transcription,GO:0051252~regulation of RNA metabolic process,GO:0051276~chromosome organization,	14500758:SRCAP functions as a coactivator to regulate transcription initiated by several signaling pathways.,15647280:Results identify YL1 as a subunit of the TRRAP/TIP60 HAT complex, and also as a component of a novel mammalian multiprotein complex that includes the SNF2-related helicase SRCAP.,16024792:SRCAP is implicated in developmental gene activation,16634648:SRCAP-containing complex suppor…	10347196,10702287,11013263,11522779,11581372,12477932,14500758,14702039,14966270,15489334,15647280,16024792,16344560,16634648,17081983,17101442,17525332,17617668,18669648,8889548,9205841,
PARK7	Parkinson's disease	Parkinson's disease; dementia; Celiac disease; Acquired Immunodeficiency Syndrome|Disease Progression; Colitis, Ulcerative	Ischemic stroke	2e-07	24262325	29	0.0278044103547	chain:Protein DJ-1,cross-link:Glycyl lysine isopeptide (Lys-Gly) (interchain with G-Cter in SUMO),helix,modified residue,mutagenesis site,sequence conflict,sequence variant,strand,turn,	GO:0000302~response to reactive oxygen species,GO:0001504~neurotransmitter uptake,GO:0001505~regulation of neurotransmitter levels,GO:0001963~synaptic transmission, dopaminergic,GO:0006800~oxygen and reactive oxygen species metabolic process,GO:0006836~neurotransmitter transport,GO:0006873~cellular ion homeostasis,GO:0006979~response to oxidative stress,GO:0007242~intracellular signaling cascade,…	12446870:show that DJ-1 mutations are associated with PARK7, a monogenic form of human parkinsonism,12548343:Autosomal recessive early onset parkinsonism is linked to three loci: PARK2, PARK6, and PARK7.,12612053:androgen receptor is positively regulated by DJ-1, which antagonizes the function of negative regulators, including DJBP, a novel DJ-1-binding protein,12761214:disease-causing L166P muta…	11223268,11462174,11477070,12446870,12477932,12526767,12548343,12612053,12761214,12796482,12815653,12851414,12855764,12914946,12939276,12953260,14557580,14579415,14598065,14607841,14638971,14652021,14662519,14702039,14705119,14705128,14712351,14713311,14718574,14872018,14985393,15018843,15108293,15181200,15219840,15254937,15304593,15308309,15342556,15365989,15372597,15489334,15502874,15503154,155…	hsa05012:Parkinson's disease,
PHB2	NA	Acquired Immunodeficiency Syndrome|Disease Progression	NA	NA	NA	5	0.00269251480883	chain:Prohibitin-2,modified residue,region of interest:Necessary for transcriptional repression,	GO:0006350~transcription,GO:0009890~negative regulation of biosynthetic process,GO:0010558~negative regulation of macromolecule biosynthetic process,GO:0010605~negative regulation of macromolecule metabolic process,GO:0010629~negative regulation of gene expression,GO:0016481~negative regulation of transcription,GO:0031327~negative regulation of cellular biosynthetic process,GO:0045449~regulation …	15140878:REA has a role as a mediator of transcriptional repression by nuclear hormone receptors via recruitment of histone deacetylases,17008324:mammalian PHB2 has roles in mitochondria and its nuclear translocation is estrogen receptor-dependent,17453341:EZH2 regulates the transcription of estrogen-responsive genes through association with REA, an estrogen receptor corepressor,17656096:Findings…	10359819,10931946,10938099,11302691,12477932,12943695,14743216,15140878,15231747,15489334,15592455,16541075,17008324,17353931,17453341,17656096,17785450,17932104,18083107,18086671,18629613,19117054,8723724,9074930,9259555,
PAXIP1	NA	Tobacco Use Disorder	NA	NA	NA	26	0.00519376747903	chain:PAX-interacting protein 1,compositionally biased region:Gln-rich,compositionally biased region:Glu-rich,domain:BRCT 1,domain:BRCT 2,domain:BRCT 3,domain:BRCT 4,domain:BRCT 5,sequence conflict,sequence variant,short sequence motif:Nuclear localization signal,splice variant,	GO:0034984~cellular response to DNA damage stimulus,	11940591:PTIP (PAXIP1) is a strong inhibitor of the trans-activation activities of Pax2A and Pax2B on the glucagon gene promoter and p8 binding to PTIP prevents inhibition of this promoter.,14576432:identified tandem BRCT (BRCA1 carboxyl-terminal) domains in PTIP and in BRCA1 as phosphoserine- or phosphothreonine-specific binding modules that recognize substrates phosphorylated by the kinases ATM…	10908331,11940591,12477932,12588986,12853948,14576432,14702039,15456759,15489334,17500065,17690115,17761849,17974005,18353733,19124460,9225980,9847074,
SPEN	NA	Heart Failure	NA	NA	NA	226	0.0180684362008	chain:Msx2-interacting protein,compositionally biased region:Arg-rich,compositionally biased region:Pro-rich,compositionally biased region:Ser-rich,compositionally biased region:Tyr-rich,domain:RID,domain:RRM 1,domain:RRM 2,domain:RRM 3,domain:RRM 4,domain:SPOC,helix,modified residue,region of interest:Interaction with MSX2,region of interest:Interaction with RBPSUH,sequence conflict,sequence var…	GO:0006350~transcription,GO:0006355~regulation of transcription, DNA-dependent,GO:0006357~regulation of transcription from RNA polymerase II promoter,GO:0007166~cell surface receptor linked signal transduction,GO:0007219~Notch signaling pathway,GO:0009890~negative regulation of biosynthetic process,GO:0010558~negative regulation of macromolecule biosynthetic process,GO:0010605~negative regulation…	12374742:SHARP is a novel component of the HDAC corepressor complex, recruited by RBP-Jkappa to repress transcription of target genes in the absence of activated Notch.,12897056:the conserved function of the SPOC domain of SHARP is to mediate interaction with SMRT/NCoR corepressors, and that Spen proteins play an essential role in the repression complex,15062576:both the androgen receptor interac…	1020939,10231032,10451362,11331609,11867749,12374742,12897056,14702039,15062576,15302935,15824732,16129689,16583136,16710414,16713569,16959974,16964243,17081983,17234755,17287340,17474147,17525332,18220336,18332109,18669648,
CNOT1	RNA degradation	QT interval; Electrocardiography	QT interval; Electrocardiographic traits; QT interval; QT interval	1E-7; 1E-6; 3E-25; 7E-25	22726844; 20062063; 19305408; 19305409	80	0.00749133814028	chain:CCR4-NOT transcription complex subunit 1,compositionally biased region:Thr-rich,modified residue,sequence conflict,sequence variant,splice variant,	GO:0006350~transcription,GO:0045449~regulation of transcription,	11733989:purification and characterization of 1.0 MDa yeast CCR4-NOT complex identifies two novel components, CAF40 and CAF130: yeast CAF40 binds human NOT1,16778766:CNOT1 interacts in a ligand-dependent manner with RXR and represses transcription mediated by several RXR heterodimers.,	10231032,10637334,10931946,11733989,11972353,12168954,12477932,14702039,15489334,15616553,16778766,17353931,17693683,17974005,8889548,	hsa03018:RNA degradation,
NCOA6	NA	Birth Weight|Diabetes Mellitus; plasma HDL cholesterol (HDL-C) levels; lung cancer; Tobacco Use Disorder	NA	NA	NA	131	0.0137822198843	chain:Nuclear receptor coactivator 6,compositionally biased region:Gln-rich,compositionally biased region:Poly-Lys,compositionally biased region:Poly-Pro,modified residue,mutagenesis site,region of interest:CREBBP-binding region,region of interest:EP300/CRSP3-binding region,region of interest:NCOA1-binding region,region of interest:NCOA6IP-binding region,region of interest:TBP/GTF2A-binding regio…	GO:0001701~in utero embryonic development,GO:0002520~immune system development,GO:0006259~DNA metabolic process,GO:0006260~DNA replication,GO:0006281~DNA repair,GO:0006310~DNA recombination,GO:0006350~transcription,GO:0006351~transcription, DNA-dependent,GO:0006352~transcription initiation,GO:0006355~regulation of transcription, DNA-dependent,GO:0006357~regulation of transcription from RNA polyme…	12153040:NMR assignment of human ASC2, a self contained protein interaction domain involved in apoptosis and inflammation.,12482968:we show that ASC-2 belongs to a steady-state complex of approximately 2 MDa (ASC-2 complex [ASCOM]) in HeLa nuclei. ASCOM contains retinoblastoma-binding protein RBQ-3, alpha/beta-tubulins, and trithorax group proteins ALR-1, ALR-2, HALR, and ASH2.,12519782:interacts…	10497212,10567404,10681503,10788465,10823961,10847592,10866662,11158331,11302752,11443112,11517327,11704680,11773444,11780052,11912212,12039952,12153040,12168954,12189208,12215545,12477932,12482968,12519782,12724417,14578865,14638867,14645241,14734562,14960326,15302935,15489334,15764585,16959974,17500065,18029348,18263591,18462265,18552123,18660489,7536696,8263591,8724849,8758910,
KAT6B	NA	NA	Breast size	6e-06	22747683	125	0.0139852315954	NA	NA	NA	NA	NA
HBP1	NA	NA	NA	NA	NA	35	0.00418310027489	chain:HMG box-containing protein 1,compositionally biased region:Poly-Asp,compositionally biased region:Poly-Ser,DNA-binding region:HMG box,domain:AXH,helix,sequence conflict,splice variant,	GO:0006350~transcription,GO:0007049~cell cycle,GO:0007050~cell cycle arrest,GO:0007166~cell surface receptor linked signal transduction,GO:0016055~Wnt receptor signaling pathway,GO:0022402~cell cycle process,GO:0045449~regulation of transcription,	11486012:HBP1 regulates the cell cycle in liver regeneration and provides evidence for a role in tissue maintenance.,11500377:HBP1 is a suppressor of Wnt signalling and lies in a region that is mutated in cancer.,14872137:NMR study of the AXH domain,15024088:Results indicate that HBP1 may contribute to the regulation of NADPH oxidase-dependent superoxide production through transcriptional repress…	10562551,10958660,11486012,11500377,12477932,12853948,14702039,14872137,15024088,15231748,15235594,15489334,16179914,16210625,16495219,16713569,16966377,17092945,17616670,9030690,9178770,
BBC3	p53 signaling pathway; Huntington's disease	Lipoproteins, LDL	NA	NA	NA	11	0.00525059665871	chain:Bcl-2-binding component 3,short sequence motif:BH3,splice variant,	GO:0001836~release of cytochrome c from mitochondria,GO:0006915~apoptosis,GO:0006917~induction of apoptosis,GO:0006919~activation of caspase activity,GO:0006974~response to DNA damage stimulus,GO:0007005~mitochondrion organization,GO:0007242~intracellular signaling cascade,GO:0008219~cell death,GO:0008629~induction of apoptosis by intracellular signals,GO:0008630~DNA damage response, signal trans…	12574499:role in mediating the apoptotic response to p53 in colorectal cancer cells,12963126:PUMA suppresses tumor cell growth in head/neck cancer, but it does not appear to be a direct target of inactivation in head and neck tumorigenesis.,14550297:PUMA-induced Bax conformational change and Bax translocation to mitochondria can be separate events and the conformational change in Bax is crucial f…	11463391,11463392,11572983,12574499,12963126,14550297,14585351,14634023,15143349,15547745,15574335,15595728,15694340,15731037,15731089,15905879,16007132,16091745,16151013,16462759,16608847,16983338,17267315,17360476,17368424,17388661,17393317,17616685,17698840,17934815,17996028,18215742,18324703,18354037,18367875,18573879,18579560,18811981,18835564,18941118,19028473,19064725,19380879,	hsa04115:p53 signaling pathway,hsa05016:Huntington's disease,
TNRC6A	NA	NA	Type 2 diabetes (dietary heme iron intake interaction)	5e-06	23386860	132	0.0105709938336	chain:Trinucleotide repeat-containing gene 6A protein,compositionally biased region:Gln-rich,compositionally biased region:Ser-rich,domain:RRM,modified residue,mutagenesis site,region of interest:Sufficient for interaction with EIF2C1 and EIF2C4,region of interest:Sufficient for interaction with EIF2C1, EIF2C3 and EIF2C4,region of interest:Sufficient for interaction with EIF2C2,sequence conflict,…	GO:0006417~regulation of translation,GO:0009267~cellular response to starvation,GO:0009890~negative regulation of biosynthetic process,GO:0009991~response to extracellular stimulus,GO:0010558~negative regulation of macromolecule biosynthetic process,GO:0010605~negative regulation of macromolecule metabolic process,GO:0010608~posttranscriptional regulation of gene expression,GO:0010629~negative re…	11950943:GW ribonucleoprotein complex is involved in the posttranscriptional regulation of gene expression,15494374:gene knockdown of GW182 led to the disappearance of GW bodies demonstrating that GW182 is a critical component of GW bodies,16284622:data support a model in which GW182 and/or the microenvironment of the cytoplasmic GWBs contribute to the RNA-induced silencing complex and to RNA sil…	10737800,10819331,11950943,12477932,12831532,13130130,14598044,14702039,15489334,15494374,15908945,16177138,16284622,16284623,16418578,16815998,16880270,16906129,17596515,17671087,17974005,18345015,18669648,18690212,18946079,19056672,19304925,19324964,8781769,8889548,9225980,
HIPK2	NA	Tobacco Use Disorder; Diabetes Mellitus, Type 2	NA	NA	NA	NA	NA	active site:Proton acceptor,binding site:ATP,chain:Homeodomain-interacting protein kinase 2,compositionally biased region:Poly-Ala,cross-link:Glycyl lysine isopeptide (Lys-Gly) (interchain with G-Cter in SUMO),domain:Protein kinase,modified residue,mutagenesis site,nucleotide phosphate-binding region:ATP,region of interest:Interaction with AXIN1,region of interest:Interaction with CTBP1,region of…	GO:0000122~negative regulation of transcription from RNA polymerase II promoter,GO:0003002~regionalization,GO:0006350~transcription,GO:0006355~regulation of transcription, DNA-dependent,GO:0006357~regulation of transcription from RNA polymerase II promoter,GO:0006468~protein amino acid phosphorylation,GO:0006793~phosphorus metabolic process,GO:0006796~phosphate metabolic process,GO:0006915~apopto…	11740489:selectively phosphorylates p53 at Ser 46, thus facilitating the CBP-mediated acetylation of p53 at Lys 382, and promoting p53-dependent gene expression,11925430:Identification and characterization; modulates functions of the p53 family in vivo.,12220523:overexpressed wildtype HIPK2 and a kinase defective mutant of HIPK2 directly interact with RanBPM in the nucleus of mammalian cells.,128…	10535925,10559189,11032752,11120354,11267674,11438542,11593421,11740489,11780126,11798164,11925430,12220523,12477932,12690205,12851404,12853948,12874272,12907596,14609633,14626429,14647468,14678985,14990717,15122315,15146197,15708980,15766567,15896780,15958389,16212962,16253240,16343438,16407227,16467083,16601678,16738336,17018294,17245128,17290307,17332358,17344846,17349959,17533375,17627287,179…
SENP1	NA	NA	NA	NA	NA	13	0.00210390030749	active site:Nucleophile,chain:Sentrin-specific protease 1,compositionally biased region:His-rich,compositionally biased region:Ser-rich,helix,modified residue,mutagenesis site,region of interest:Protease,sequence variant,short sequence motif:Nuclear export signal,short sequence motif:Nuclear localization signal,splice variant,strand,turn,	GO:0006508~proteolysis,GO:0009057~macromolecule catabolic process,GO:0016926~protein desumoylation,GO:0019941~modification-dependent protein catabolic process,GO:0030163~protein catabolic process,GO:0043632~modification-dependent macromolecule catabolic process,GO:0044257~cellular protein catabolic process,GO:0044265~cellular macromolecule catabolic process,GO:0051603~proteolysis involved in cell…	12466471:co-localizes with Herpes simplex virus 1 ICP0 in cell nucleus,15199155:SENP1's ability to enhance AR-dependent transcription is not mediated through desumoylation of AR, but rather through its ability to deconjugate histone deacetylase 1 (HDAC1), thereby reducing its deacetylase activity.,15701643:p300 is essential for SENP1 to enhance c-Jun-dependent transcription because SENP1 can desu…	10652325,12466471,12477932,14563852,14702039,15199155,15487983,15489334,15546615,15701643,15820677,15917269,15923632,16253240,16541075,16553580,16712526,16925949,17099698,17704192,18219322,18474224,18616636,18669648,
DTL	NA	Carcinoma, Squamous Cell|Esophageal Neoplasms; Stroke	Height	2e-09	20881960	31	0.0070262919311	chain:Denticleless protein homolog,modified residue,mutagenesis site,repeat:WD 1,repeat:WD 2,repeat:WD 3,repeat:WD 4,repeat:WD 5,repeat:WD 6,repeat:WD 7,sequence conflict,sequence variant,short sequence motif:DDB1-binding motif,short sequence motif:Nuclear localization signal,splice variant,	GO:0006259~DNA metabolic process,GO:0006260~DNA replication,GO:0006508~proteolysis,GO:0006974~response to DNA damage stimulus,GO:0009057~macromolecule catabolic process,GO:0019941~modification-dependent protein catabolic process,GO:0030163~protein catabolic process,GO:0033554~cellular response to stress,GO:0043632~modification-dependent macromolecule catabolic process,GO:0044257~cellular protein …	16861890:PCNA, L2DTL and the DDB1-CUL4A complex play critical and differential roles in regulating the protein stability of p53 and MDM2/HDM2 in unstressed and stressed cells.,16861906:L2DTL and PCNA interact with CUL4/DDB1 complexes and are involved in CDT1 degradation after DNA damage.,16949367:These studies uncover diverse substrate receptors for Cul4 and identify Cdt2 as a conserved component…	11278750,12477932,14702039,15489334,16344560,16710414,16861890,16861906,16949367,16964243,17041588,17085480,17106265,17525332,18542055,18649358,18669648,18703516,18794347,
CAB39	mTOR signaling pathway	NA	NA	NA	NA	10	0.00213766566909	chain:Calcium-binding protein 39,helix,modified residue,turn,	GO:0010565~regulation of cellular ketone metabolic process,GO:0019216~regulation of lipid metabolic process,GO:0019217~regulation of fatty acid metabolic process,GO:0046320~regulation of fatty acid oxidation,	18854318:STRADalpha.MO25alpha complexes containing LKB1 variants were equally effective at phosphorylating and activating AMPK, BRSK1, and BRSK2,19386264:These data define a brush border induction pathway downstream of the Lkb1/Strad/Mo25 polarization complex, yet separate from other polarity events.,	10810093,12477932,14517248,14676191,14730349,14976552,15183188,15489334,15561763,16344560,17353931,18854318,19386264,8910387,	hsa04150:mTOR signaling pathway,
XRN1	RNA degradation	NA	NA	NA	NA	85	0.0073701552068	chain:5'-3' exoribonuclease 1,modified residue,sequence conflict,sequence variant,splice variant,		12515382:LSm1-7 proteins colocalize with DCP1,DCP2 and Xrn1 in cytoplasmic foci,	11329013,12426100,12477932,12515382,14527413,14580940,14702039,15231747,15489334,17081983,17974005,9049243,9802570,	hsa03018:RNA degradation,
CDKAL1	NA	diabetes, type 2; diabetes, type 2 triglycerides; Posttransplantation diabetes mellitus (PTDM); diabetes, type 2 | diabetes, type 1; Crohn Disease|; Psoriasis; Diabetes Mellitus|; Diabetes Mellitus, Type 2|Hyperglycemia; Diabetes Mellitus|Diabetes Mellitus, Type 2|; Colitis, Ulcerative|Crohn Disease|; ulcerative colitis; Diabetes Mellitus, Type 2; Diabetes Mellitus, Type 2|Fetal Diseases|Malnutri…	Obesity-related traits; Glycemic traits; Type 2 diabetes; Type 2 diabetes and other traits; Type 2 diabetes; Type 2 diabetes; Type 2 diabetes; Type 2 diabetes; Type 2 diabetes; Type 2 diabetes; Diabetes (gestational); Type 2 diabetes; Type 2 diabetes; Type 2 diabetes; Body mass index; Type 2 diabetes; Type 2 diabetes; Type 2 diabetes; Body mass index; Ileal carcinoids; Birth weight; Type 2 diabet…	8E-6; 3E-19; 9E-6; 2E-12; 7E-20; 3E-10; 7E-7; 1E-8; 2E-13; 7E-10; 7E-16; 4E-11; 4E-11; 8E-9; 2E-11; 7E-10; 6E-11; 2E-22; 1E-11; 8E-6; 2E-18; 1E-11; 3E-7; 1E-11; 1E-8; 9E-10; 1E-6; 7E-7; 9E-14	23251661; 23575436; 21490949; 19734900; 19401414; 18711366; 19056611; 17463249; 23945395; 22961080; 22233651; 17463248; 17463246; 17460697; 22344219; 22693455; 22693455; 20581827; 22344221; 21139019; 23202124; 18372903; 17554300; 22290723; 21102463; 18587394; 24163127; 24163127; 23128233	34	0.00662897250926	chain:CDK5 regulatory subunit-associated protein 1-like 1,domain:MTTase N-terminal,domain:TRAM,metal ion-binding site:Iron-sulfur (4Fe-4S),metal ion-binding site:Iron-sulfur (4Fe-4S-S-AdoMet),modified residue,sequence conflict,sequence variant,splice variant,transmembrane region,	GO:0009451~RNA modification,	17460697:Single Nucleotide polymorphism in CDK5 regulatory subunit associated protein 1-like 1 is associated with type 2 diabetes,17463249:Observational study and genome-wide association study of gene-disease association. (HuGE Navigator),17804762:CDKAL1 and HHEX/IDE diabetes-associated alleles are associated with decreased pancreatic beta-cell function, including decreased beta-cell glucose sens…	12477932,14574404,14702039,15489334,17460697,17463246,17463248,17463249,17554300,17804762,17928989,17993580,18162508,18210030,18252897,18264689,18285412,18372903,18426861,18437351,18461161,18469204,18477659,18516622,18544707,18587394,18591388,18597214,18618095,18633108,18669648,18694974,18719881,18753662,18766326,18923449,18984664,18991055,19002430,19008344,19020323,19020324,19033397,19068216,190…
USP47	NA	Chronic Lymphocytic Leukemia|Leukemia, Lymphocytic, Chronic, B-Cell|Lymphoma|Syndrome	NA	NA	NA	36	0.00403180647329	chain:Ubiquitin carboxyl-terminal hydrolase 47,modified residue,sequence conflict,sequence variant,splice variant,	GO:0006508~proteolysis,GO:0006511~ubiquitin-dependent protein catabolic process,GO:0009057~macromolecule catabolic process,GO:0019941~modification-dependent protein catabolic process,GO:0030163~protein catabolic process,GO:0043632~modification-dependent macromolecule catabolic process,GO:0044257~cellular protein catabolic process,GO:0044265~cellular macromolecule catabolic process,GO:0051603~prot…		12477932,12584197,12838346,14576168,14638676,14702039,14715245,15302935,15489334,16964243,17974005,18088087,18669648,18691976,8125298,9373149,
RBAK	NA	Celiac Disease|; Blood Pressure; Body Fat Distribution; Body Mass Index	NA	NA	NA	53	0.00685285751228	chain:RB-associated KRAB zinc finger protein,domain:KRAB,region of interest:Interaction with AR,region of interest:Required for interaction with RB1,sequence conflict,sequence variant,zinc finger region:C2H2-type 1,zinc finger region:C2H2-type 10; degenerate,zinc finger region:C2H2-type 11,zinc finger region:C2H2-type 12,zinc finger region:C2H2-type 13,zinc finger region:C2H2-type 14,zinc finger …	GO:0006350~transcription,GO:0006355~regulation of transcription, DNA-dependent,GO:0045449~regulation of transcription,GO:0051252~regulation of RNA metabolic process,	12070015:Novel transcription factors identified in human CD34 antigen-positive hematopoietic stem cells.,14664718:RBaK interacts with the androgen receptor and increases its transcriptional activity.,17121540:study found no evidence of mutations in the coding sequence and splice sites of RBaK in association with familial hyperaldosteronism type II,18307725:The role of RBaK, PMS2, and GNA12 in the…	10702291,12070015,12477932,12853948,14664718,14702039,15489334,16344560,17121540,18307725,19240061,19284880,
KIAA1967	NA	NA	NA	NA	NA	148	0.0263767599358	chain:Protein KIAA1967,modified residue,mutagenesis site,sequence conflict,splice variant,	GO:0006915~apoptosis,GO:0008219~cell death,GO:0012501~programmed cell death,GO:0016265~death,	15824730:Caspase-dependent processing of DBC-1 may act as a feed-forward mechanism to promote apoptosis and possibly also tumor suppression.,17473282:biological function for DBC-1 in the modulation of ERalpha expression and hormone-independent breast cancer cell survival,17473282:DBC-1 functions to modulate ER alpha expression and hormone-independent breast cancer cell survival.,18235501:DBC1 dir…	11076863,11230166,11853319,12370419,12477932,14702039,14743216,15302935,15345747,15489334,15489336,15824730,16381901,16421571,17081983,17287340,17314511,17353931,17473282,17974005,18235501,18235502,18418069,18669648,19126541,
WNK1	NA	Essential Hypertension; blood pressure, arterial; ; Hypertension; Hereditary Sensory and Autonomic Neuropathies; Tobacco Use Disorder; HIV Infections|[X]Human immunodeficiency virus disease; Type 2 Diabetes| edema | rosiglitazone; Apoplexy|Brain Ischemia|Stroke; Chronic renal failure|Kidney Failure, Chronic	NA	NA	NA	178	0.0138888888889	active site:Proton acceptor,binding site:ATP,chain:Serine/threonine-protein kinase WNK1,domain:Protein kinase,modified residue,nucleotide phosphate-binding region:ATP,sequence conflict,sequence variant,splice variant,	GO:0006468~protein amino acid phosphorylation,GO:0006793~phosphorus metabolic process,GO:0006796~phosphate metabolic process,GO:0006811~ion transport,GO:0007242~intracellular signaling cascade,GO:0007243~protein kinase cascade,GO:0016310~phosphorylation,	12374799:identification of autoinhibitory domain,14611643:Protein kinase B mediates the phosphorylation of WNK1 at Thr-60.,14645531:control of kidney WNK1 gene expression of kinase-active or -deficient isoforms is mediated predominantly through the use of multiple transcription initiation sites,15350218:WNK1 selectively binds to and phosphorylates synaptotagmin 2 (Syt2) within its calcium binding…	10660600,10869238,11498583,11571656,12168954,12374799,12477932,12748276,14611643,14645531,14681216,15203218,15324660,15350218,15489334,15583131,15686619,15883153,16172412,16204408,16263722,16301342,16403833,16428287,16669787,16820787,16832045,16949040,16959974,16964243,17081983,17190791,17344846,17380208,17392271,17456004,17525332,17693683,17924679,17957199,18220336,18521183,18550644,18591455,186…
NARG2	NA	NA	NA	NA	NA	70	0.00463883366468	chain:NMDA receptor-regulated protein 2,modified residue,sequence conflict,splice variant,			11297529,12477932,12975309,14702039,15146197,15489334,15606750,17974005,
POLDIP3	NA	NA	NA	NA	NA	32	0.0084077771939	chain:Polymerase delta-interacting protein 3,domain:RRM,modified residue,splice variant,		15341740:SKAR is a specific target of S6K1 and regulates cell growth.,16984396:This study showed that PDIP46 aka SKAR, a protein possessing one RNA recognition motif (RRM) and being a protein partner of both the p50 subunit of DNA polymerase delta and p70 ribosomal protein S6 kinase 1 (S6K1).,18423201:SKAR-mediated recruitment of activated S6K1 to newly processed mRNPs serves as a conduit between…	10591208,11258795,12477932,12522211,12529303,14702039,15341740,15461802,15489334,15635413,16984396,17525332,17924679,18423201,
GADD45GIP1	NA	NA	NA	NA	NA	19	0.0249017038008	chain:Growth arrest and DNA-damage-inducible proteins-interacting protein 1,compositionally biased region:Poly-Gln,modified residue,sequence conflict,short sequence motif:Nuclear localization signal,	GO:0007049~cell cycle,	12716909:results suggest that CRIF1 is a novel nuclear protein that interacts with Gadd45 and may play a role in negative regulation of cell cycle progression and cell growth,17069992:Phosphorylation of serine-221 in CKBBP2/CRIF1 promotes proliferation of green monkey COS7 cells.,17804717:NAC-1 contributes to tumor growth and survival by at least inhibiting Gadd45GIP1 expression, which has a tumo…	10441517,11710515,12477932,12482659,12716909,15231747,15459248,15489334,17069992,17804717,17885209,
CSNK2A1P	NA	NA	NA	NA	NA	NA	NA	active site:Proton acceptor,binding site:ATP,chain:Casein kinase II subunit alpha,domain:Protein kinase,helix,modified residue,nucleotide phosphate-binding region:ATP,sequence conflict,strand,turn,	GO:0006468~protein amino acid phosphorylation,GO:0006793~phosphorus metabolic process,GO:0006796~phosphate metabolic process,GO:0007166~cell surface receptor linked signal transduction,GO:0016055~Wnt receptor signaling pathway,GO:0016310~phosphorylation,GO:0046777~protein amino acid autophosphorylation,	11756447:uPA-dependent VSMC adhesion is a function of selective Vn phosphorylation by the ectoprotein kinase CK2,11827164:Generation of mutants of CK2alpha which are dependent on the beta-subunit for catalytic activity,11827166:HIV-1 Rev transactivator: a beta-subunit directed substrate and effector of protein kinase CK2,11827167:Protein kinase CK2: signaling and tumorigenesis in the mammary glan…	10023679,10066810,10094407,10348343,10350657,10381337,10398585,10403822,10448092,10471512,10491172,10491318,10523317,10559254,10580090,10581548,10617630,10618498,10650937,10667577,10671552,10737800,10747897,10753899,10760275,10764593,10772927,10799509,10806215,10806407,10844023,10852916,10884347,10938077,10942766,10951572,10961987,10964683,10970045,10984616,10993892,10994779,11004567,11034995,110…	hsa04310:Wnt signaling pathway,hsa04520:Adherens junction,hsa04530:Tight junction,
