# Supplementary material for: Assembly of a Comprehensive Regulatory Network for the Mammalian Circadian Clock: A Bioinformatics Approach
Source: PLoS One. 2015 May 6;10(5):e0126283. doi: 10.1371/journal.pone.0126283 (PMC4422523; doi:10.1371/journal.pone.0126283)
Supplement: S7 Table — The transcription factor target prediction of all 118 NCRG for both REV-ERBα/β datasets, the BMAL1, and also the RORα/γ dataset is provided. Additionally, the phenotype upon gene knockdown observed [28] and the prediction of “similar to clock gene” [29] are included. The observed circadian expression and OMIM annotations are indicated. (XLS) [file pone.0126283.s016.xls]

## Sheet: Predicted_ECCN_targets
Entrez ID	Official Gene Symbol	Rev-Erb Alpha (cho2012)	Rev-Erb Beta (cho2012)	Bmal1 (Rey2011)	Rev-Erb Unspecific (buegge2012)	Rev-Erb Alpha (buegge2012)	Rev-Erb Beta (buegge2012)	RORa	RORg	RORa.g	Circadian Expression	double-hitters-high-amplitude	double-hitters-long-period	single-hitters-short-period	Clock Target Gene (Anafi2014)	OMIM
102	ADAM10		x													Reticulate acropigmentation of Kitamura, 615537 (3)~{Alzheimer disease 18, susceptibility to}, 615590 (3)
324	APC															Adenoma, periampullary, somatic (3)~Adenomatous polyposis coli, 175100 (3)~Brain tumor-polyposis syndrome 2, 175100 (3)~Colorectal cancer, somatic, 114500 (3)~Desmoid disease, hereditary, 135290 (3)~Gardner syndrome, 175100 (3)~Gastric cancer, somatic, 613659 (3)~Hepatoblastoma, somatic, 114550 (3)
328	APEX1	x
350	APOH	x	x		x			x	x	x
466	ATF1				x
471	ATIC	x		x												AICA-ribosiduria due to ATIC deficiency, 608688 (3)
472	ATM															Ataxia-telangiectasia, 208900 (3)~Lymphoma, B-cell non-Hodgkin, somatic (3)~Lymphoma, mantle cell (3)~T-cell prolymphocytic leukemia, somatic (3)~{Breast cancer, susceptibility to}, 114480 (3)
551	AVP										x					Diabetes insipidus, neurohypophyseal, 125700 (3)
813	CALU		x					x
885	CCK	x
996	CDC27				x
1108	CHD4				x						x
1195	CLK1										x					3MC syndrome 2, 265050 (3)
1386	ATF2														x
1452	CSNK1A1	x	x		x		x						x
1459	CSNK2A2				x
1499	CTNNB1	x			x											Colorectal cancer, somatic, 114500 (3)~Hepatocellular carcinoma, somatic, 114550 (3)~Mental retardation, autosomal dominant 19, 615075 (3)~Ovarian cancer, somatic, 167000 (3)~Pilomatricoma, somatic, 132600 (3)
1642	DDB1			x	x							x
1656	DDX6				x						x				x
1660	DHX9										x				x
1786	DNMT1															Cerebellar ataxia, deafness, and narcolepsy, autosomal dominant, 604121 (3)~Neuropathy, hereditary sensory, type IE, 614116 (3)
1810	DR1
1855	DVL1				x
1859	DYRK1A	x	x		x											Mental retardation, autosomal dominant 7, 614104 (3)
1915	EEF1A1	x	x					x
1994	ELAVL1														x
2056	EPO															{Microvascular complications of diabetes 2}, 612623 (3)
2146	EZH2															Weaver syndrome, 277590 (3)
2177	FANCD2				x											Fanconi anemia, complementation group D2, 227646 (3)
2249	FGF4
2332	FMR1															Fragile X syndrome, 300624 (3)~Fragile X tremor/ataxia syndrome, 300623 (3)~Premature ovarian failure 1, 311360 (3)
2547	XRCC6	x
2875	GPT	x	x		x
2905	GRIN2C	x	x		x
3065	HDAC1
3265	HRAS															Congenital myopathy with excess of muscle spindles, 218040 (3)~Costello syndrome, 218040 (3)~Schimmelpenning-Feuerstein-Mims syndrome, somatic mosaic, 163200 (3)~{Bladder cancer, somatic}, 109800 (3)~{Nevus sebaceous, somatic}, 162900 (3)~{Thyroid carcinoma, follicular, somatic}, 188470 (3)
3308	HSPA4								x						x
3351	HTR1B
3454	IFNAR1		x		x				x
3665	IRF7
4089	SMAD4	x									x					Juvenile polyposis/hereditary hemorrhagic telangiectasia syndrome, 175050 (3)~Myhre syndrome, 139210 (3)~Pancreatic cancer, somatic, 260350 (3)~Polyposis, juvenile intestinal, 174900 (3)
4297	MLL	x	x		x											Leukemia, myeloid/lymphoid or mixed-lineage (2)~Wiedemann-Steiner syndrome, 605130 (3)
4299	AFF1	x	x		x
4670	HNRNPM										x
4691	NCL							x			x		x		x
4830	NME1	x			x										x	Neuroblastoma, 256700 (3)
4836	NMT1	x	x								x
4861	NPAS1
5020	OXT
5111	PCNA
5430	POLR2A							x
5469	MED1				x				x						x
5478	PPIA				x
5591	PRKDC
5599	MAPK8	x			x								x
5663	PSEN1							x			x					Acne inversa, familial, 3, 613737 (3)~Alzheimer disease, type 3, 607822 (3)~Alzheimer disease, type 3, with spastic paraparesis and apraxia, 607822 (3)~Alzheimer disease, type 3, with spastic paraparesis and unusual plaques, 607822 (3)~Cardiomyopathy, dilated, 1U, 613694 (3)~Dementia, frontotemporal, 600274 (3)~Pick disease, 172700 (3)
5725	PTBP1	x			x
5929	RBBP5
5931	RBBP7														x
5978	REST
5980	REV3L				x
6125	RPL5				x											Diamond-Blackfan anemia 6, 612561 (3)
6198	RPS6KB1
6667	SP1	x			x				x
6868	ADAM17										x					Inflammatory skin and bowel disease, neonatal, 614328 (3)
7248	TSC1	x			x											Focal cortical dysplasia, Taylor balloon cell type, 607341 (3)~Lymphangioleiomyomatosis, 606690 (3)~Tuberous sclerosis-1, 191100 (3)
7249	TSC2															Lymphangioleiomyomatosis, somatic, 606690 (3)~Tuberous sclerosis-2, 613254 (3)
7341	SUMO1										x					Orofacial cleft 10, 613705 (3)
7486	WRN															Werner syndrome, 277700 (3)
7520	XRCC5		x
7994	KAT6A	x			x
8021	NUP214				x											Leukemia, T-cell acute lymphoblastic (3)~Leukemia, acute myeloid, 601626 (3)
8202	NCOA3	x	x		x
8243	SMC1A
8450	CUL4B															Mental retardation, X-linked, syndromic 15 (Cabezas type), 300354 (3)
8491	MAP4K3	x	x								x
8615	USO1	x	x		x
8648	NCOA1										x
8658	TNKS
8914	TIMELESS
9318	COPS2													x
9611	NCOR1		x		x	x
9612	NCOR2	x	x		x
9768	KIAA0101
9782	MATR3															Amyotrophic lateral sclerosis 21, 606070 (3)
9833	MELK
10059	DNM1L										x				x	Encephalopahty, lethal, due to defective mitochondrial peroxisomal fission, 614388 (3)
10432	RBM14		x		x			x	x	x
10499	NCOA2	x
10615	SPAG5		x					x	x	x
10664	CTCF				x											Mental retardation, autosomal dominant 21, 615502 (3)
10725	NFAT5				x
10728	PTGES3				x						x
10847	SRCAP															Floating-Harbor syndrome, 136140 (3)
11315	PARK7															Parkinson disease 7, autosomal recessive early-onset, 606324 (3)
11331	PHB2										x
22976	PAXIP1
23013	SPEN	x			x											Megakaryoblastic leukemia, acute (2)
23019	CNOT1
23054	NCOA6
23522	KAT6B															Genitopatellar syndrome, 606170 (3)~SBBYSS syndrome, 603736 (3)
26959	HBP1	x
27113	BBC3	x			x
27327	TNRC6A		x
28996	HIPK2	x	x
29843	SENP1
51514	DTL	x	x		x
51719	CAB39
54464	XRN1				x
54901	CDKAL1															{Diabetes mellitus, noninsulin-dependent, susceptibility to}, 125853 (3)
55031	USP47		x		x
57786	RBAK							x
57805	KIAA1967
65125	WNK1															Neuropathy, hereditary sensory and autonomic, type II, 201300 (3)~Pseudohypoaldosteronism, type IIC, 614492 (3)
79664	NARG2	x	x		x			x
84271	POLDIP3
90480	GADD45GIP1				x
283106	CSNK2A1P
